# Supplementary material for: Phase separation of BuGZ regulates gut regeneration and aging through interaction with m6A regulators
Source: Nat Commun. 2023 Oct 23;14:6700. doi: 10.1038/s41467-023-42474-1 (PMC10593810; doi:10.1038/s41467-023-42474-1)
Supplement: Supplementary file 4 — Supplementary Data 1 [file 41467_2023_42474_MOESM4_ESM.xlsx]

## Sheet: For Contrusts and qPCR
Primers for RT-qPCR and Constructs
Primers used for qPCR validations of transcript levels
Name	Sequence 5´-3´
dRpl15 qF	AGGATGCACTTATGGCAAGC
dRpl15 qR	GCGCAATCCAATACGAGTTC
dYT521-B qF	GGCTCGAGTTATGCGAGAAA
dYT521-B qR	GGTGGTCGTGATTTGATCCT
Ime4 qF	AAGGAACTCGTTGAGGCTGA
Ime4 qR	CACCTGTGTGGAGACAATGG
dMettl14 qF	AAGCGTCGTTTGCTTTTAGC
dMettl14 qR	GCATTACCCAAAGCCTTTTTC
dBuGZ qF	AATGCCACATCTGCCACAAG
dBuGZ qR	GTCCGAATCAGACTTGCCAC
Kek1-F	GGGCGAGAATGCCTCGATTA
Kek1-R	GTGTATCCTCTGGTACGCGG
aos-F	GGGGGACTCTGAGGAGGATT
aos-R	CCGATCCCGAGGAATGACTG
sty-F	ACCAGCCCATCATCACCAAG
sty-R	GACACGTCTTGTTGCACACC
Primers used for Constructs
For transgenic fly
Name	Vector	Sequence 5´-3´
dMettl14-gateway-F	pentr-dtopo	TTGCGGCCGCATGAGCGATGTGCTAAAGAGCTCCC
dMettl14-gateway-R		ATGGGTAGAGACCTCTGGGCCTTCCACGACCAC
dBuGZFL-gateway-F	pentr-dtopo	CAAAAAAGCAGGCTCCGCGGATGGGACGCAAGAAGAAGAAG
dBuGZFL-gateway-R		CCGCATAGTCAGGAACATCGTATGGGTATCTAAAGCGCGGCTGCATC
dBuGZ13S-gateway-F	pentr-dtopo	CAAAAAAGCAGGCTCCGCGGATGGGACGCAAGAAGAAGAAG
dBuGZ13S-gateway-R		CCGCATAGTCAGGAACATCGTATGGGTATCTGGAGCGCGGCTGCATC
dBuGZΔzinc-gateway-F	pentr-dtopo	GAAGGCCTCCAAACCCAACTCGCTGCCCAATCGCTCAAA
dBuGZΔzinc-gateway-R		GAGTTGGGTTTGGAGGCCTTCTTCTTCTTGCGTCCCAT
dBuGZC-gateway-F	pentr-dtopo	CAAAAAAGCAGGCTCCGCGGatgCAGCGCTTTCAGGCTGCCCG
dBuGZC-gateway-R		CCGCATAGTCAGGAACATCGTATGGGTATCTAAAGCGCGGCTGCATC
dBuGZCS-gateway-F	pentr-dtopo	CAAAAAAGCAGGCTCCGCGGatgCAGCGCTCCCAGGCTGC
dBuGZCS-gateway-R		CCGCATAGTCAGGAACATCGTATGGGTATCTGGAGCGCGGCTGCATC
For protein expression
Name	Vector	Sequence 5´-3´
His-dBuGZFL-F	pet28a+	CCGAATTCATGGGACGCAAGAAGAAGAAGGC
His-dBuGZFL-R		GCGTCGACTCTAAAGCGCGGCTGCATC
His-dBuGZΔzinc-F	pet28a+	GAAGGCCTCCAAACCCAACTCGCTGCCCAATCGCTCAAA
His-dBuGZΔzinc-R		GAGTTGGGTTTGGAGGCCTTCTTCTTCTTGCGTCCCAT
His-GFP-F	pet28a+	GAGAATTCATGGTGAGCAAGGGCGA
His-GFP-R		GCAAGCTTCTTGTACAGCTCGTCCA
His-GFP-dIme4-F	pFastBacHT A	ATAAGAATGCGGCCGCAATGGCAGATGCGTGGGAC
His-GFP-dIme4-R		CCCAAGCTTCTTTTGTATTCCATTGATCGACGCC
His-GFP-dMettl14-F	pFastBacHT A	ATAAGAATGCGGCCGCAATGAGCGATGTGCTAAAGAGCTCCC
His-GFP-dMettl14-R		CGGGGTACCTCTGGGCCTTCCACGACC
For co-immunoprecipitation
Name	Vector	Sequence 5´-3´
Flag-dIme4-F	pcDNA3.1-FLAG-HA	AAGGATGACGACGATAAGGGTACCATGGCAGATGCGTGGGAC
Flag-dIme4-R		CCACCACACTGGACTAGTGGATCCCTACTTTTGTATTCCATTGATCG
Flag-dMettl14-F	pcDNA3.1-FLAG-HA	AAGGATGACGACGATAAGGGTACCATGAGCGATGTGCTAAAGAGCTCCC
Flag-dMettl14-R		CCACCACACTGGACTAGTGGATCCCTATCTGGGCCTTCCACGACCAC
Flag-dYT521-B-F	pcDNA3.1-FLAG-HA	AAGGATGACGACGATAAGGGTACCATGCCAAGAGCAGCCCGTA
Flag-dYT521-B-R		CCACCACACTGGACTAGTGGATCCCTAGCGCCTGTTGTCCCGATAGCT
Myc-dBuGZ-F	pcDNA3.1-myc	CTGTTCCAGGGACCCGGGGTACCTATGGGACGCAAGAAGAAG
Myc-dBuGZ-R		TGTGCTGGATATCTGCAGAATTCCTCATCTAAAGCGCGGCTG

## Sheet: For promotor Screen
Primers for YT521-B promotor fragments and probe for in situ hybridization
For YT521-B promotor screen
Name	Sequence 5´-3´
YT521-B-1K1-F	GACGTAGTTTCTCCTTGA
YT521-B-1K1-R	ATCGCCAATTCGTCGCCG
YT521-B-1K2-F	CAACAGCGTGGAGAGAATCCTC
YT521-B-1K2-R	CATTATGTAATTTTCACAGTGTTTGTTTTACGTT
YT521-B-1K3-F	CGACATGCAGGGCATCCTCC
YT521-B-1K3-R	ACCGAAATGAATGGCATTGTGG
GFP-F	ATGAGTAAAGGAGAAGAACTTTTCAC
GFP-R	CACCCTCTCCACTGACAGA
mCherry-F	ATGGTGAGCAAGGGCGAGG
mCherry-R	GCGGCATGGACGAGCTGTACAAG
YT521-B-p1-F	ATCGCCAATTCGTCGCCG
YT521-B-p1-R	AAGTCCGCCATCTCGCGC
YT521-B-p2-F	TCCAGCAAGGAAAGCGGAAA
YT521-B-p2-R	GGCGTCAGAAGAGTGCGG
YT521-B-p3-F	CCAACCGCTGATTGGTGG
YT521-B-p3-R	CGACAGCGATCTAGAGCC
YT521-B-p4-F	ACTGGCAATGCCCAGCTG
YT521-B-p4-R	TGCTTCTGGAGCCACTTAAATT
YT521-B-p5-F	TGCGAAAAGCTGATTTTAGAG
YT521-B-p5-R	GTGGAGATATTCGATGCTCCA
YT521-B-p6-F	TGCGTAGCTGCCATCGCA
YT521-B-p6-R	CGACAGCGATCTAGAGCC
YT521-B-p7-F	CCAACCGCTGATTGGTGG
YT521-B-p7-R	GTTTGTTGGGTAACTCCGCG
YT521-B-p8-F	TCCAGGGAAACCGGAGGT
YT521-B-p8-R	TGCTTCTGGAGCCACTTAAATT
YT521-B-p9-F	ACTGGCAATGCCCAGCTG
YT521-B-p9-R	GGATCTGAAGGACGATGTGCG
YT521-B DNA probe
Name	Sequence 5´-3´
YT521-B(P8)	TCCAGGGAAACCGGAGGTCGCTGAAGGAGCTCCTGGGTGACTGTAATCACGCATGAAATCCTCTTCACGCAGGGAACTAATTTAAGTGGCTCCAGAAGCA
