# Supplementary material for: Phase separation of BuGZ regulates gut regeneration and aging through interaction with m6A regulators
Source: Nat Commun. 2023 Oct 23;14:6700. doi: 10.1038/s41467-023-42474-1 (PMC10593810; doi:10.1038/s41467-023-42474-1)
Supplement: Supplementary file 5 — Supplementary Data 2 [file 41467_2023_42474_MOESM5_ESM.xlsx]

## Sheet: OE_vs_Ctrl_FC0.5_q0.05_all_diff
List of changed genes in BuGZ overexpression compared to Control
symbol	baseMean	log2FoldChange	lfcSE	stat	pvalue	padj
CG31712	2230.08	0.870423	0.142655	6.1016	1.05013e-09	1.46832e-08
btsz	2061.09	1.77332	0.133114	13.3218	1.72956e-40	1.77343e-38
regucalcin	206.12	1.08505	0.3485	3.11349	0.00184886	0.00834269
CG7509	443.833	1.25769	0.306651	4.10136	4.10721e-05	0.00027524
ymp	61.9488	-1.9389	0.657167	-2.95039	0.00317373	0.0130893
CG13700	12.9381	-6.6722	2.10286	-3.17291	0.00150919	0.00697981
CG7510	1097.62	0.993145	0.181888	5.46019	4.7562e-08	5.37502e-07
CR30055	692.6	-0.64576	0.224006	-2.88278	0.00394185	0.0157126
CG32640	208.243	1.37078	0.37114	3.69344	0.000221238	0.00126533
CG9791	828.351	-0.849627	0.195437	-4.34733	1.37807e-05	0.000102781
D12	425.135	-2.24188	0.309576	-7.24178	4.42844e-13	8.89355e-12
Men	5413.88	-0.6924	0.112187	-6.17181	6.7511e-10	9.73084e-09
Acp76A	13.0048	-6.6802	2.22991	-2.99572	0.00273798	0.0115656
CG4996	491.061	0.815814	0.23593	3.45787	0.000544468	0.00283285
Ef1gamma	151095	0.627884	0.0911703	6.88694	5.70035e-12	1.00973e-10
CG5697	140.287	1.22775	0.478743	2.56452	0.010332	0.0352562
upd3	4822.84	-0.882305	0.105307	-8.3784	5.365e-17	1.555e-15
Rich	877.573	-0.63277	0.188701	-3.35329	0.000798556	0.00398394
CG5246	3807.45	0.782862	0.119603	6.54552	5.92899e-11	9.59903e-10
CG15096	249.789	-2.05315	0.350216	-5.86253	4.55872e-09	5.77835e-08
Dsk	26.5139	8.65477	1.8641	4.64288	3.43591e-06	2.87932e-05
snRNA:U2:34ABa	32.843	5.47719	1.15949	4.7238	2.31481e-06	1.99961e-05
CG4670	1703.36	-1.91116	0.184364	-10.3663	3.53107e-25	1.81771e-23
Sox21a	6757.08	0.803033	0.103252	7.77741	7.40247e-15	1.72569e-13
CG11854	11.1041	-6.45185	2.2086	-2.92124	0.00348638	0.0141657
ItgalphaPS5	135.588	1.9956	0.46013	4.33705	1.44411e-05	0.000106947
CG8738	24.6782	-7.60375	1.81327	-4.19339	2.74814e-05	0.000191595
ppk29	477.233	-0.801798	0.293312	-2.7336	0.00626466	0.0233343
CG8378	830.828	-0.682037	0.202081	-3.37507	0.000737968	0.00371844
CG31036	145.995	-1.0994	0.436988	-2.51586	0.0118742	0.0394202
CG6834	492.26	-1.89659	0.312601	-6.06714	1.30207e-09	1.78886e-08
CG6125	27.8678	-5.32632	1.43775	-3.70461	0.000211715	0.00121536
RpL24-like	16147.2	1.05824	0.113446	9.3281	1.07787e-20	4.31561e-19
Nmdar1	33.584	5.49176	1.25054	4.39151	1.12568e-05	8.51141e-05
mbc	6677.08	1.08432	0.120635	8.9884	2.5085e-19	8.88685e-18
Rbp9	196.302	2.05559	0.366948	5.60185	2.12082e-08	2.50917e-07
CG11686	441.778	-0.780555	0.310983	-2.50996	0.0120744	0.0399795
yellow-g2	10.7009	7.34889	2.31337	3.1767	0.00148961	0.00690444
ND75	7810.49	-0.67929	0.103685	-6.55149	5.69667e-11	9.23476e-10
Hsp70Bc	268411	2.00682	0.0769183	26.0903	4.70189e-150	3.95335e-147
Rab5	6559.67	0.634897	0.102016	6.22349	4.86225e-10	7.14717e-09
Mes-4	1132.57	-0.522903	0.181322	-2.88383	0.00392872	0.0156701
AIF	1225.47	-0.864731	0.159173	-5.43264	5.55258e-08	6.20826e-07
CG3040	288.632	-0.992019	0.345418	-2.87194	0.00407965	0.0162055
Map60	454.784	-0.634565	0.25091	-2.52906	0.0114369	0.0382605
CG32199	78.8589	-9.27946	1.56689	-5.92223	3.17597e-09	4.13795e-08
CG18624	350.732	-1.20029	0.295444	-4.06266	4.85158e-05	0.000320524
Spn88Ea	290.119	-2.08474	0.320687	-6.50087	7.98589e-11	1.27815e-09
St3	414.207	-1.51478	0.280649	-5.39742	6.76078e-08	7.47301e-07
CR43682	63.6503	5.24197	0.904629	5.79461	6.84816e-09	8.50089e-08
CG15530	28.9028	-7.83134	1.76415	-4.43916	9.03099e-06	6.91553e-05
Muc68D	311.821	-1.57431	0.30453	-5.16964	2.34545e-07	2.40299e-06
RpS30	131025	0.636631	0.102065	6.23753	4.44527e-10	6.55716e-09
CG9010	14.9126	-6.87705	2.02414	-3.39752	0.000679991	0.00345112
CG7849	132.286	-1.09404	0.443394	-2.46742	0.0136092	0.0442307
Asph	158.903	-1.02438	0.419397	-2.44251	0.0145857	0.0467484
CG15890	21.717	8.36921	1.88562	4.43845	9.0609e-06	6.93423e-05
trr	1837.83	-0.629209	0.191047	-3.29349	0.00098953	0.0048148
tlk	8292.67	0.507187	0.132615	3.8245	0.000131036	0.000782867
CG12974	1383.64	-1.27786	0.186563	-6.84947	7.41219e-12	1.3038e-10
CG7616	234.192	-1.11495	0.402858	-2.76758	0.00564733	0.0214273
pic	5969.67	-0.658401	0.104412	-6.30581	2.86689e-10	4.31986e-09
CG9293	1340.96	1.27188	0.156488	8.12765	4.37688e-16	1.16704e-14
CG4267	2592.9	-0.677496	0.159065	-4.25924	2.05126e-05	0.000147326
CG13694	47.0423	-2.56645	0.819015	-3.13358	0.00172689	0.00785696
RpS5a	191089	0.690293	0.109653	6.29527	3.06862e-10	4.60732e-09
CG14253	2821.73	-0.929096	0.124641	-7.45416	9.04443e-14	1.92683e-12
Aac11	5483.9	0.621043	0.099762	6.22524	4.80812e-10	7.07584e-09
timeout	1098.19	-0.719699	0.191392	-3.76034	0.000169682	0.000992592
Cry	106.352	-5.94538	0.864406	-6.87799	6.07008e-12	1.07221e-10
numb	1774.3	0.545504	0.147496	3.69842	0.000216943	0.00124255
CG11893	285.085	4.99813	0.443868	11.2604	2.0581e-29	1.38806e-27
CG30427	39.4267	-8.27921	1.69079	-4.89664	9.7489e-07	8.9878e-06
CG12780	106.401	1.69	0.511485	3.30411	0.000952794	0.00466665
Sfp87B	21.7478	-7.4207	1.88993	-3.92644	8.62141e-05	0.000538017
CG7033	28790.3	0.671244	0.0865864	7.7523	9.02449e-15	2.09222e-13
CG46059	76.2422	-5.12961	0.942483	-5.44265	5.24935e-08	5.88107e-07
5-HT2B	40.5535	9.26996	1.68927	5.48756	4.07519e-08	4.65968e-07
schuy	21.6893	-7.41716	1.8579	-3.99222	6.54576e-05	0.000419488
CG8679	2697.27	0.533269	0.167297	3.18755	0.00143484	0.00669487
CG34198	5473.11	0.658557	0.0967707	6.80533	1.00816e-11	1.74895e-10
CG14626	2507.57	0.786236	0.138447	5.67895	1.35523e-08	1.64032e-07
E23	2278.61	0.88465	0.136134	6.49839	8.11846e-11	1.29772e-09
CG4866	463.532	-0.667013	0.239904	-2.78033	0.0054303	0.0207536
ZnT35C	13.4669	-6.72999	2.08114	-3.23381	0.00122151	0.00580032
ms(2)35Ci	264.201	11.9733	1.48331	8.07198	6.91697e-16	1.80241e-14
CG9925	140.169	2.1687	0.427337	5.07493	3.87644e-07	3.83749e-06
CG34356	111.98	1.99796	0.486491	4.10689	4.01024e-05	0.000269601
CG6701	19807.6	-0.544981	0.08803	-6.19086	5.98366e-10	8.69423e-09
CG10566	58.4446	-2.05334	0.678527	-3.02616	0.00247677	0.0106484
CG4577	1904.28	0.574632	0.194114	2.96028	0.00307364	0.0127768
CG42366	8.67736	-6.09592	2.36272	-2.58004	0.00987879	0.0339578
CG14227	744.407	1.08235	0.195629	5.53269	3.15359e-08	3.6489e-07
tup	54.3832	2.5465	0.732436	3.47676	0.000507517	0.00266478
CG5966	124.278	1.31554	0.516415	2.54745	0.0108513	0.0366907
CG6465	245.457	-1.88185	0.367179	-5.12516	2.97293e-07	2.98762e-06
AOX2	586.877	3.35384	0.239676	13.9933	1.71391e-44	1.9831e-42
qkr58E-1	1287.22	0.574864	0.159144	3.61222	0.000303589	0.00167419
CG30281	400.253	-11.6231	1.46884	-7.91312	2.51022e-15	6.13544e-14
dl	13717.3	0.611718	0.0838243	7.29762	2.92894e-13	5.98701e-12
Gas8	16.132	4.08334	1.3499	3.02493	0.00248688	0.0106792
Muc55B	41.6864	-3.53066	1.17564	-3.00318	0.00267177	0.0113075
CG31788	12.0615	-6.57001	2.21647	-2.96418	0.00303495	0.012641
CG9702	17.2629	-7.08844	1.97604	-3.5872	0.000334252	0.00183048
Met75Cb	20.3993	-7.32876	1.87983	-3.89863	9.67402e-05	0.000596912
AGBE	1037.02	-0.87165	0.169249	-5.15011	2.60327e-07	2.63927e-06
tna	992.94	0.692294	0.189793	3.64762	0.00026468	0.0014856
CG7298	662.605	-2.95425	0.264646	-11.163	6.18549e-29	3.95997e-27
CG33111	2921.59	0.987344	0.120046	8.2247	1.95687e-16	5.40044e-15
CG43755	88.2503	-4.60616	0.726371	-6.34132	2.27798e-10	3.46554e-09
CG18765	154.188	-3.30777	0.605376	-5.464	4.65519e-08	5.27979e-07
cmet	669.125	-0.952297	0.238741	-3.98884	6.63985e-05	0.000424439
CG6230	1863.05	-0.829276	0.149429	-5.54963	2.86277e-08	3.34618e-07
CG34231	57.2902	-2.60445	0.805719	-3.23245	0.00122733	0.0058214
CG17065	705.784	0.711622	0.241076	2.95186	0.00315868	0.0130486
CG6707	5229.6	0.83051	0.110139	7.54057	4.67926e-14	1.01926e-12
Gr64a	19.7023	8.22756	1.90095	4.32813	1.50378e-05	0.00011091
CG4617	641.004	0.61592	0.22232	2.77041	0.00559849	0.0212803
CG11885	906.454	-2.9005	0.19416	-14.9387	1.84474e-50	2.73716e-48
Drat	820.259	0.617936	0.199796	3.09284	0.00198252	0.00883515
CG8142	504.182	-0.651271	0.260211	-2.50286	0.0123194	0.0406627
Nup205	2270.18	-0.555188	0.195153	-2.84488	0.00444279	0.0174611
CG17508	2804.94	1.02174	0.125584	8.13592	4.08825e-16	1.09239e-14
piwi	509.468	-2.87862	0.277538	-10.372	3.3248e-25	1.71854e-23
CG18449	69.562	-4.20692	1.03159	-4.07808	4.54101e-05	0.000301904
CG9317	167.812	2.06264	0.438004	4.70917	2.48726e-06	2.13397e-05
CG10916	1324.01	-0.558265	0.155645	-3.58678	0.000334791	0.00183184
alpha-Est3	1000.64	-1.74723	0.242789	-7.19653	6.17662e-13	1.21718e-11
Hr51	56.8736	2.78258	0.745877	3.73061	0.000191019	0.00110816
Set	1503.28	-0.629365	0.196451	-3.20367	0.00135688	0.00636018
Ect3	209.525	-4.05549	0.501316	-8.08969	5.98161e-16	1.56515e-14
CG4363	653.114	-0.998296	0.218167	-4.57584	4.74321e-06	3.86193e-05
GATAd	4325.88	0.513202	0.110192	4.65732	3.20345e-06	2.70486e-05
CG3348	852.585	-0.746908	0.202715	-3.68452	0.00022913	0.00130641
CG31678	1239.11	-0.516391	0.174198	-2.96439	0.00303282	0.0126363
CG6984	386.65	0.771511	0.261099	2.95486	0.00312811	0.0129628
CG3739	368.375	-3.00885	0.409659	-7.34477	2.06119e-13	4.26859e-12
CG14223	99.4302	-1.79517	0.538098	-3.33615	0.000849481	0.00421466
Phm	3163.38	0.814776	0.126447	6.4436	1.16676e-10	1.83252e-09
CG8708	31.0846	-7.93671	1.74166	-4.55699	5.1892e-06	4.18722e-05
HBS1	2252.36	-0.967231	0.130858	-7.39148	1.45206e-13	3.03703e-12
CG6006	2707.97	0.918951	0.132572	6.93171	4.15785e-12	7.43813e-11
CG42709	1143.51	-1.21122	0.175111	-6.91689	4.61681e-12	8.22418e-11
CG5118	1431.23	-1.19903	0.157273	-7.62388	2.46154e-14	5.49351e-13
Prx5	1863.91	-0.631251	0.180263	-3.50184	0.000462053	0.00245158
Unc-76	2960.45	0.983239	0.122615	8.01889	1.06702e-15	2.72968e-14
CG15196	84.12	1.70545	0.559082	3.05044	0.00228504	0.00994784
CG15517	405.348	1.63936	0.333896	4.90979	9.11738e-07	8.44882e-06
ct	174.181	1.64221	0.406287	4.04199	5.29989e-05	0.000345974
bond	36.5654	-3.0949	0.925543	-3.34387	0.000826179	0.00410877
AOX1	26312.4	-0.842254	0.0797965	-10.555	4.81571e-26	2.61792e-24
CR43213	120.458	1.16341	0.455392	2.55474	0.0106268	0.0360575
csul	1126.18	-0.513423	0.181377	-2.8307	0.00464462	0.0181441
ptr	488.809	-0.785802	0.244477	-3.21421	0.00130804	0.00616603
sro	52.0466	1.97524	0.804179	2.45622	0.0140408	0.0453826
rols	5713.19	-0.561035	0.0983726	-5.70317	1.17602e-08	1.43028e-07
CR43465	946.457	1.12606	0.234907	4.79364	1.63785e-06	1.45162e-05
unc-13	18790	1.61461	0.112332	14.3736	7.57613e-47	9.65153e-45
Pld	2480.39	1.16469	0.150375	7.74524	9.54047e-15	2.20374e-13
path	22390.6	-0.612123	0.0769294	-7.95695	1.76332e-15	4.4125e-14
CG3517	33.9483	-8.064	1.72896	-4.66407	3.10017e-06	2.62412e-05
aurB	646.232	-0.701386	0.207223	-3.38469	0.000712579	0.00360347
RpS23	238102	0.720465	0.126098	5.71353	1.10655e-08	1.34969e-07
Pvf2	1222	-1.08735	0.172561	-6.30126	2.95235e-10	4.44332e-09
mRpL39	2667.81	-0.613464	0.118674	-5.16934	2.34924e-07	2.40492e-06
S-Lap4	165.423	-5.35328	2.06827	-2.58829	0.00964539	0.0332371
Smox	4125.28	0.5046	0.119456	4.22413	2.39865e-05	0.000169478
Uhg7	294.149	0.99973	0.351612	2.84327	0.00446527	0.017533
CG6304	15.3982	-6.92372	2.06421	-3.35417	0.000796024	0.00397445
CG7059	7.96213	-5.97185	2.42934	-2.45822	0.0139629	0.0451655
mura	2673.59	1.66863	0.150081	11.1182	1.02326e-28	6.4527e-27
RpL14	158494	0.578055	0.106957	5.40456	6.49663e-08	7.19995e-07
Cht3	564.845	-1.25872	0.248256	-5.07026	3.97275e-07	3.92359e-06
CG4610	469.843	-0.70062	0.259842	-2.69633	0.00701082	0.0255994
CG13993	890.839	-0.543482	0.201239	-2.70068	0.00691988	0.0253334
CG3394	259.756	-3.32904	0.362114	-9.19335	3.80794e-20	1.44656e-18
CG13101	216.979	1.24429	0.376566	3.30431	0.000952118	0.00466516
CG34423	189.292	1.02627	0.381035	2.69336	0.00707351	0.0257761
CG1288	28.7728	-3.74242	1.28696	-2.90794	0.00363818	0.0146643
CG14619	3496.58	0.649793	0.128577	5.05372	4.33276e-07	4.25251e-06
vkg	572.499	4.31628	0.286158	15.0835	2.07845e-51	3.15824e-49
CG8297	804.928	0.611736	0.207793	2.94398	0.00324025	0.0133201
Ext2	125.604	-1.21929	0.461023	-2.64475	0.00817504	0.0290994
CR33318	35.884	2.1617	0.841635	2.56845	0.0102154	0.0349246
Cyp4e1	219.035	1.08539	0.448058	2.42243	0.0154173	0.0489657
upSET	9334.12	0.820192	0.183879	4.4605	8.17688e-06	6.31131e-05
CG7492	2244.42	-0.699511	0.171004	-4.09061	4.3024e-05	0.000286796
CG4822	488.068	-4.62165	0.372471	-12.4081	2.3631e-35	2.00023e-33
PIG-S	943.432	-0.684768	0.255552	-2.67956	0.00737186	0.0266554
CG3213	133.073	-6.56208	0.888559	-7.38508	1.52365e-13	3.1815e-12
NDUFA8	1970.98	-0.885227	0.150953	-5.86426	4.51135e-09	5.72406e-08
CG3198	1770.59	0.632253	0.154401	4.09488	4.22394e-05	0.000282013
CG1126	26.2732	2.93088	0.99278	2.95219	0.00315528	0.0130431
CG14073	8044.43	2.06533	0.160679	12.8537	8.19471e-38	7.7708e-36
CG5103	11.9877	-6.5618	2.14102	-3.0648	0.00217815	0.00955838
fa2h	266.805	-1.86344	0.320595	-5.81245	6.15634e-09	7.71807e-08
pdm3	74.185	-2.08324	0.613031	-3.39827	0.000678144	0.00344453
CG1316	2714.71	0.65318	0.130594	5.0016	5.68571e-07	5.49488e-06
shu	401.054	-1.11322	0.356549	-3.1222	0.00179506	0.00812028
Prosap	380.121	1.02962	0.313375	3.28557	0.00101777	0.00494078
wb	6148.84	1.62151	0.11018	14.7169	5.01863e-49	6.95548e-47
Hus1-like	324.364	-1.03402	0.307518	-3.36248	0.000772465	0.00387523
Dhc98D	16.6915	7.98728	2.6757	2.98512	0.00283471	0.0119132
Ssk	2864.05	-1.52435	0.137322	-11.1005	1.24683e-28	7.78469e-27
Cyp6t2Psi	23.8829	3.97167	1.14837	3.45852	0.00054316	0.00282721
Fancl	238.875	-2.34945	0.408062	-5.75759	8.53223e-09	1.05189e-07
nuf	445.014	0.993404	0.247247	4.01787	5.87275e-05	0.000380239
AdamTS-A	225.672	-2.10251	0.377073	-5.57586	2.46314e-08	2.89516e-07
obst-H	200.71	0.947815	0.357373	2.65217	0.0079976	0.0285415
snoRNA:Psi28S-3405c	20.0976	3.52716	1.17923	2.99107	0.00277998	0.0117183
Syp	24068.7	1.45953	0.130337	11.1982	4.16301e-29	2.70639e-27
CR43482	30277.7	1.08243	0.077792	13.9144	5.18175e-44	5.83502e-42
pre-mod(mdg4)-K	120.319	1.64308	0.638719	2.57246	0.0100979	0.0345792
CG32495	4763.78	0.571731	0.106102	5.3885	7.10479e-08	7.81899e-07
CG6404	882.366	-0.590864	0.188472	-3.13502	0.00171844	0.00782481
eIF4E-4	14.011	-6.7871	2.05813	-3.29771	0.000974774	0.00475584
CG32103	10485	-0.547342	0.0862848	-6.34343	2.24702e-10	3.42677e-09
CR43961	17.5952	8.06451	1.94897	4.13783	3.50611e-05	0.000238378
Srp54	3450.2	0.638455	0.10859	5.87951	4.11485e-09	5.25801e-08
CG18747	9690.06	0.78015	0.117259	6.65323	2.86725e-11	4.81314e-10
gt	195.753	1.61669	0.465157	3.47559	0.000509735	0.00267309
CG30463	2596.07	0.874763	0.149032	5.86963	4.36772e-09	5.553e-08
Rgl	1130.19	0.654464	0.166656	3.92704	8.59963e-05	0.000536924
CG11068	99.3845	1.58914	0.62289	2.55124	0.0107341	0.036353
CG12162	724.846	-1.01212	0.21751	-4.65321	3.26802e-06	2.7551e-05
CG17159	737.909	1.05395	0.21286	4.95138	7.36897e-07	6.9253e-06
RIC-3	10.233	-6.33396	2.2572	-2.80611	0.00501432	0.0193456
blw	43537.9	-0.558809	0.076805	-7.27569	3.44663e-13	7.01112e-12
ap	62.3278	3.53583	0.713279	4.95714	7.15367e-07	6.76835e-06
Gel	1747.28	1.32431	0.138821	9.53968	1.43273e-21	5.92444e-20
CG42784	1264.49	3.14557	0.163374	19.2538	1.3117e-82	4.2497e-80
rno	2300.6	0.522952	0.153827	3.3996	0.000674837	0.00342911
lok	711.007	0.784201	0.21456	3.65493	0.000257253	0.00144843
CG13454	254.425	1.38649	0.32728	4.2364	2.27137e-05	0.000161026
Vha55	8254.5	0.56706	0.0929907	6.09803	1.07382e-09	1.49646e-08
Aats-asn	10251	-0.66154	0.0923084	-7.16663	7.6865e-13	1.50065e-11
CR45570	62.5542	6.0961	0.943226	6.46304	1.02622e-10	1.61985e-09
tor	32.632	-8.00628	1.74111	-4.59837	4.25804e-06	3.49853e-05
nec	121.135	-3.09313	0.514352	-6.01365	1.81387e-09	2.44931e-08
CG3091	252.588	1.62779	0.343985	4.73214	2.22162e-06	1.92703e-05
Hsp70Aa	945952	2.16631	0.0939838	23.0498	1.47889e-117	8.8818e-115
sdt	532.201	-1.36959	0.305867	-4.47774	7.54358e-06	5.86557e-05
eIF2B-delta	1299.77	-1.24806	0.156395	-7.98017	1.46127e-15	3.67855e-14
CG6209	16.9916	-7.06472	1.98077	-3.56666	0.00036156	0.00196806
CG8306	1073.53	1.25188	0.185667	6.7426	1.55574e-11	2.68047e-10
CG3321	4301.57	-0.797289	0.109542	-7.27838	3.37852e-13	6.88367e-12
CG7840	239.71	-1.18877	0.340706	-3.48914	0.000484577	0.00255497
Elp1	3299.98	-0.909343	0.111518	-8.1542	3.51493e-16	9.47228e-15
RpL10	194427	0.606748	0.0900509	6.73783	1.60774e-11	2.76627e-10
CG8370	2759.85	-0.522582	0.122942	-4.25062	2.13178e-05	0.000152588
mia	173.52	-1.16395	0.393656	-2.95678	0.00310871	0.0128928
Saf-B	5910.05	0.620867	0.0966687	6.42262	1.33948e-10	2.09597e-09
CG4587	92.6336	2.89246	0.554432	5.21698	1.81863e-07	1.87851e-06
bw	752.343	0.834643	0.211917	3.93853	8.1981e-05	0.000514144
pre-mod(mdg4)-E	344.934	1.81692	0.544357	3.33774	0.000844629	0.00419388
CG17721	83.6631	-2.25333	0.700458	-3.21694	0.00129564	0.00611548
mRpS2	705.765	-0.84923	0.216648	-3.91987	8.85984e-05	0.000552077
CG9003	1174.38	0.566467	0.163595	3.46261	0.000534961	0.0027903
CG12203	2469.86	-0.568444	0.174175	-3.26364	0.00109991	0.00528959
CG5776	156.336	-1.28511	0.420178	-3.0585	0.00222447	0.00973121
CG11593	512.621	-0.76318	0.233357	-3.27043	0.00107382	0.00518097
Eps-15	2558.72	-0.691774	0.125119	-5.52893	3.22187e-08	3.72449e-07
Dh31	467.267	1.99951	0.279728	7.14806	8.801e-13	1.70504e-11
CR42549	2099.22	1.02895	0.162765	6.32168	2.58738e-10	3.91272e-09
CG13375	219.152	2.79294	0.415199	6.72675	1.73498e-11	2.97708e-10
Brd8	515.891	-1.3591	0.263222	-5.16334	2.42588e-07	2.46935e-06
ced-6	244.868	1.52472	0.331568	4.59852	4.25496e-06	3.49853e-05
CG4570	324.01	4.32442	0.440055	9.827	8.61495e-23	3.90834e-21
CG5399	13131.7	-0.831069	0.0928751	-8.94824	3.61185e-19	1.27242e-17
mars	2746.35	0.548584	0.135453	4.04999	5.12201e-05	0.000335478
CG13135	55.7588	-2.26394	0.916618	-2.46989	0.0135156	0.0439907
CG16787	662.974	-0.694151	0.248753	-2.79053	0.00526226	0.0202156
mira	2892.67	1.42003	0.124842	11.3746	5.59708e-30	3.8574e-28
CG8065	75.6804	1.9897	0.59929	3.3201	0.000899858	0.00444188
CG18231	17.6528	-4.65497	1.63001	-2.8558	0.00429289	0.0169299
CG9016	59.7683	-2.94924	1.19926	-2.45922	0.0139238	0.0450852
Cyp309a1	599.92	-1.66521	0.23574	-7.06375	1.62074e-12	3.07379e-11
stnB	367.23	-1.73135	0.397749	-4.35288	1.34361e-05	0.000100329
POSH	1582.97	-1.14976	0.149768	-7.67692	1.62954e-14	3.68972e-13
CG10353	1494.59	0.717129	0.160021	4.48147	7.41301e-06	5.78187e-05
CG1999	33.4725	-8.04302	1.72919	-4.65132	3.29817e-06	2.77681e-05
beg	612.476	-0.829922	0.218675	-3.79523	0.000147507	0.00087218
GstD8	85.2529	1.78106	0.574234	3.10163	0.00192459	0.00861353
CG6661	1669.6	0.664361	0.179392	3.70341	0.000212724	0.0012206
CG8564	58.0616	-3.43956	0.81724	-4.20876	2.56781e-05	0.000180319
LM408	404.401	-1.60969	0.397086	-4.05376	5.04001e-05	0.000330721
Dic2	12.7697	-6.6537	2.16299	-3.07616	0.00209686	0.00926616
CG10413	3534.41	-0.513111	0.149884	-3.4234	0.000618441	0.0031758
Moe	19135.3	0.813249	0.0965218	8.42555	3.59063e-17	1.05559e-15
nbs	2628.64	-2.38959	0.172255	-13.8724	9.3163e-44	1.0398e-41
CG12970	133.217	-2.45233	0.525164	-4.66965	3.01709e-06	2.55895e-05
CG4266	5443.27	0.549956	0.100143	5.49173	3.9801e-08	4.56336e-07
Ugt36Bc	1523.45	-2.17246	0.17496	-12.4169	2.11558e-35	1.80281e-33
CG40042	1541.32	-0.534503	0.190817	-2.80114	0.00509229	0.0196284
CG32138	12886.7	-0.702839	0.0915274	-7.679	1.60333e-14	3.64099e-13
CG9743	18399.6	1.50228	0.0805066	18.6603	1.04109e-77	3.20251e-75
Mmp1	12055.8	0.755734	0.089656	8.42926	3.47857e-17	1.02504e-15
CG13955	47.2191	2.78024	0.780764	3.56092	0.000369553	0.00200637
HdacX	244.247	1.51625	0.337286	4.49545	6.94216e-06	5.46511e-05
kek5	4639.57	1.6184	0.110677	14.6228	2.01039e-48	2.72635e-46
CR46016	24.2696	8.52987	1.87319	4.55366	5.27217e-06	4.24602e-05
CR45566	271.436	1.13752	0.311991	3.64601	0.000266348	0.0014943
l(2)35Di	2193.23	-0.616494	0.156479	-3.93979	8.15522e-05	0.000511964
Ndc1	525.221	-0.938283	0.239567	-3.91657	8.98164e-05	0.000558562
CG13618	320.421	-5.85831	2.28302	-2.56603	0.0102869	0.0351421
CG8100	49.6813	1.81002	0.713181	2.53795	0.0111504	0.0374609
CG14446	2401.41	0.870248	0.161425	5.39104	7.00502e-08	7.71592e-07
CG14937	762.059	1.05327	0.219198	4.80511	1.54664e-06	1.37756e-05
CG30384	52.8014	-4.22961	1.05271	-4.01785	5.87318e-05	0.000380239
lin	561.509	-0.874845	0.287331	-3.04473	0.00232887	0.0101142
Hers	5773.26	0.974104	0.117037	8.32303	8.57449e-17	2.43014e-15
CR43264	1635.62	2.05999	0.143536	14.3517	1.03968e-46	1.29826e-44
CR45868	32.0962	-7.98297	1.73604	-4.59838	4.25788e-06	3.49853e-05
snoRNA:Psi28S-1837a	72.0314	1.47797	0.611246	2.41796	0.0156078	0.0494835
Cp18	1867.15	0.97097	0.155246	6.25439	3.9908e-10	5.91445e-09
CG42319	47.115	2.76135	0.762776	3.62013	0.000294453	0.00163022
CG11327	13.4975	-6.73319	2.07601	-3.24334	0.00118139	0.00563742
CG9603	8036.36	-0.63107	0.108404	-5.82146	5.83368e-09	7.33543e-08
Ance-4	53.1218	-5.19961	1.07475	-4.83799	1.31159e-06	1.1824e-05
SPoCk	2649.65	0.812801	0.149898	5.42235	5.8819e-08	6.54745e-07
Hr78	1522.68	0.994101	0.169293	5.87208	4.30349e-09	5.47685e-08
CR42719	97.9631	-1.52745	0.597285	-2.55732	0.0105481	0.0358937
CG4734	253.891	-1.59902	0.355706	-4.49533	6.94622e-06	5.46511e-05
CG3008	5335.6	-1.35783	0.111948	-12.1292	7.40113e-34	5.94542e-32
Ephrin	1454.5	0.765008	0.183876	4.16044	3.17629e-05	0.000218426
cbs	464.839	-1.05522	0.254197	-4.15121	3.30721e-05	0.000226688
frma	55.4605	-4.30333	1.03442	-4.16014	3.18046e-05	0.000218594
CG8173	161.361	-1.3411	0.446278	-3.00508	0.0026551	0.0112649
CG2291	11.6023	-6.51524	2.19195	-2.97235	0.00295525	0.012358
magu	785.542	1.60809	0.189691	8.47745	2.30182e-17	6.83072e-16
CG6752	170.677	-1.69343	0.41744	-4.0567	4.97703e-05	0.00032744
CG13044	8.99886	-6.14727	2.44273	-2.51656	0.0118507	0.0393628
maf-S	2352.38	0.66158	0.13905	4.75787	1.95648e-06	1.71236e-05
CG14043	396.564	-0.833129	0.266361	-3.12782	0.00176107	0.00798368
CG3823	7.76036	-5.93492	2.45745	-2.41508	0.0157319	0.0497737
CG11141	2476.12	-0.530068	0.144512	-3.668	0.000244459	0.00138567
Mst98Cb	60.0707	-4.42276	1.01153	-4.37236	1.22912e-05	9.23019e-05
fng	1406.45	0.923281	0.15249	6.05468	1.40694e-09	1.92663e-08
CG8460	610.237	0.842397	0.223901	3.76236	0.000168317	0.000985161
7B2	797.036	1.50127	0.287128	5.22858	1.70821e-07	1.77316e-06
E(var)3-9	1370.85	-1.4054	0.1734	-8.10494	5.2771e-16	1.39236e-14
CG32485	762.126	-0.763069	0.244694	-3.11846	0.00181799	0.00821222
CG3792	647.279	-0.57488	0.227493	-2.52702	0.0115033	0.0384318
CG32026	25.7816	-7.66681	1.79659	-4.26742	1.9775e-05	0.000142272
CG3156	285.676	-0.834679	0.301256	-2.77066	0.00559427	0.0212707
CG14443	50.1898	-2.96791	0.965833	-3.0729	0.00211988	0.00933841
CG9769	22350.2	0.940391	0.10827	8.6856	3.76765e-18	1.21218e-16
CG34376	4270.44	0.842859	0.102457	8.22649	1.92772e-16	5.33166e-15
CG6026	12.9355	7.61981	2.12662	3.58306	0.000339592	0.00185489
CG10214	312.88	-0.90797	0.292576	-3.10337	0.00191331	0.00857524
Diap2	3230.67	-0.594997	0.135649	-4.38631	1.15288e-05	8.69624e-05
CG30345	1021.8	1.28286	0.174583	7.34813	2.01005e-13	4.17641e-12
CG18547	5284.22	-1.22923	0.10367	-11.8571	1.9778e-32	1.51098e-30
spdo	599.781	-1.49014	0.283055	-5.26449	1.40577e-07	1.47623e-06
CG5961	591.953	1.32069	0.221575	5.96046	2.51531e-09	3.33927e-08
mus308	714.201	-2.18576	0.241051	-9.06762	1.21641e-19	4.42116e-18
eIF4E-7	65.8507	3.10594	0.683643	4.54322	5.54018e-06	4.45333e-05
CG1678	136.668	3.94281	0.664761	5.93117	3.0078e-09	3.93511e-08
Yp2	4117.61	-2.51417	0.170372	-14.7569	2.77569e-49	3.88966e-47
mam	2144.76	0.673497	0.159001	4.2358	2.27735e-05	0.000161359
fas	207.485	3.00698	0.445421	6.75087	1.46964e-11	2.53558e-10
CG3301	427.326	2.78553	0.280461	9.93199	3.02162e-23	1.41668e-21
RpL37A	107705	0.813408	0.107997	7.53176	5.00617e-14	1.08484e-12
CG10845	9.26736	-6.1906	2.30782	-2.68245	0.00730853	0.0264962
mst	674.752	0.796587	0.209103	3.80955	0.000139222	0.000827849
stan	79.1656	-2.01941	0.663016	-3.0458	0.00232064	0.0100854
CG15385	216.65	1.86182	0.428555	4.34442	1.39642e-05	0.000103904
CG5742	811.992	-0.68342	0.198437	-3.44402	0.00057313	0.00296485
Pgm	2216.81	-0.50277	0.145138	-3.46407	0.000532069	0.00277636
CG4080	1900.25	1.23843	0.134475	9.20936	3.28075e-20	1.26144e-18
CG3500	357.738	-0.786994	0.313669	-2.509	0.0121075	0.0400576
RpA-70	7363.92	-0.743694	0.0986334	-7.53999	4.70016e-14	1.02204e-12
srp	2763.64	-0.794037	0.119296	-6.65599	2.81393e-11	4.73822e-10
retn	11.5689	-6.51067	2.16268	-3.01046	0.00260848	0.011103
CG5397	10.6978	-6.39768	2.2108	-2.89383	0.00380577	0.0152376
RpL27A	220768	0.836363	0.103891	8.05042	8.2512e-16	2.11943e-14
Fhos	3331.3	-0.552718	0.122917	-4.49666	6.90287e-06	5.43779e-05
CG8774	115.216	-2.80159	0.647881	-4.32423	1.53065e-05	0.000112471
CG11752	966.415	-0.758022	0.198534	-3.8181	0.000134484	0.000801567
CG10911	4395.77	-1.85355	0.116034	-15.9741	1.93542e-57	3.58964e-55
CG1673	189.144	1.22225	0.39043	3.13053	0.00174488	0.00792169
CG4872	343.96	0.73899	0.305381	2.4199	0.0155249	0.0492702
Nelf-A	2875.02	-0.905182	0.128236	-7.05871	1.68055e-12	3.17292e-11
CG7630	4649.7	-0.657093	0.168643	-3.89635	9.76542e-05	0.000601668
LBR	412.878	0.744499	0.265881	2.80012	0.00510833	0.0196842
CG12071	890.483	0.731586	0.181661	4.02721	5.64427e-05	0.000366936
Yp3	4822.41	-2.82915	0.142542	-19.8479	1.14872e-87	4.39021e-85
CG4678	47.4047	3.68199	0.83528	4.40809	1.04284e-05	7.91831e-05
CG32486	6218.71	1.06547	0.0947044	11.2505	2.30388e-29	1.53739e-27
Gfat1	289.349	2.09272	0.33056	6.33083	2.43842e-10	3.70076e-09
iav	726.028	0.953103	0.196921	4.84003	1.29819e-06	1.17284e-05
Tsp29Fb	15658.7	-0.647557	0.116255	-5.57014	2.54539e-08	2.98627e-07
onecut	208.462	-1.96378	0.377755	-5.19856	2.00836e-07	2.06266e-06
Gfrl	26.3638	4.87345	1.35865	3.58697	0.000334539	0.00183125
svr	5424.33	0.538251	0.103079	5.22171	1.77277e-07	1.83716e-06
CG42807	357.298	-1.58489	0.302975	-5.23109	1.68513e-07	1.75354e-06
key	3365.62	-0.896105	0.117235	-7.64366	2.11128e-14	4.73797e-13
Atox1	460.603	-1.10022	0.300157	-3.6655	0.000246856	0.00139612
ade5	2231.9	0.66164	0.13097	5.05184	4.37574e-07	4.28137e-06
CG2267	24.315	-7.58187	1.82691	-4.15009	3.32339e-05	0.000227673
CG2750	12.8129	-6.65802	2.10275	-3.16634	0.00154369	0.00711847
Sgs3	7.75761	-5.93363	2.45409	-2.41785	0.0156124	0.0494858
CG42365	337.295	-1.46891	0.35222	-4.17044	3.04015e-05	0.000209865
h	1731.53	-1.82179	0.144657	-12.5939	2.2819e-36	1.99856e-34
CG5089	150.899	-5.09928	2.11347	-2.41275	0.0158326	0.0499951
CG11911	178.941	1.79374	0.604945	2.96513	0.00302559	0.0126103
Proc-R	13.3749	4.19309	1.70189	2.46378	0.0137479	0.0446189
CG11486	7217.64	0.686086	0.102308	6.70606	1.99954e-11	3.41248e-10
CG32512	606.017	-1.07267	0.334172	-3.20992	0.00132771	0.0062435
CG30043	841.707	4.66219	0.251365	18.5475	8.54594e-77	2.56622e-74
CG5204	797.756	0.734841	0.200932	3.65716	0.000255021	0.00143957
CG10186	230.54	4.80768	0.45651	10.5314	6.19303e-26	3.32368e-24
chrb	3096.85	-0.731121	0.160174	-4.56453	5.00604e-06	4.04988e-05
CG42867	76.9185	-2.74749	0.615207	-4.46596	7.97123e-06	6.16012e-05
CG3734	191.225	-1.32382	0.437748	-3.02416	0.0024932	0.0106953
CG6497	20.8461	-7.3596	1.90695	-3.85935	0.000113689	0.00069134
CG8520	940.189	-1.29668	0.255843	-5.06827	4.01454e-07	3.96176e-06
Aph-4	192.522	-1.44812	0.39952	-3.62465	0.00028935	0.00160678
rhi	9.84206	-6.27726	2.26665	-2.76941	0.00561587	0.0213335
Pdk	8838.65	1.249	0.0920344	13.571	5.95242e-42	6.30857e-40
CG12159	341.774	0.891839	0.296868	3.00416	0.00266313	0.011282
CG6337	115.944	-2.75557	0.762014	-3.61617	0.000298998	0.00165321
Mip	343.423	3.11593	0.502551	6.20023	5.6381e-10	8.24572e-09
Mcm7	1316.71	-0.884882	0.160238	-5.5223	3.34592e-08	3.85728e-07
MtnA	781.185	-0.721233	0.230139	-3.1339	0.00172501	0.00785124
CG8773	1109.33	-3.06671	0.285972	-10.7238	7.86879e-27	4.53156e-25
CG8929	3446.14	0.638264	0.13097	4.87335	1.09723e-06	1.00422e-05
CG14204	307.937	-3.42944	0.331957	-10.331	5.10293e-25	2.59509e-23
CG18324	1601.24	-0.753272	0.205486	-3.66582	0.000246551	0.0013956
RpL13	199766	0.511538	0.103818	4.92725	8.33943e-07	7.77935e-06
cutlet	516.117	-0.94937	0.233767	-4.06118	4.88263e-05	0.000322407
CR44131	10.7186	-6.40133	2.38049	-2.68908	0.00716493	0.0260566
NFAT	1172.1	1.06612	0.216539	4.92346	8.5028e-07	7.91419e-06
Neb-cGP	3801.93	-0.738167	0.115795	-6.37478	1.83225e-10	2.82154e-09
CG11656	146.099	1.0467	0.418834	2.49909	0.0124512	0.041044
CG6178	3672.15	0.659534	0.111547	5.91263	3.36688e-09	4.35519e-08
dob	312.233	3.01316	0.359644	8.37817	5.37568e-17	1.555e-15
CG33189	16.0927	-6.98667	1.98299	-3.52331	0.000426197	0.00228149
CG14931	18.5123	4.68077	1.66254	2.81543	0.00487114	0.0188508
CG4911	1445.87	0.867261	0.152257	5.69604	1.22623e-08	1.4899e-07
to	30.5738	-4.11773	1.45511	-2.82985	0.004657	0.01817
CG43235	50.7625	2.74896	0.88635	3.10144	0.00192581	0.00861595
CG33235	42.2387	-2.49251	0.954444	-2.61148	0.00901519	0.0314696
RpS18	152322	0.597442	0.100169	5.96435	2.45608e-09	3.26752e-08
sna	501.525	-2.01282	0.250435	-8.03731	9.18343e-16	2.35409e-14
CG30278	25.8735	-7.67181	1.79314	-4.27842	1.88228e-05	0.000136276
gk	8.92231	-6.13515	2.38598	-2.57133	0.0101308	0.0346729
CG8907	939.61	-1.45908	0.200937	-7.2614	3.83111e-13	7.75568e-12
CG8184	12761.6	0.509587	0.15243	3.34308	0.000828537	0.00411722
CG42825	1810.94	-2.57983	0.164543	-15.6787	2.11548e-55	3.65485e-53
CG9902	117.159	1.62044	0.462168	3.50618	0.000454589	0.00241605
hay	1053.57	-1.17372	0.183585	-6.39333	1.62313e-10	2.51486e-09
CG16762	103.726	-3.52672	0.854903	-4.12529	3.70269e-05	0.000250393
Cyt-c-p	5840.18	-0.602229	0.0995686	-6.04838	1.46311e-09	1.99274e-08
CR44599	1609.23	2.74366	0.178936	15.3332	4.58833e-53	7.61421e-51
Awh	9.59968	7.19079	2.29663	3.13102	0.00174198	0.00791421
nrv2	1443.94	0.738677	0.159182	4.64046	3.47637e-06	2.91129e-05
Hpr1	466.977	-0.614809	0.24327	-2.52727	0.0114952	0.0384148
CG18619	1100.87	0.776126	0.172084	4.51016	6.47801e-06	5.11909e-05
Su(z)2	1715.17	-0.985164	0.226638	-4.34686	1.38098e-05	0.000102937
CG30049	568.624	5.23685	0.287157	18.2369	2.63004e-74	7.53864e-72
CG8083	136.425	-2.17736	0.497091	-4.3802	1.1857e-05	8.9225e-05
CG32521	1232.77	1.58115	0.173366	9.12027	7.49361e-20	2.77969e-18
Eip55E	5321.1	0.937403	0.106273	8.82068	1.13764e-18	3.86735e-17
spir	3907.7	1.15496	0.113849	10.1446	3.50077e-24	1.68518e-22
CG12964	29.5537	5.36814	1.28648	4.17272	3.00979e-05	0.000207997
CG33286	10.1629	7.27423	2.96618	2.45239	0.014191	0.0458092
CG11286	7.66575	-5.91686	2.45039	-2.41466	0.0157498	0.0498086
mael	95.9005	-2.38524	0.556107	-4.28918	1.79334e-05	0.000130361
eIF-4a	206017	1.03291	0.08	12.9113	3.88617e-38	3.71306e-36
CG9663	12203.6	0.786357	0.0964543	8.15265	3.56046e-16	9.57452e-15
GstD5	1243.32	0.564299	0.182871	3.08578	0.00203016	0.00900442
CG8665	242.996	2.12097	0.38893	5.45333	4.94339e-08	5.57159e-07
l(1)G0469	8622.32	0.674838	0.110628	6.10005	1.06035e-09	1.47933e-08
mt:ND4	22724.9	0.740005	0.14203	5.21019	1.88652e-07	1.94386e-06
w-cup	152.114	-6.01526	1.74957	-3.43813	0.000585742	0.00302389
CR44383	16.4169	-7.01514	1.98983	-3.52549	0.000422693	0.00226562
unc-5	183.462	1.50739	0.414708	3.63481	0.000278182	0.00155309
CG3097	16.1009	-6.98828	2.14332	-3.26049	0.00111221	0.00534166
metl	523.964	-0.9618	0.230355	-4.1753	2.97595e-05	0.00020611
Or98a	227.276	11.7559	1.48775	7.90184	2.74811e-15	6.66523e-14
CG17376	72.5492	-4.33303	0.807809	-5.36393	8.143e-08	8.86104e-07
CG9314	802.317	0.566477	0.197797	2.86393	0.00418421	0.0165739
Hs6st	848.197	0.646939	0.188727	3.4279	0.000608259	0.00312989
pre-mod(mdg4)-AE	46.451	-8.51564	1.67045	-5.09782	3.43592e-07	3.43374e-06
Tpi	3321.94	-0.913053	0.150374	-6.07188	1.26421e-09	1.74444e-08
CG11106	23.0404	-7.5042	1.84398	-4.06956	4.71025e-05	0.000312333
GCC88	676.743	-0.777738	0.204666	-3.80002	0.000144682	0.000856279
CG9673	514.692	-0.759372	0.269733	-2.81528	0.00487352	0.0188543
CG8419	75.5207	1.88976	0.747338	2.52865	0.0114501	0.0382845
CG18480	2879.92	-0.659457	0.134229	-4.91294	8.97225e-07	8.33884e-06
CG8870	204.013	0.888647	0.368121	2.41401	0.0157781	0.0498731
E(spl)m3-HLH	5805.54	0.805418	0.106442	7.5667	3.82824e-14	8.42614e-13
CG4375	11.0527	-6.44421	2.22031	-2.90239	0.00370325	0.0148885
Sod3	355.457	-0.859232	0.350413	-2.45205	0.0142044	0.045829
Tsp3A	300.18	1.71376	0.304686	5.62469	1.85845e-08	2.21749e-07
Pvf3	10.3604	7.30033	2.24317	3.25447	0.00113603	0.00544777
Flo2	2323.19	0.792619	0.168149	4.7138	2.43139e-06	2.08887e-05
grn	50.6712	3.56282	1.25844	2.83113	0.00463838	0.0181337
CG8950	1473.61	1.32826	0.170032	7.81182	5.63698e-15	1.33134e-13
Prp19	1857.51	-0.576378	0.145373	-3.96481	7.34534e-05	0.000465525
CG13511	1733.43	-0.63111	0.181226	-3.48245	0.000496842	0.00261417
RpS27	125104	0.780333	0.0884508	8.82224	1.12196e-18	3.84517e-17
Act79B	92.7489	2.14992	0.577132	3.72519	0.000195172	0.00112861
CG10035	17.2547	8.0351	2.00753	4.00249	6.26804e-05	0.000403123
CG34401	7809.42	1.53535	0.131818	11.6475	2.36293e-31	1.71272e-29
CG5958	77.2813	-1.77239	0.597967	-2.96402	0.00303649	0.0126432
Menl-2	46.515	-3.93126	1.20992	-3.24918	0.00115739	0.00553757
CG2157	68.733	2.04881	0.673609	3.04154	0.00235369	0.010197
Mst33A	12.639	-6.63781	2.12773	-3.11966	0.0018106	0.00818174
CG18171	843.492	1.72189	0.213625	8.06035	7.6076e-16	1.96211e-14
CG1074	274.923	0.831891	0.315923	2.63321	0.00845822	0.0298642
CG18193	12.3147	-6.60071	2.12437	-3.10714	0.00188909	0.00849079
Ahcy89E	597.88	1.16578	0.217163	5.36823	7.95138e-08	8.66e-07
CG30485	151.858	2.50408	0.429575	5.82919	5.5696e-09	7.01036e-08
GstT3	624.074	0.910523	0.217407	4.18809	2.81307e-05	0.000195689
CG14441	2805.98	1.35178	0.143649	9.41026	4.94897e-21	2.00696e-19
beta4GalT7	214.478	-1.31896	0.409289	-3.22256	0.00127049	0.00600804
CSN7	888.823	0.501285	0.180867	2.77156	0.00557878	0.0212182
CG31468	40.9271	-5.24145	1.20592	-4.34642	1.38377e-05	0.000103084
bib	1308.32	0.926781	0.169676	5.46207	4.70612e-08	5.32319e-07
pxb	885.7	3.32319	0.194876	17.0529	3.32669e-65	7.6284e-63
CG14898	35.6472	-8.13463	1.74627	-4.6583	3.18834e-06	2.69693e-05
CG3407	125.565	-1.43195	0.471678	-3.03586	0.00239853	0.0103561
CG8668	753.9	-0.898107	0.202935	-4.4256	9.6176e-06	7.32471e-05
CG13245	96.7502	-5.54355	0.857028	-6.46835	9.90795e-11	1.56787e-09
Uhg1	779.428	1.08413	0.205329	5.27998	1.29196e-07	1.37388e-06
ninaE	11.2486	7.41768	2.90792	2.55086	0.0107459	0.0363734
rdx	2450.37	0.962093	0.127558	7.5424	4.61407e-14	1.00854e-12
CG34010	160.085	1.44474	0.464411	3.1109	0.00186515	0.0084025
CG6040	971.503	-0.514465	0.177251	-2.90246	0.0037024	0.0148885
CG42741	10.8858	7.37036	2.93033	2.5152	0.0118965	0.039484
CG12769	38.7239	-2.13522	0.86422	-2.47069	0.0134854	0.0439136
GstD4	319.816	1.82729	0.357309	5.11403	3.15349e-07	3.159e-06
CG13607	258.628	2.56549	0.397882	6.44788	1.13429e-10	1.78375e-09
ppk12	50.4137	-1.86306	0.760952	-2.44832	0.0143523	0.0461433
pgant3	802.218	-0.958485	0.192069	-4.99031	6.02834e-07	5.7817e-06
Nup43	586.479	-0.538136	0.215637	-2.49556	0.0125758	0.0413574
CG32262	148.206	-1.44971	0.512148	-2.83065	0.00464542	0.0181441
Cen	247.834	-1.64046	0.330527	-4.96315	6.93593e-07	6.58705e-06
Idgf5	43.8516	-8.43315	1.66047	-5.07877	3.79881e-07	3.76952e-06
CG15577	23.2728	-7.51861	1.84724	-4.07019	4.69749e-05	0.00031165
Gyc-89Db	40.8752	-8.3314	1.67378	-4.9776	6.43764e-07	6.13693e-06
alpha-Man-I	1161.82	1.13535	0.205446	5.52628	3.271e-08	3.77436e-07
CG10306	10362.7	0.586577	0.114396	5.1276	2.93459e-07	2.95144e-06
CG12934	534.077	2.75669	0.296784	9.28852	1.56451e-20	6.12781e-19
CG3588	78.5819	4.32276	0.695968	6.21115	5.2598e-10	7.72253e-09
arr	4284.24	0.520064	0.119993	4.33412	1.46343e-05	0.000108251
Cyp9b2	5956.15	-2.75902	0.124761	-22.1144	2.29511e-108	1.25852e-105
CG32649	1066.31	-1.3011	0.256181	-5.07884	3.79756e-07	3.76952e-06
wnd	595.135	-0.654855	0.217501	-3.01081	0.00260548	0.011094
CG4662	521.024	0.627388	0.229861	2.72942	0.00634457	0.0235971
CG6280	104.636	2.02786	0.497524	4.07592	4.58332e-05	0.000304396
CR32009	217.676	0.976809	0.381569	2.55998	0.0104678	0.0356617
Dlic	5002.8	0.712197	0.115282	6.17789	6.49638e-10	9.38515e-09
mino	537.404	-0.625238	0.256938	-2.43342	0.0149571	0.0477151
CG13949	56.3211	3.35456	0.702336	4.77629	1.78562e-06	1.57484e-05
Mal-A8	2000	-1.64366	0.551166	-2.98216	0.00286224	0.0120208
CG11275	439.803	-0.817769	0.292987	-2.79115	0.00525216	0.0201988
Cyp317a1	505.596	-1.28638	0.2529	-5.08654	3.64657e-07	3.62988e-06
CSN1b	884.348	-0.901263	0.218768	-4.11973	3.79325e-05	0.000255968
CG31793	1376.46	-1.9948	0.17048	-11.7011	1.25797e-31	9.17085e-30
gry	1673.5	-0.501697	0.167007	-3.00406	0.00266405	0.011282
CCHa1-R	58.8483	2.26101	0.772048	2.92859	0.00340506	0.0138888
peb	14273.1	0.58104	0.117355	4.95115	7.37777e-07	6.92841e-06
unc-104	27141.1	4.18601	0.116684	35.8748	7.54153e-282	2.37785e-278
CG9861	33.1691	-8.03039	1.72676	-4.65056	3.31039e-06	2.78337e-05
mthl4	824.162	1.12307	0.226463	4.95918	7.07904e-07	6.70277e-06
waw	828.27	1.04727	0.268923	3.89431	9.84786e-05	0.000606007
AP-1gamma	8842.51	0.762163	0.0958981	7.94763	1.90107e-15	4.71973e-14
bnl	819.827	-1.24951	0.231383	-5.40017	6.65779e-08	7.36561e-07
CG15198	28.7289	-7.82243	1.78451	-4.38351	1.16781e-05	8.80362e-05
CG7025	66.9671	2.62326	0.6524	4.02093	5.79679e-05	0.000375882
CG6659	3019.19	-0.514109	0.120575	-4.26381	2.00969e-05	0.000144423
Fmr1	3777.87	1.18461	0.116413	10.1759	2.53997e-24	1.23463e-22
sav	581.511	-0.955281	0.272278	-3.50848	0.000450682	0.0023973
CG32732	861.421	0.608999	0.184381	3.30293	0.00095679	0.00468259
28SrRNA-Psi:CR45860	4290.24	0.725301	0.167004	4.343	1.40548e-05	0.000104516
ed	1208.1	1.41645	0.19522	7.25565	3.9975e-13	8.07956e-12
CG33057	1121.8	-1.12241	0.183779	-6.10737	1.01287e-09	1.42094e-08
AttC	91.6856	-9.49725	1.55467	-6.10887	1.00341e-09	1.40924e-08
CG3337	462.643	-1.0255	0.344765	-2.97449	0.00293472	0.0122884
CG32230	2983.15	-0.717608	0.120213	-5.96947	2.38026e-09	3.16999e-08
CR32652	45.1305	-8.47406	1.67131	-5.07032	3.97143e-07	3.92359e-06
pico	1298.63	0.697906	0.204747	3.40863	0.000652902	0.00332972
CG32192	22.0062	-4.38075	1.43917	-3.04394	0.00233499	0.0101373
Pdp1	5544.89	1.13741	0.131071	8.67785	4.03313e-18	1.2943e-16
HipHop	443.425	1.00402	0.251275	3.99571	6.45015e-05	0.000413991
CG14879	889.492	-1.12026	0.18806	-5.95695	2.5699e-09	3.401e-08
CG34431	74.9521	1.46502	0.579938	2.52618	0.0115312	0.0385038
Hsp27	755776	1.05951	0.0993537	10.664	1.49989e-26	8.44491e-25
bt	112.271	2.32873	0.499095	4.6659	3.07268e-06	2.60435e-05
CG42674	8764.49	0.505284	0.101976	4.95494	7.23517e-07	6.83389e-06
RpL19	240550	0.674742	0.0951225	7.09341	1.30851e-12	2.49289e-11
Dgp-1	9023.11	-1.22893	0.096186	-12.7766	2.21602e-37	2.03719e-35
CG7166	6.57911	6.64503	2.59476	2.56094	0.0104389	0.0355826
CG32669	200.063	-1.67109	0.435915	-3.83352	0.000126322	0.000757572
CG13698	231.687	-1.03969	0.34733	-2.99337	0.00275917	0.0116455
RpS13	154519	0.681232	0.0955575	7.12902	1.01083e-12	1.9523e-11
CrzR	59.4711	3.1688	0.738112	4.29311	1.76185e-05	0.00012822
Tsf2	302.428	-0.92919	0.300693	-3.09016	0.00200049	0.00889951
EF2	427646	0.69172	0.0723694	9.55818	1.1984e-21	4.9882e-20
jnj	937.398	-1.25309	0.178154	-7.03377	2.01025e-12	3.76161e-11
Snm1	316.222	-0.870457	0.292225	-2.97872	0.00289456	0.0121403
Pms2	272.248	-1.05293	0.31832	-3.30778	0.00094037	0.00461297
RpL7-like	6825.34	0.770133	0.155074	4.96623	6.82654e-07	6.48804e-06
CG43313	1167.34	0.765266	0.168799	4.5336	5.79878e-06	4.63755e-05
28SrRNA-Psi:CR40741	34521.5	0.648816	0.145923	4.44628	8.73704e-06	6.7084e-05
CG18130	11.15	-6.45767	2.19386	-2.94352	0.00324507	0.0133312
CG17999	13.7438	7.70838	2.07248	3.71941	0.000199692	0.00115264
MESK2	5719.48	1.14975	0.0978454	11.7507	7.00777e-32	5.13849e-30
CG31705	497.001	-2.21304	0.256229	-8.63695	5.77343e-18	1.82493e-16
CG12560	287.926	1.05167	0.300224	3.50295	0.000460143	0.00244248
Mlh1	501.619	-0.68984	0.241712	-2.85397	0.00431759	0.017022
mRpL37	1074.74	-0.516257	0.180442	-2.86107	0.00422209	0.016682
CG17097	105.82	-4.52594	0.888378	-5.09462	3.49446e-07	3.48948e-06
CG32204	23.1126	4.17625	1.42706	2.92647	0.00342832	0.0139613
Pi4KIIalpha	2353.13	-0.51257	0.131576	-3.89562	9.79479e-05	0.000603183
NimC1	9.5763	-6.23744	2.30346	-2.70786	0.00677189	0.0248845
CG17003	7.89814	-5.9597	2.43033	-2.45222	0.0141976	0.045819
CG10399	281.218	1.0478	0.357874	2.92783	0.00341332	0.0139136
Cht5	113.972	-2.39919	0.656039	-3.65708	0.000255109	0.00143957
Fatp	1528.67	-1.51603	0.187698	-8.07696	6.64007e-16	1.73384e-14
CG17754	1404.28	0.920883	0.158859	5.79685	6.75724e-09	8.41286e-08
Gr64c	38.9209	5.77235	1.22776	4.70154	2.58205e-06	2.20778e-05
CG7781	46.6844	1.83343	0.741735	2.47181	0.013443	0.0438096
RpLP0	237614	0.67913	0.0874675	7.76437	8.20491e-15	1.90923e-13
E(spl)malpha-BFM	11643.8	0.73242	0.0989616	7.40105	1.35107e-13	2.83523e-12
loopin-1	174.089	-6.95634	0.849998	-8.18394	2.74701e-16	7.45061e-15
Acp36DE	48.1037	-8.56703	1.86493	-4.59376	4.35338e-06	3.56756e-05
CG43693	45482.9	0.641872	0.0735136	8.73134	2.51667e-18	8.24422e-17
Ih	1103.24	2.13932	0.223655	9.56526	1.11917e-21	4.70498e-20
CR45935	11.9996	7.51272	2.15176	3.49143	0.000480437	0.00253738
drm	3161.76	-0.510972	0.115926	-4.40774	1.04454e-05	7.92641e-05
pav	720.676	-0.786816	0.204781	-3.84223	0.00012192	0.000733262
CG34176	769.196	-1.93071	0.313055	-6.16733	6.94541e-10	9.98809e-09
CG32037	146.726	2.69597	0.449533	5.99727	2.00664e-09	2.69518e-08
CG3777	67.7218	4.31176	0.724443	5.95182	2.6517e-09	3.49825e-08
CG32808	92.566	-1.89375	0.563074	-3.36324	0.000770337	0.00386917
uzip	158.984	-1.21053	0.461534	-2.62283	0.00872018	0.0306437
ncd	829.744	-0.84395	0.233799	-3.60973	0.000306519	0.00168887
CG8620	38178.6	0.614423	0.103132	5.95764	2.55899e-09	3.39188e-08
Ady43A	322.899	-1.01847	0.285653	-3.56542	0.000363278	0.00197656
CG13901	388.99	-0.663385	0.267561	-2.47938	0.0131611	0.0430242
CG3483	9.30073	-6.19631	2.34294	-2.64467	0.00817701	0.0290994
Menl-1	50.2651	-8.62969	1.63531	-5.27711	1.31238e-07	1.39091e-06
CG1597	1354.81	-0.586531	0.15946	-3.67823	0.000234857	0.00133605
CG10910	1596.86	-1.48295	0.155071	-9.56304	1.14343e-21	4.79103e-20
CR44960	244.183	1.10304	0.350297	3.14888	0.00163898	0.00750028
drongo	7195.5	0.556869	0.0984735	5.65501	1.55836e-08	1.87004e-07
mRpL28	1765.4	-0.830308	0.138358	-6.00114	1.95942e-09	2.63737e-08
Sema-2b	885.883	-1.64981	0.189399	-8.71073	3.01924e-18	9.81408e-17
sqd	29082.3	0.502761	0.121252	4.1464	3.37746e-05	0.000230875
CR30009	21.1048	-7.37839	1.8996	-3.88419	0.000102672	0.000630431
pyd3	59.3147	2.52974	0.661533	3.82405	0.000131276	0.000783553
Rcc1	1799.75	-0.824022	0.157296	-5.23865	1.61752e-07	1.68876e-06
Corp	282.187	0.832336	0.310123	2.68389	0.00727718	0.0264039
RpS2	218841	0.610507	0.120466	5.0679	4.02237e-07	3.96639e-06
CG43902	67.1016	4.90931	0.761943	6.44314	1.17026e-10	1.83574e-09
CG11755	126.47	-1.29466	0.453808	-2.85288	0.00433243	0.0170699
ND42	5209.16	-0.571945	0.105326	-5.43023	5.62814e-08	6.28717e-07
pinta	242.057	1.05263	0.358673	2.93478	0.00333782	0.0136411
scat	1004.21	-0.793056	0.174977	-4.53235	5.83308e-06	4.66202e-05
sba	6169.54	0.74805	0.121306	6.16666	6.97483e-10	1.0019e-08
CG12111	25.7176	-7.66307	1.79517	-4.26871	1.96603e-05	0.00014171
CG42596	34.1473	3.39281	1.37931	2.45979	0.0139018	0.0450487
Sdr	15.4083	7.8744	2.7044	2.9117	0.00359465	0.0145307
CG30120	213.429	0.884402	0.345967	2.55632	0.0105786	0.035952
CG15740	76.296	5.93751	0.92529	6.41692	1.39058e-10	2.17055e-09
Tango7	20430.3	0.607361	0.102148	5.94592	2.74916e-09	3.61548e-08
CG14855	510.117	-0.863101	0.259722	-3.32318	0.000889977	0.0044
alphaTub85E	19.5338	-7.26677	1.92723	-3.77057	0.000162872	0.000955416
CG16826	877.335	0.962219	0.28252	3.40584	0.000659612	0.00335851
ADD1	1604.57	1.19048	0.154377	7.71148	1.24364e-14	2.8466e-13
Lmpt	43523.5	0.593885	0.0949317	6.25592	3.95178e-10	5.86352e-09
epsilonTry	1687.99	-1.22246	0.2916	-4.19225	2.76201e-05	0.000192456
CG10089	504.667	2.21812	0.270804	8.19086	2.59357e-16	7.09547e-15
CG8701	191.761	-4.12031	0.479185	-8.59858	8.07106e-18	2.51339e-16
sda	5755.4	0.606066	0.101929	5.94598	2.74811e-09	3.61548e-08
CG7381	296.712	-1.84728	0.3768	-4.90255	9.4599e-07	8.74053e-06
nst	3804.58	-0.629209	0.121252	-5.18927	2.11115e-07	2.1647e-06
roX1	6795.49	0.823717	0.113805	7.23795	4.55517e-13	9.10457e-12
NimB3	13.9262	-6.77735	2.15916	-3.13889	0.00169591	0.00774398
CR45732	23.6202	4.62659	1.40371	3.29598	0.000980803	0.00477971
Gli	2956.45	-0.839562	0.149426	-5.61858	1.92531e-08	2.29292e-07
sbb	7082.83	1.03361	0.139337	7.41808	1.18828e-13	2.50193e-12
Mst84Db	65.4768	-9.01133	1.58767	-5.67581	1.38032e-08	1.66909e-07
Bsg	5506.34	0.558254	0.121191	4.60642	4.09665e-06	3.38356e-05
caps	19133.6	0.970659	0.108841	8.91815	4.7414e-19	1.6657e-17
CG1394	29.22	-7.84756	1.76559	-4.44472	8.8008e-06	6.75156e-05
CG9801	936.885	2.0065	0.19174	10.4646	1.25549e-25	6.59759e-24
CG9777	188.729	1.31095	0.437312	2.99774	0.00271989	0.0114996
Pkc98E	1888.53	0.615604	0.149341	4.12213	3.75378e-05	0.000253576
shot	100969	0.689296	0.148821	4.63171	3.62661e-06	3.02706e-05
CG16723	8.64674	-6.09094	2.37378	-2.56592	0.0102902	0.0351421
Mal-A1	14652.9	-3.04811	0.467333	-6.52235	6.92134e-11	1.11626e-09
CG15916	134.851	1.22955	0.429061	2.86568	0.00416112	0.0164876
CG10097	204.852	1.09487	0.428195	2.55695	0.0105594	0.035906
CG7206	1686.58	0.672598	0.172035	3.90965	9.24305e-05	0.000573405
CG12869	25.9686	3.49824	1.1289	3.0988	0.00194307	0.00868389
Hexim	218.015	1.11126	0.391105	2.84133	0.00449252	0.017629
msopa	39.4389	-8.28054	1.93206	-4.28585	1.82042e-05	0.000132177
GstE1	14311.6	-0.501309	0.0833837	-6.01208	1.83163e-09	2.47065e-08
mRpL55	342.367	-1.04753	0.284504	-3.68195	0.000231453	0.00131787
Ucp4B	167.315	2.0184	0.397264	5.08075	3.75952e-07	3.73641e-06
Rbcn-3B	1899.3	0.642068	0.170391	3.76821	0.000164422	0.000963611
CG12229	72.6433	-1.63937	0.604733	-2.7109	0.00671008	0.0247304
CG13850	2090.64	-0.726173	0.135877	-5.34435	9.07435e-08	9.79843e-07
Bace	9364.58	-0.830632	0.185115	-4.48712	7.21928e-06	5.65525e-05
CG42306	3287.75	-0.553566	0.119372	-4.63731	3.52972e-06	2.95204e-05
CG43064	365.986	-3.08979	0.316612	-9.75891	1.68963e-22	7.55662e-21
CG17593	1761.5	-0.819523	0.145306	-5.63999	1.70059e-08	2.0349e-07
CG5261	2704.49	-0.50146	0.137138	-3.65662	0.000255564	0.00144085
CG13321	33833	-0.706924	0.101199	-6.98547	2.83908e-12	5.18183e-11
CG11902	531.839	-0.611682	0.245795	-2.48859	0.0128251	0.0420896
boly	13.3848	-6.72047	2.10202	-3.19714	0.00138796	0.00649773
RpL40	164967	1.10363	0.111149	9.92924	3.10601e-23	1.45085e-21
alpha-Man-IIb	142.098	-1.43507	0.442304	-3.24453	0.00117644	0.00561594
sage	764.935	1.29614	0.20886	6.20576	5.44344e-10	7.97359e-09
Hlc	5715.6	0.559932	0.11944	4.68796	2.75939e-06	2.34827e-05
Mcm3	1146.01	-0.881671	0.176403	-4.99806	5.79089e-07	5.57943e-06
Rh4	41.2547	4.05001	0.956342	4.2349	2.28655e-05	0.00016192
CG31870	17.9475	-7.14459	1.96364	-3.63844	0.000274292	0.00153273
CG30269	641.486	-0.657372	0.24967	-2.63297	0.00846424	0.0298688
CG31204	30.8871	-7.9268	1.79046	-4.42723	9.54514e-06	7.28271e-05
Cep135	385.635	0.771418	0.279268	2.76229	0.0057398	0.0217323
CG1307	1225.93	0.678149	0.171063	3.96432	7.36054e-05	0.000466254
CG13284	866.992	-1.60919	0.192455	-8.3614	6.19798e-17	1.78468e-15
CG13749	77.8302	3.26287	0.611852	5.33277	9.67254e-08	1.04087e-06
CG32473	682.367	-1.26522	0.206738	-6.11991	9.36292e-10	1.31791e-08
CG15309	643.016	0.94325	0.216463	4.35757	1.31517e-05	9.83223e-05
unc	66.2891	-3.7886	0.758412	-4.99543	5.87035e-07	5.65166e-06
Plc21C	742.973	0.881144	0.197099	4.47057	7.80113e-06	6.03977e-05
CG44838	628.143	0.764983	0.228798	3.34349	0.000827311	0.00411275
CG9920	36.2783	-3.75512	1.22751	-3.05914	0.00221974	0.00971722
CG32698	211.111	1.1225	0.377637	2.97243	0.00295448	0.012358
DNApol-gamma35	820.498	-0.794836	0.20103	-3.95382	7.69127e-05	0.000485984
CG7099	1396.96	1.13924	0.171717	6.6344	3.2582e-11	5.44992e-10
CG30273	239.461	-0.965326	0.360668	-2.67649	0.00743976	0.0268778
RpL41	191225	0.791855	0.0890077	8.89648	5.76454e-19	2.00835e-17
CG31785	36.066	-4.27087	1.20832	-3.53455	0.000408464	0.00219588
CG15260	166.128	4.97108	0.509412	9.75846	1.69705e-22	7.56296e-21
Cirl	48680.3	1.34456	0.0956839	14.0521	7.48159e-45	8.81848e-43
CG17147	8.83045	-6.12054	2.35353	-2.60058	0.00930674	0.0322818
DNApol-alpha180	753.422	-0.942117	0.210265	-4.48062	7.4426e-06	5.79778e-05
scpr-B	238.225	-5.46902	2.21967	-2.46389	0.0137436	0.0446164
S-Lap3	122.939	-5.44552	0.687346	-7.92253	2.32731e-15	5.7105e-14
CG33985	312.079	1.14418	0.286711	3.99072	6.58722e-05	0.000421502
sra	3306.71	-0.555104	0.138652	-4.00359	6.2388e-05	0.000401447
Ir21a	102.946	1.9396	0.55196	3.51403	0.000441363	0.00235767
yellow-k	507.292	0.749142	0.253225	2.9584	0.00309237	0.0128419
RpL17	177721	0.886582	0.108071	8.20373	2.33044e-16	6.40337e-15
CG4554	1119.79	-0.545046	0.21154	-2.57656	0.00997881	0.0342177
CG18266	12.4247	-6.61373	2.1234	-3.11469	0.00184136	0.00831182
cp309	10241.7	2.74293	0.0928676	29.5359	9.96041e-192	2.09368e-188
ect	90.1952	2.06069	0.579271	3.55739	0.00037456	0.00203131
CG15044	118.497	1.63671	0.496245	3.2982	0.000973077	0.00475124
Rab7	7595.93	0.570354	0.103012	5.53676	3.08117e-08	3.57495e-07
Atf6	1718.14	0.588643	0.154862	3.80108	0.000144065	0.000853026
Ccz1	573.196	0.686005	0.227828	3.01107	0.00260333	0.0110885
bip1	451.769	-0.803847	0.28804	-2.79074	0.00525874	0.0202082
CR44029	1523.3	0.553373	0.178617	3.0981	0.00194767	0.00870137
CG6455	6719.19	-0.765175	0.107248	-7.13462	9.70538e-13	1.87737e-11
Cul5	519.965	-0.759444	0.2428	-3.12786	0.00176086	0.00798368
CG30376	30.1802	-7.89391	1.74624	-4.52053	6.16862e-06	4.89608e-05
GstZ2	57.1958	-3.10748	1.14994	-2.7023	0.00688623	0.0252248
alphaTry	18689.9	-1.6456	0.431117	-3.81707	0.000135044	0.000804525
CG9133	113.296	-9.80248	1.53031	-6.40557	1.49812e-10	2.32689e-09
Rootletin	313.357	3.04815	0.338372	9.00828	2.09315e-19	7.4414e-18
dysc	473.403	1.08702	0.237803	4.57111	4.85156e-06	3.93998e-05
CG32816	37.0336	5.69688	1.1984	4.75373	1.99696e-06	1.74657e-05
Prosalpha1	950.24	-0.974269	0.186027	-5.23724	1.62993e-07	1.70031e-06
lt	4241.04	0.549616	0.113074	4.86066	1.16996e-06	1.06538e-05
Tre1	3580.63	0.909669	0.112084	8.11598	4.81897e-16	1.27682e-14
Cyp6a16	19.5769	-7.26959	1.89669	-3.83278	0.000126702	0.000759487
beat-IIa	280.025	1.09982	0.380376	2.8914	0.00383524	0.0153409
scramb1	11260.7	0.629923	0.0860261	7.32246	2.43463e-13	4.99277e-12
CG14075	25.2625	4.483	1.14679	3.90919	9.2607e-05	0.000574204
CG1324	44.7505	-8.46228	1.65179	-5.12308	3.00581e-07	3.01826e-06
CG11671	3949.18	-2.02837	0.176415	-11.4978	1.35377e-30	9.5384e-29
Hf	13.1524	-6.69533	2.09904	-3.18971	0.00142415	0.00664989
CG14402	13.1705	-6.69774	2.0872	-3.20896	0.00133214	0.00625733
CG9570	13.0732	-6.68637	2.13136	-3.13714	0.00170607	0.00778189
Mal-A6	4517	-1.1893	0.180987	-6.57118	4.99188e-11	8.16571e-10
Rbp1-like	2043.07	1.20169	0.147256	8.16056	3.33465e-16	9.0057e-15
CG14877	79.0784	2.44495	0.634817	3.85143	0.000117428	0.000712365
Mrtf	1680.93	0.786277	0.189488	4.14949	3.33211e-05	0.000228146
beta4GalNAcTB	173.891	-23.7468	4.78497	-4.96279	6.94865e-07	6.59416e-06
FER	5967.44	0.8473	0.0970081	8.73433	2.4511e-18	8.07135e-17
Zip71B	405.213	2.57048	0.272739	9.42467	4.31445e-21	1.75529e-19
CG3921	638.966	-1.41012	0.249305	-5.65621	1.5475e-08	1.85877e-07
CG9581	1100.42	-0.543639	0.217188	-2.50308	0.0123118	0.0406591
CG11035	935.694	2.94766	0.238979	12.3344	5.91616e-35	4.94136e-33
CG17233	2039.28	0.509227	0.131779	3.86425	0.000111433	0.000678931
CG10680	71.3239	-9.13476	1.57634	-5.79493	6.83497e-09	8.49288e-08
mim	1742.76	0.746666	0.138498	5.39117	6.99991e-08	7.71592e-07
CG15347	6398.97	-1.29395	0.163071	-7.9349	2.10657e-15	5.20943e-14
MAN1	626.149	-1.33084	0.216579	-6.14481	8.00596e-10	1.13706e-08
CG14625	76.7049	-3.01216	0.721171	-4.17676	2.95686e-05	0.000204901
Cyt-c-d	17.1808	-7.08103	1.95302	-3.62569	0.000288194	0.0016026
CG7441	588.674	-1.00619	0.256089	-3.92905	8.52827e-05	0.00053326
CG3344	669.943	-1.30543	0.247594	-5.27244	1.34623e-07	1.41782e-06
CG6550	420.233	-0.684615	0.264367	-2.58964	0.0096077	0.0331344
Jon65Aiv	17089.3	-1.35103	0.442816	-3.05101	0.00228075	0.00993606
CG15661	100.542	-1.76403	0.542354	-3.25254	0.00114378	0.00547869
primo-1	392.265	-0.921687	0.285118	-3.23265	0.00122649	0.00581957
CG15599	10.5706	7.32808	2.27674	3.21867	0.00128788	0.00608341
CG13676	209.87	1.48328	0.379278	3.91081	9.1986e-05	0.00057121
ksr	682.197	-0.572402	0.203511	-2.81263	0.00491377	0.0189751
CR44370	32.9578	2.09219	0.866009	2.4159	0.0156964	0.0497113
CG13991	26.5491	-3.10684	1.07306	-2.89532	0.0037877	0.0151845
Lig4	469.184	-0.924327	0.283029	-3.26584	0.00109141	0.00525579
CG9394	994.573	-0.983645	0.279276	-3.52213	0.000428097	0.00228972
CG1427	990.825	0.516061	0.185816	2.77727	0.0054817	0.020912
CG4433	442.915	-0.699285	0.265238	-2.63644	0.00837806	0.0296849
CG8353	205.183	-1.01685	0.379655	-2.67835	0.00739866	0.0267369
KP78a	547.875	-3.21089	0.283601	-11.3219	1.02257e-29	6.97118e-28
CoVa	9224	-0.561889	0.0927748	-6.05648	1.39134e-09	1.90735e-08
CR42875	156.796	2.43593	0.45216	5.38733	7.15122e-08	7.86322e-07
CG32581	500.603	-1.11706	0.23544	-4.74457	2.0895e-06	1.81995e-05
CLIP-190	5376.44	1.10324	0.106174	10.3908	2.72917e-25	1.42823e-23
CR45269	89.8789	-2.14475	0.63839	-3.35962	0.000780498	0.00391242
koko	297.18	-0.871946	0.330559	-2.63779	0.0083447	0.0295794
Rpb8	428.264	-0.82374	0.276444	-2.97977	0.0028846	0.0121027
CanA-14F	1099.39	1.05267	0.168496	6.24746	4.17185e-10	6.17552e-09
CG7028	1384.39	-0.621172	0.152971	-4.06072	4.89226e-05	0.000322833
CG17118	52.8859	-1.83864	0.759895	-2.4196	0.0155375	0.0492978
CG7789	407.878	-0.738308	0.281531	-2.62248	0.00872936	0.0306671
CG4203	240.881	-0.848623	0.341297	-2.48646	0.012902	0.042276
cry	3413.92	1.00886	0.13645	7.39364	1.42868e-13	2.9931e-12
Debcl	816.055	-1.11632	0.193475	-5.76985	7.9342e-09	9.80079e-08
CG32364	11.9519	7.50541	2.19088	3.42575	0.000613098	0.00315093
CG5278	10.1051	-6.31502	2.26328	-2.79021	0.00526739	0.0202229
snRNA:U6:96Ab	338.576	2.71249	0.532594	5.09298	3.52478e-07	3.51697e-06
Ir25a	83.2682	2.46143	0.67922	3.62391	0.000290178	0.00160867
CG5107	1191.45	-0.995676	0.283151	-3.51641	0.000437425	0.00233763
CG7379	673.284	0.809109	0.255036	3.17253	0.00151118	0.00698645
RapGAP1	1119.84	0.733997	0.164079	4.47343	7.69736e-06	5.96675e-05
CdGAPr	4090.08	-0.800555	0.139699	-5.73058	1.00088e-08	1.22674e-07
CG4716	529.523	-3.95286	0.350298	-11.2843	1.56922e-29	1.06403e-27
trio	28103.1	0.964689	0.116499	8.28069	1.22466e-16	3.4323e-15
dm	20523.8	1.50261	0.146024	10.2902	7.80469e-25	3.93731e-23
Rab40	885.103	-0.573187	0.212105	-2.70237	0.00688461	0.0252248
CG16700	36.3601	2.02049	0.8342	2.42208	0.0154322	0.0490006
Sik3	1441.62	0.807657	0.188883	4.27597	1.90307e-05	0.000137544
CG32368	2458.5	-2.2051	0.144541	-15.2559	1.5039e-52	2.43169e-50
rap	2910.57	0.831086	0.117118	7.09617	1.28264e-12	2.45101e-11
Cyp6g1	901.199	-2.95983	0.259547	-11.4038	4.00063e-30	2.78762e-28
BHD	432.513	-0.855265	0.25567	-3.34518	0.000822277	0.00409257
CG13510	3804.49	-0.589816	0.122768	-4.80433	1.55271e-06	1.38199e-05
CG31988	96.0791	-2.48006	0.572725	-4.33029	1.48916e-05	0.00010996
melt	378.685	1.98244	0.407198	4.86848	1.12458e-06	1.02776e-05
tamo	8482.81	0.586853	0.092287	6.359	2.03074e-10	3.10822e-09
CR45635	308.877	-2.6431	0.476849	-5.54284	2.97598e-08	3.46246e-07
CG33340	138.492	-3.97887	0.516082	-7.70975	1.26068e-14	2.88037e-13
CG42820	11.6301	-6.5181	2.15922	-3.01872	0.00253841	0.010845
Snmp1	327.88	-1.89214	0.291749	-6.48552	8.84267e-11	1.40458e-09
Cht4	394.307	-1.09469	0.348906	-3.13749	0.00170402	0.00777817
CG9664	334.116	0.920534	0.331036	2.78076	0.00542311	0.0207324
CG14257	87.0433	-2.07328	0.79037	-2.62318	0.00871143	0.0306296
Lsp1gamma	608.102	-2.61535	0.233258	-11.2123	3.54994e-29	2.33187e-27
Glt	612.98	-1.68725	0.223336	-7.55474	4.19702e-14	9.20572e-13
CG42542	2100.88	0.751074	0.148656	5.05245	4.36186e-07	4.2711e-06
CG9997	9.95472	-6.29448	2.32451	-2.70787	0.00677171	0.0248845
CG17278	84.0132	2.33866	0.657878	3.55485	0.000378193	0.00204887
CycB	655.099	-0.575822	0.224083	-2.56968	0.0101793	0.0348199
Frq1	12.4427	-6.61623	2.16654	-3.05383	0.00225943	0.00987043
TyrR	3045.68	-0.540669	0.120578	-4.48396	7.32702e-06	5.72897e-05
CG4049	801.175	0.850249	0.198415	4.28521	1.82568e-05	0.000132483
Caps	230.275	1.28626	0.356028	3.61281	0.000302899	0.00167185
Gr77a	685.806	-0.686238	0.217687	-3.15241	0.00161929	0.00742636
CG6028	894.734	-0.993499	0.21984	-4.51919	6.20763e-06	4.92084e-05
hydra	31.2711	-7.94532	1.73957	-4.56741	4.93798e-06	4.00501e-05
BG642163	9.53587	-6.23262	2.41669	-2.57899	0.00990886	0.0340334
Khc-73	32511.4	0.599559	0.112573	5.32593	1.00436e-07	1.07988e-06
Irk3	9.37453	-6.20679	2.31187	-2.68475	0.00725847	0.026347
CG7770	1561.82	-0.651796	0.151367	-4.30606	1.66188e-05	0.000121505
CG15255	324.48	-0.834779	0.285509	-2.92383	0.00345759	0.0140714
CG11145	10.0772	-6.31175	2.26167	-2.79074	0.00525874	0.0202082
CR44138	2932.76	-0.63353	0.121463	-5.21582	1.83009e-07	1.8888e-06
CG33127	727.122	-1.76376	0.254339	-6.93471	4.07055e-12	7.2923e-11
wus	145.578	-1.72537	0.455687	-3.7863	0.000152905	0.000900298
MFS15	816.685	-0.550828	0.195493	-2.81763	0.00483795	0.0187281
gatA	680.145	-0.735422	0.219829	-3.34543	0.000821554	0.00409058
CG43658	20210.9	1.30412	0.11663	11.1817	5.01373e-29	3.22618e-27
CR43960	6.76686	6.68713	2.59535	2.57658	0.00997837	0.0342177
Grip	1397.09	2.67289	0.153123	17.4558	3.10798e-68	7.53804e-66
Nep5	218.281	-2.94693	0.417548	-7.0577	1.69277e-12	3.19121e-11
CG10062	342.444	2.15106	0.296994	7.24277	4.39617e-13	8.84283e-12
CG7668	626.391	-0.947522	0.220437	-4.29837	1.72057e-05	0.00012548
CG31157	128.593	2.63924	0.581216	4.5409	5.60155e-06	4.49407e-05
Met75Ca	20.5246	-7.33768	1.87641	-3.9105	9.21068e-05	0.000571679
frtz	349.861	-0.820516	0.280955	-2.92046	0.00349519	0.0141832
CG13461	7.38751	6.81417	2.55344	2.66862	0.00761642	0.0274035
CG10340	1192.85	-0.788192	0.167098	-4.71695	2.39406e-06	2.06384e-05
pre-mod(mdg4)-L	340.537	1.96639	0.339641	5.78959	7.05564e-09	8.74123e-08
CG31773	17.5844	-7.11443	1.9456	-3.65669	0.000255498	0.00144085
Hmr	240.471	-0.821664	0.331467	-2.47887	0.0131799	0.0430746
Cpr49Ac	538.518	13.0006	1.46503	8.87398	7.05769e-19	2.45211e-17
PCNA	2867.77	-0.56421	0.124629	-4.5271	5.97973e-06	4.76113e-05
CG18649	21.8345	2.96406	1.15944	2.55646	0.0105742	0.0359465
Spn28Dc	639.469	3.73259	0.232517	16.053	5.44816e-58	1.02555e-55
ftz-f1	6784.13	0.589477	0.146141	4.03361	5.49258e-05	0.000357997
stv	187884	1.17984	0.0761971	15.4841	4.44514e-54	7.57597e-52
CG9548	112.168	-1.4863	0.491439	-3.02438	0.00249141	0.0106913
T3dh	1008.04	0.736074	0.208939	3.52292	0.000426819	0.00228385
Mct1	1644.33	0.857091	0.164489	5.21064	1.88194e-07	1.94072e-06
CG4286	24.7421	-7.60764	1.82361	-4.17174	3.02281e-05	0.000208782
gammaTry	102.367	2.35978	0.527038	4.47743	7.55476e-06	5.87065e-05
hbs	30.6948	3.55241	1.40622	2.52621	0.0115299	0.0385038
CG14395	60.1283	9.83832	1.62529	6.05326	1.41946e-09	1.93958e-08
CG4769	7499.59	-0.70839	0.108913	-6.50418	7.81186e-11	1.25507e-09
CG5608	1858.59	1.3599	0.149502	9.09618	9.35672e-20	3.43044e-18
CR43051	1130.44	2.03321	0.189842	10.71	9.13528e-27	5.21331e-25
CG17237	26.3618	-7.69928	1.82581	-4.21692	2.47664e-05	0.000174499
CG14718	42.2853	-2.03775	0.836735	-2.43535	0.0148772	0.0475258
CG30493	957.558	-0.716936	0.22292	-3.21612	0.00129938	0.00613084
Clbn	2704.73	-1.43927	0.135784	-10.5997	2.98924e-26	1.63914e-24
CG15628	218.71	2.42316	0.360106	6.72901	1.70819e-11	2.93511e-10
CG1213	493.237	-2.44566	0.355024	-6.88872	5.62956e-12	9.98595e-11
Nrt	3267.32	0.717512	0.119211	6.01883	1.75682e-09	2.37992e-08
cac	1435.56	2.53838	0.185891	13.6552	1.87998e-42	2.00934e-40
CG11147	85.4195	-4.52076	0.963318	-4.6929	2.69356e-06	2.29691e-05
CG10470	413.144	-0.752031	0.2887	-2.60489	0.0091904	0.0319926
wcd	395.761	-0.761914	0.269857	-2.8234	0.00475169	0.0184565
Ide	3067.17	-0.542218	0.121729	-4.45432	8.41611e-06	6.47219e-05
CG43129	14.7136	-6.85809	2.07985	-3.2974	0.00097584	0.0047592
Hsp26	1.67958e+06	1.12422	0.0955683	11.7635	6.01698e-32	4.43779e-30
Irk2	225.958	-1.35253	0.345998	-3.90907	9.26503e-05	0.000574204
Mocs1	3823.61	-0.926502	0.107317	-8.63328	5.96183e-18	1.87508e-16
CG33704	11.15	-6.45767	2.19386	-2.94352	0.00324507	0.0133312
pum	6045.78	0.669079	0.116412	5.74752	9.05644e-09	1.11434e-07
CG8199	1113.03	-0.579728	0.180812	-3.20625	0.00134475	0.00631188
CG42565	1938.89	-0.905811	0.175472	-5.16214	2.44143e-07	2.48117e-06
CG7442	840.572	3.56049	0.21139	16.8433	1.17529e-63	2.55564e-61
CG7598	514.179	-0.631343	0.252214	-2.50321	0.0123074	0.0406551
CG8066	2072.96	0.652239	0.133128	4.89934	9.61612e-07	8.87837e-06
CG31365	409.728	-0.787188	0.282379	-2.7877	0.00530838	0.0203555
sktl	7573.61	0.521781	0.0986615	5.2886	1.23259e-07	1.3163e-06
RFeSP	6089.44	-0.659003	0.103421	-6.37206	1.86511e-10	2.86862e-09
heph	1690.55	0.572879	0.144613	3.96147	7.44907e-05	0.000471388
Ssdp	2729.63	0.820843	0.138424	5.92992	3.0308e-09	3.95699e-08
CG7322	549.091	-0.881299	0.242097	-3.64028	0.000272346	0.00152456
CG5404	112.974	-2.50337	0.615937	-4.06432	4.81729e-05	0.00031876
aos	944.909	0.629335	0.203744	3.08885	0.00200934	0.00893576
Cyp6t1	289.646	-1.95754	0.376203	-5.20341	1.95664e-07	2.01118e-06
CG7609	465.492	-0.726469	0.244646	-2.96947	0.00298313	0.0124539
CG4377	239.227	-0.988053	0.333405	-2.96352	0.00304141	0.0126572
Mst84Da	57.8175	-4.30934	0.85866	-5.01869	5.20263e-07	5.05902e-06
drpr	4437.31	1.86213	0.117767	15.812	2.57241e-56	4.70192e-54
Pp2C1	2821.78	0.595621	0.126277	4.71677	2.39615e-06	2.06422e-05
Obp18a	268.295	0.825888	0.336877	2.4516	0.0142221	0.0458745
CG5455	1297.01	0.74674	0.174531	4.27855	1.88116e-05	0.000136273
RpL29	106837	1.00093	0.121369	8.247	1.62419e-16	4.52191e-15
CG13220	926.571	-0.829276	0.236098	-3.51243	0.000444037	0.00236694
CG10512	770.946	0.913842	0.198372	4.60671	4.09089e-06	3.38102e-05
CG7675	29.3538	-3.53746	1.30468	-2.71137	0.00670059	0.0247171
Lon	4259.19	-0.535474	0.136139	-3.93328	8.37936e-05	0.000524729
zip	114631	0.750223	0.106833	7.02237	2.18134e-12	4.0517e-11
CR45195	394.781	-0.738683	0.291876	-2.53081	0.0113798	0.0381046
CG9626	113.577	1.28771	0.487905	2.63926	0.00830873	0.0294933
Rack1	237255	0.858048	0.107863	7.95496	1.79187e-15	4.46621e-14
CR44451	17.1934	-7.08172	1.98028	-3.57612	0.000348726	0.00190148
trbl	7463.81	-2.34475	0.123391	-19.0026	1.62426e-80	5.12131e-78
CG3608	471.095	-1.63658	0.252414	-6.48373	8.94821e-11	1.41777e-09
CG30431	12.6903	7.59344	2.11845	3.58444	0.000337804	0.00184672
CG32407	457.115	1.15072	0.243503	4.72568	2.29347e-06	1.9839e-05
dj	59.1765	-3.67199	1.10451	-3.32453	0.000885674	0.00438044
CG6041	622.056	0.578987	0.21172	2.73468	0.00624402	0.0232711
Trf4-1	1945.96	0.511897	0.168429	3.03925	0.00237172	0.0102544
Patronin	25878.9	1.60186	0.0924973	17.3179	3.4455e-67	8.04716e-65
cana	1326.13	-0.507847	0.202393	-2.50921	0.0121001	0.0400435
nub	347.629	-1.01136	0.326772	-3.09501	0.00196807	0.00878319
CG43340	231.54	-1.18688	0.394895	-3.00555	0.00265102	0.0112537
CG13870	124.496	2.45203	0.492254	4.98122	6.31834e-07	6.03689e-06
CG9518	93.3159	2.96951	0.540048	5.4986	3.8282e-08	4.3972e-07
scra	2986.43	-0.70673	0.126106	-5.60423	2.09178e-08	2.47947e-07
CR45204	67.8203	-2.19976	0.884563	-2.48684	0.0128884	0.0422451
CG3781	424.566	-0.650584	0.251244	-2.58945	0.00961299	0.0331435
Hsp60B	53.25	-4.44062	1.03838	-4.2765	1.89858e-05	0.000137378
CG10365	767.086	-0.523165	0.21679	-2.41324	0.0158115	0.049941
Gld2	42.5521	-2.33722	0.967443	-2.41587	0.0156975	0.0497113
kis	30447.2	0.853673	0.158817	5.37521	7.64944e-08	8.36728e-07
GNBP3	61.4524	-2.19064	0.691168	-3.16947	0.00152716	0.00704998
babo	2592.35	0.784115	0.199362	3.93311	8.38533e-05	0.000524843
CG6071	526.855	1.23195	0.262615	4.69107	2.71781e-06	2.31445e-05
CG6484	364.526	-1.9204	0.367212	-5.22968	1.69799e-07	1.76546e-06
CG7182	1905.58	-0.514331	0.190539	-2.69935	0.00694755	0.0254052
Dbi	512.432	-0.89368	0.260341	-3.43272	0.000597554	0.00308109
hppy	4770.63	0.737109	0.104383	7.06157	1.64628e-12	3.11755e-11
CG11596	682.021	-0.671415	0.220998	-3.0381	0.00238074	0.0102829
CG9147	255.414	-1.15528	0.359118	-3.21699	0.00129541	0.00611548
CR45260	8.64674	-6.09094	2.37378	-2.56592	0.0102902	0.0351421
Caf1-180	884.837	-0.637336	0.211796	-3.0092	0.00261935	0.0111417
CG15625	71.8615	3.16786	0.71116	4.4545	8.40896e-06	6.47064e-05
CG8636	15541.7	0.711415	0.102489	6.94137	3.88309e-12	6.96637e-11
RpL35A	128218	0.726837	0.102893	7.06398	1.61806e-12	3.07334e-11
veil	1091.96	-2.13866	0.304342	-7.02716	2.10783e-12	3.93253e-11
CG3290	226.234	-2.57733	0.374301	-6.88572	5.74942e-12	1.01699e-10
EloA	1067.61	-1.32298	0.16926	-7.8163	5.4399e-15	1.28962e-13
ATPsyn-Cf6	5348.34	-0.665633	0.118975	-5.59472	2.2098e-08	2.60955e-07
CG33284	37.1405	-8.19298	1.70894	-4.7942	1.63324e-06	1.44855e-05
CG45057	822.021	3.81243	0.226145	16.8584	9.10236e-64	2.01402e-61
Gnmt	35.2578	2.85352	0.951385	2.99933	0.0027057	0.0114434
Cyp309a2	33.0591	-8.02553	1.72412	-4.65486	3.24204e-06	2.73502e-05
Prosalpha5	2560.09	-0.56208	0.147608	-3.80792	0.000140141	0.000832135
unc80	60.8626	4.13757	1.15738	3.57494	0.000350315	0.00190932
Vps60	4042.35	0.763389	0.105882	7.20978	5.60414e-13	1.10783e-11
CG17843	8.28637	-6.02881	2.39969	-2.51233	0.0119936	0.0397434
unc-13-4A	248.618	1.03713	0.340798	3.04325	0.00234035	0.0101571
cnn	5938.69	-1.04528	0.111455	-9.37849	6.69249e-21	2.70531e-19
sty	6361.96	0.933408	0.100037	9.33061	1.05261e-20	4.22786e-19
CG14346	16.3584	-7.0105	1.97679	-3.5464	0.000390538	0.00210999
Cyp6d5	1269.6	-0.928558	0.158961	-5.84142	5.17568e-09	6.52105e-08
RpL37a	189677	1.11555	0.111334	10.0199	1.24605e-23	5.90795e-22
sun	3586.34	-0.537579	0.152522	-3.52459	0.000424142	0.00227146
CG7362	217.544	5.0978	0.499001	10.216	1.68134e-24	8.31572e-23
CR43812	564.977	0.880643	0.228201	3.85906	0.000113824	0.000691832
CG8093	119.208	-1.5346	0.467836	-3.28022	0.00103726	0.00502184
CG44008	2180.33	-1.3161	0.224769	-5.85534	4.76048e-09	6.01484e-08
CG11137	1064.42	-0.890045	0.168731	-5.27493	1.32804e-07	1.40631e-06
CG10592	1191.35	-2.95691	0.264986	-11.1587	6.49099e-29	4.13456e-27
Ack	3895.23	-1.00368	0.109172	-9.19351	3.80212e-20	1.44656e-18
syd	4474.68	0.57807	0.10817	5.34411	9.08616e-08	9.80279e-07
Art1	3073.86	-0.511798	0.134221	-3.81309	0.00013724	0.000816832
CG32371	72.5818	-2.35801	0.652229	-3.61531	0.000299985	0.00165721
Obp44a	974.702	-3.79021	0.356718	-10.6252	2.27418e-26	1.26352e-24
Cpr	9613.58	-0.988373	0.087806	-11.2563	2.15563e-29	1.4461e-27
CG11151	3661.6	0.546199	0.133277	4.09823	4.16324e-05	0.000278699
CG8562	315.555	-4.03182	0.421785	-9.55895	1.18952e-21	4.96761e-20
Mmp2	1215.96	-2.0124	0.186018	-10.8183	2.81969e-27	1.64638e-25
snoRNA:Psi28S-1837c	51.251	1.68259	0.692268	2.43055	0.0150758	0.048014
CG4269	364.298	-1.80981	0.305999	-5.91444	3.33004e-09	4.32083e-08
Dpck	152.945	1.27055	0.414287	3.06683	0.00216345	0.00950051
CG13325	144.185	-2.70015	0.580958	-4.64776	3.35563e-06	2.81579e-05
CG32302	31.8294	-3.2037	0.978121	-3.27536	0.00105527	0.00510318
gol	301.028	1.44343	0.314305	4.59244	4.38085e-06	3.58774e-05
Gbs-76A	13.0786	-6.68788	2.10351	-3.17939	0.00147584	0.00685179
CG5421	25.5528	2.46474	0.979552	2.51619	0.0118631	0.0393938
CG43345	193.884	-1.39521	0.438912	-3.1788	0.00147888	0.00685973
CG31639	49.7418	-8.61483	1.63169	-5.2797	1.29398e-07	1.37487e-06
Cyp312a1	929.308	-12.8384	1.45541	-8.82116	1.13282e-18	3.86735e-17
CG8312	154.385	-1.32818	0.485549	-2.73542	0.00623002	0.0232258
E(spl)m8-HLH	52.3682	-2.59578	0.884107	-2.93604	0.00332429	0.0136035
edl	2832.63	-1.06426	0.121272	-8.77582	1.6966e-18	5.72127e-17
l(2)06225	9002.58	-0.552145	0.119792	-4.60918	4.04263e-06	3.34551e-05
Dgkepsilon	692.832	-0.533675	0.204303	-2.61217	0.00899692	0.0314232
wac	301.776	-1.08741	0.314123	-3.46172	0.00053673	0.00279721
Xpd	549.032	-0.617881	0.222043	-2.7827	0.00539081	0.0206214
CG6753	47.8341	2.44083	0.749473	3.25674	0.00112701	0.00541069
CG5070	413.211	1.72291	0.287403	5.99477	2.03776e-09	2.73407e-08
Hsp70Bb	427575	1.63495	0.0764855	21.376	2.23695e-101	9.72842e-99
CG4901	818.285	-0.991684	0.192973	-5.13899	2.76224e-07	2.79369e-06
CG4462	48.2033	1.93502	0.778113	2.48682	0.0128892	0.0422451
Cip4	16028.2	1.17074	0.0986229	11.8709	1.67697e-32	1.29754e-30
CG10222	337.779	0.918709	0.31675	2.90042	0.00372665	0.0149683
MRE23	2351.71	0.677101	0.147329	4.59584	4.3102e-06	3.53677e-05
CG13843	8.40885	-6.04954	2.4529	-2.46627	0.0136527	0.0443439
PGRP-LF	1249.05	-0.784237	0.169365	-4.63045	3.64869e-06	3.03945e-05
CG6700	6138.04	0.79472	0.0936148	8.48926	2.07958e-17	6.20038e-16
CG8516	867.711	-0.875121	0.209258	-4.18202	2.88931e-05	0.00020055
CG31948	19.9713	-3.80178	1.46566	-2.59391	0.00948924	0.0328066
mthl3	1088.59	1.60252	0.188361	8.50773	1.77372e-17	5.31358e-16
CG5022	293.608	1.89061	0.301111	6.2788	3.41206e-10	5.09869e-09
Klp67A	119.527	-1.32977	0.48304	-2.75293	0.00590653	0.0222368
rdgB	397.866	-0.819455	0.296484	-2.76391	0.00571133	0.021631
Cct2	1439.39	-1.92291	0.157227	-12.2301	2.14612e-34	1.76908e-32
Scgalpha	46.5051	-2.05883	0.762532	-2.69999	0.00693414	0.0253635
Mlc-c	20859.5	0.805839	0.078459	10.2708	9.53855e-25	4.79284e-23
GstD6	219.205	1.01127	0.366742	2.75744	0.0058255	0.0219776
omd	1407.23	-0.619363	0.175015	-3.53892	0.000401771	0.00216267
CG1024	251.855	-0.941395	0.335537	-2.80563	0.00502179	0.0193685
Arc1	34435.1	1.38483	0.078376	17.669	7.26231e-70	1.86923e-67
Nhe2	3212.53	0.758885	0.116828	6.49576	8.26129e-11	1.31888e-09
CG6231	249.548	-1.59744	0.346295	-4.61295	3.96999e-06	3.28972e-05
IntS6	1645.66	0.724003	0.144856	4.99808	5.79048e-07	5.57943e-06
Jon25Biii	705.186	-1.46492	0.280734	-5.21816	1.80712e-07	1.86815e-06
osp	6292.72	1.81071	0.129303	14.0037	1.48028e-44	1.72864e-42
scrib	19517.8	1.75835	0.105198	16.7147	1.02495e-62	2.15444e-60
AGO1	9042.43	0.555811	0.138557	4.01144	6.03498e-05	0.000389525
CG7220	2875.89	-0.996674	0.119587	-8.3343	7.79597e-17	2.2245e-15
CG30271	6.11118	6.53988	2.67599	2.44391	0.0145291	0.0466263
Cyp4s3	17.3547	-7.09593	1.9565	-3.62684	0.000286907	0.00159685
Pcmt	1308.05	0.598539	0.159212	3.75938	0.000170332	0.000995931
Sas-4	175.343	-1.6292	0.401369	-4.0591	4.92631e-05	0.000324611
CG14174	325.401	-0.918049	0.303256	-3.0273	0.00246746	0.0106174
CG14712	1031.19	-1.84905	0.189924	-9.73572	2.12299e-22	9.36194e-21
CG17110	743.021	-1.16752	0.217455	-5.36899	7.91789e-08	8.63097e-07
RpS10b	152435	0.746059	0.113335	6.58275	4.61816e-11	7.58389e-10
CG42389	13520.6	0.834244	0.1139	7.32434	2.40076e-13	4.93133e-12
Atf3	11624.5	1.2892	0.147483	8.74133	2.30383e-18	7.62623e-17
CG34277	16.2053	-6.99724	2.00526	-3.48944	0.000484037	0.00255319
CG8051	1086.49	-0.866879	0.182813	-4.74188	2.11744e-06	1.84301e-05
hipk	4486.52	0.728129	0.148278	4.91056	9.08147e-07	8.42173e-06
CG4546	80.8224	-1.91985	0.682255	-2.81398	0.00489318	0.0189245
CG15731	81.5667	-1.85972	0.569176	-3.26739	0.00108546	0.00522911
CG31224	3764.17	0.541499	0.146998	3.68372	0.000229857	0.00130997
CR44779	244.408	0.962594	0.322217	2.98741	0.00281355	0.0118367
Mal-A2	464.898	-0.767126	0.291232	-2.63407	0.00843679	0.0298301
CG42259	582.011	1.12729	0.219608	5.1332	2.84858e-07	2.8741e-06
CG3726	1478.05	0.955602	0.160775	5.94371	2.78638e-09	3.66061e-08
RpS24	142329	0.78629	0.106948	7.35208	1.95142e-13	4.06127e-12
PP2A-B'	3095.27	0.568278	0.11262	5.04598	4.51204e-07	4.40788e-06
CG42335	269.774	-1.49329	0.350633	-4.25883	2.05502e-05	0.000147513
Gr94a	464.678	-1.93225	0.250268	-7.72072	1.15678e-14	2.6526e-13
CG34204	8.33505	-6.03781	2.3902	-2.52607	0.0115346	0.0385038
CG17111	88.8376	-2.22192	0.802826	-2.76762	0.00564671	0.0214273
CG16848	9.35452	7.15496	2.4093	2.96972	0.0029807	0.0124479
mxt	2411.2	0.50927	0.151652	3.35814	0.00078468	0.0039287
Gyc-89Da	77.0611	-9.24636	1.56663	-5.90207	3.58971e-09	4.62918e-08
CG12112	899.198	-0.722177	0.180935	-3.99135	6.56977e-05	0.000420599
retm	1135.18	1.35034	0.193456	6.98006	2.95052e-12	5.37745e-11
CR45384	205.018	1.30741	0.373746	3.49812	0.000468559	0.00248192
CG3259	969.477	0.611743	0.216071	2.83121	0.00463716	0.0181337
Unr	6373.07	0.686009	0.129984	5.27765	1.30853e-07	1.38915e-06
CG31998	2604.42	1.02801	0.164256	6.25858	3.88492e-10	5.7779e-09
slo	126.212	2.53927	0.602091	4.21741	2.47121e-05	0.000174214
dos	3422.05	-0.800055	0.130559	-6.12792	8.90341e-10	1.25604e-08
CG42402	65.1762	9.95494	1.66261	5.98753	2.13053e-09	2.84944e-08
ND23	2114.62	-0.584822	0.135858	-4.30467	1.67234e-05	0.000122128
Nplp1	17.5527	-4.647	1.67371	-2.77647	0.00549529	0.0209512
CG43672	45.9414	2.97754	0.760843	3.91348	9.0977e-05	0.000565501
CG3397	1970.1	-2.12057	0.205835	-10.3023	6.87953e-25	3.48452e-23
fidipidine	526.359	-0.930756	0.261239	-3.56285	0.000366849	0.00199341
CG4218	36.883	-8.18335	1.69432	-4.82988	1.36615e-06	1.22545e-05
CG11369	7.90089	-5.96096	2.46016	-2.423	0.0153929	0.0489129
Incenp	1567.24	-0.564862	0.148202	-3.81143	0.000138164	0.000821948
mRpS28	1470.5	0.753443	0.154379	4.88048	1.0583e-06	9.7142e-06
CG18749	108.712	-9.74265	1.53371	-6.35236	2.12037e-10	3.23754e-09
Sip1	212.157	-0.961991	0.365353	-2.63304	0.00846238	0.0298688
CG11788	134.966	-1.26696	0.450389	-2.81304	0.00490755	0.0189623
CG32452	190.527	-1.59769	0.434899	-3.6737	0.000239062	0.00135874
Sucb	1007.42	-0.75735	0.17194	-4.40474	1.05913e-05	8.02746e-05
CG7384	117.858	-1.22368	0.483363	-2.5316	0.0113545	0.0380453
RpL18A	196774	0.920601	0.100277	9.18061	4.2867e-20	1.61385e-18
Cyp28a5	177.321	-2.84659	0.483561	-5.88673	3.93923e-09	5.05407e-08
CG18109	15.4901	-6.93214	2.02974	-3.41529	0.000637134	0.00325721
CG42449	65.9418	2.92026	0.836862	3.48953	0.000483866	0.00255319
Ugt58Fa	270.972	3.59567	0.3379	10.6412	1.91572e-26	1.06907e-24
CG34380	1021.48	-3.74596	0.207253	-18.0744	5.07404e-73	1.39117e-70
CG12861	110.549	-9.76687	1.53107	-6.37913	1.78094e-10	2.74924e-09
CG7466	415.242	0.820639	0.256321	3.20161	0.00136663	0.00640265
RpL12	159644	0.710401	0.10261	6.92328	4.41293e-12	7.88327e-11
CG9863	16.1205	-6.98874	2.01341	-3.4711	0.000518328	0.00271251
TBCB	1593.48	1.26668	0.152346	8.31448	9.21554e-17	2.60597e-15
CG1667	3869.18	1.05596	0.108258	9.7541	1.77162e-22	7.86748e-21
CG4467	68.6943	1.70286	0.609233	2.7951	0.00518844	0.0199745
CG11395	296.255	-3.15595	0.41038	-7.69031	1.46775e-14	3.34138e-13
CG11334	1143.5	-1.13799	0.1929	-5.89939	3.64837e-09	4.69523e-08
CG32457	18.0057	-4.08015	1.57179	-2.59587	0.00943528	0.0326558
CG2519	2827.66	1.30557	0.141614	9.21924	2.99219e-20	1.16115e-18
mus205	1853.56	-0.933282	0.188561	-4.94948	7.44103e-07	6.97742e-06
CG4557	788.967	-0.532922	0.189068	-2.81869	0.00482206	0.0186723
CG3016	2793.33	0.69673	0.134932	5.16358	2.42267e-07	2.46807e-06
CG12896	1837.05	1.30322	0.1487	8.76413	1.88225e-18	6.31355e-17
Or1a	20.0876	8.25439	1.9466	4.24041	2.23115e-05	0.00015881
CG12907	32.6792	-3.1875	1.32069	-2.41351	0.0157998	0.0499291
sbr	3040.21	0.543135	0.117208	4.63396	3.58738e-06	2.99629e-05
RpS4	263600	0.652876	0.099426	6.56645	5.15303e-11	8.41248e-10
CG32113	1597.67	0.577878	0.209815	2.75423	0.00588307	0.0221617
smp-30	566.704	0.936751	0.225942	4.14597	3.38371e-05	0.000231177
CR44135	1230.35	-1.40256	0.162253	-8.64428	5.41447e-18	1.72008e-16
CG11577	653.119	0.596892	0.234229	2.54833	0.0108241	0.0366086
cathD	14756.4	0.578154	0.12616	4.58271	4.58987e-06	3.75405e-05
ari-1	1861.42	0.519072	0.174647	2.97212	0.00295748	0.0123632
Rev1	259.395	-1.27556	0.320362	-3.98161	6.84515e-05	0.000436677
CG7872	529.926	-1.11783	0.257514	-4.34085	1.41933e-05	0.000105236
Pglym78	2977.6	-1.00245	0.150381	-6.6661	2.62694e-11	4.43521e-10
Hsc70-2	417.453	3.18743	0.33776	9.43698	3.83663e-21	1.56594e-19
sob	482.543	-1.13825	0.296877	-3.83406	0.000126044	0.000756262
CG42788	2214.05	0.760866	0.150009	5.07213	3.93378e-07	3.89121e-06
SMC2	652.849	-0.74109	0.208093	-3.56133	0.000368975	0.00200409
yip2	10224.6	0.678287	0.101763	6.66538	2.63982e-11	4.451e-10
CG2256	90.5006	1.96297	0.545276	3.59997	0.000318259	0.00175049
Surf4	1936.19	0.539991	0.144663	3.73276	0.000189396	0.00109975
CG4721	102.589	-2.49032	0.66972	-3.71845	0.000200453	0.0011565
Amyrel	75.6317	1.78191	0.583796	3.05228	0.0022711	0.00990452
Cks30A	150.538	-1.14042	0.43911	-2.59711	0.00940127	0.032556
mus201	820.15	-1.77429	0.293449	-6.04632	1.48192e-09	2.01618e-08
CG4825	1039.37	-1.10683	0.195302	-5.66726	1.451e-08	1.74785e-07
CR45949	524.25	2.15373	0.267002	8.06636	7.24262e-16	1.8718e-14
CG12693	13.4335	-6.72604	2.07688	-3.23852	0.00120151	0.00571827
IntS10	301.71	-0.904072	0.320638	-2.8196	0.00480831	0.0186363
fon	248.131	-3.99769	0.467625	-8.54892	1.24242e-17	3.77576e-16
Mkp3	3351.96	-0.579006	0.127863	-4.52833	5.94518e-06	4.7426e-05
mus210	5250.51	-0.926082	0.104813	-8.83556	9.95949e-19	3.42259e-17
hng2	200.247	2.32254	0.465493	4.98941	6.05629e-07	5.8041e-06
CG7580	3798.8	-0.5282	0.156158	-3.38248	0.000718349	0.00362973
CG30015	7204.18	0.772459	0.110777	6.97312	3.09987e-12	5.62527e-11
CG17778	849.806	3.05201	0.253955	12.0179	2.86091e-33	2.28366e-31
cher	42089.3	-0.788991	0.0906411	-8.70455	3.18828e-18	1.03369e-16
CG32369	6781.68	-0.565731	0.108326	-5.22249	1.76535e-07	1.83097e-06
CG3199	11.6176	-6.5171	2.18591	-2.98142	0.00286915	0.0120458
CG9568	3007.36	-1.10545	0.141629	-7.80521	5.94013e-15	1.40032e-13
Oatp33Eb	1381.78	-0.809047	0.169854	-4.7632	1.90546e-06	1.67468e-05
CG15570	17.697	-7.12413	1.94944	-3.65446	0.000257726	0.00144915
for	12194.3	1.10951	0.110499	10.041	1.00684e-23	4.79182e-22
CG8476	11.1834	-6.46236	2.24712	-2.87584	0.00402956	0.0160268
Ptp10D	1653.01	-0.895091	0.166953	-5.36133	8.26106e-08	8.97403e-07
fd64A	29.0189	8.785	1.84277	4.76728	1.86729e-06	1.64342e-05
CR46094	1033.15	3.86421	0.198872	19.4307	4.24667e-84	1.48775e-81
CG42370	19.9777	-7.29843	1.89771	-3.84592	0.000120099	0.000725076
CG1304	27.3772	4.00515	1.26789	3.1589	0.00158364	0.00728406
Snmp2	95.9061	-2.43182	0.586853	-4.14383	3.41557e-05	0.000233101
CG34038	7.26981	6.78907	2.50909	2.70579	0.0068142	0.0250046
Bin1	1051.08	-1.98997	0.180821	-11.0052	3.60738e-28	2.21933e-26
Hsp67Bc	130826	1.13408	0.0851629	13.3166	1.8534e-40	1.88509e-38
CG14926	37.4384	-3.91074	1.18549	-3.29885	0.000970817	0.00474388
CG32845	858.376	0.87893	0.205914	4.26844	1.96842e-05	0.00014178
CG13442	27.7089	-3.96272	1.33984	-2.95761	0.00310032	0.0128707
CG8680	1076.52	-0.561222	0.173562	-3.23356	0.00122258	0.00580321
nwk	68.6688	-2.00125	0.639362	-3.13007	0.00174763	0.00793132
CG13992	479.533	1.54168	0.293715	5.24891	1.53006e-07	1.60009e-06
CG18585	105.419	1.98767	0.488652	4.06766	4.74866e-05	0.000314512
lilli	4172.84	0.832369	0.125651	6.62446	3.48521e-11	5.81422e-10
Atg8a	8937.97	0.813427	0.0912801	8.91133	5.04234e-19	1.7665e-17
CR45887	29.4547	8.80832	1.76183	4.99953	5.74711e-07	5.54572e-06
CG10344	45.8807	-2.41791	0.809166	-2.98815	0.00280669	0.0118151
Tehao	68.9478	-2.43051	0.749765	-3.2417	0.00118818	0.00566552
Thd1	3878.74	0.846718	0.159425	5.31108	1.08976e-07	1.16772e-06
CG15408	13.5183	-6.73606	2.2154	-3.04057	0.00236132	0.0102199
Tis11	8633.72	0.806839	0.132969	6.06786	1.29627e-09	1.78283e-08
CR44097	47.2348	9.48835	1.67186	5.67534	1.38413e-08	1.6721e-07
CG32000	4795.7	0.521604	0.12772	4.08396	4.42745e-05	0.000294665
Vha44	5645.23	0.696845	0.107035	6.51043	7.49354e-11	1.20547e-09
CR43467	122.207	1.5971	0.472607	3.37935	0.000726578	0.00366544
Or19a	128.424	10.9325	1.52093	7.18806	6.57198e-13	1.29106e-11
Slob	89.1765	1.68516	0.534356	3.15362	0.00161259	0.00740432
RpS12	114520	0.765965	0.125622	6.0974	1.07807e-09	1.50073e-08
glob1	853.87	1.30015	0.20982	6.19649	5.77372e-10	8.42803e-09
Mms19	798.594	-0.847186	0.216999	-3.90411	9.4574e-05	0.000584977
aft	393.52	1.31358	0.317811	4.13322	3.57717e-05	0.000242816
psq	3188.19	1.01752	0.150265	6.77147	1.27477e-11	2.2054e-10
CG9140	6397.24	-0.516553	0.109575	-4.71416	2.42711e-06	2.08804e-05
Edem1	1107.72	-0.517939	0.205591	-2.51927	0.0117597	0.0391308
Dcp-1	1203.41	0.515475	0.167656	3.07461	0.00210781	0.00929827
CG30154	506.353	1.49521	0.242719	6.16027	7.26226e-10	1.03661e-08
CG1965	5136.13	3.09498	0.106979	28.9306	4.92255e-184	6.89814e-181
CR43314	101.99	1.86706	0.495026	3.77164	0.000162175	0.00095177
twin	1695.75	0.551638	0.144252	3.82412	0.000131241	0.000783553
CG11122	3117.6	0.51311	0.19184	2.67468	0.00748005	0.0270078
Cchl	2195.5	-1.11775	0.12801	-8.73174	2.50781e-18	8.23657e-17
CG4169	9628.83	-0.595871	0.122495	-4.86443	1.14785e-06	1.04676e-05
CG14490	121.803	2.23278	0.48903	4.56574	4.97728e-06	4.03169e-05
CG13168	14.1056	-6.79701	2.07047	-3.28283	0.00102772	0.00497948
His-Psi:CR33867	55.2009	-3.0888	0.76023	-4.06299	4.84486e-05	0.000320248
topi	595.23	1.39679	0.219362	6.36752	1.92112e-10	2.94834e-09
18w	1309.99	-0.996292	0.158716	-6.27721	3.44704e-10	5.14486e-09
Brf	740.597	1.37228	0.256757	5.34468	9.05755e-08	9.78867e-07
Hydr1	1066.97	-0.517576	0.178124	-2.90571	0.0036642	0.0147504
CG4753	394.877	-1.9269	0.33504	-5.75125	8.85845e-09	1.09104e-07
CG5003	610.057	-0.593704	0.219031	-2.7106	0.00671623	0.0247459
aay	780.121	-0.530308	0.199307	-2.66076	0.00779641	0.0279819
Hsp60C	56.2248	-8.79154	1.61054	-5.45876	4.79474e-08	5.41372e-07
Cyp9f3Psi	883.035	0.718874	0.182441	3.9403	8.13781e-05	0.000511126
AkhR	7.9162	-5.96369	2.4508	-2.43336	0.0149592	0.0477151
CG42560	8.05398	-5.98799	2.4123	-2.48227	0.0130548	0.0427209
S-Lap2	96.97	-5.5468	0.855152	-6.48634	8.79475e-11	1.39873e-09
CG15128	1051.77	0.607506	0.169751	3.5788	0.000345172	0.00188374
NPF	5686.78	1.66157	0.129515	12.8292	1.12453e-37	1.0584e-35
obst-E	13.3318	-6.71604	2.23532	-3.00451	0.00266005	0.0112731
CG1979	87.9824	-2.41923	0.590943	-4.09384	4.2428e-05	0.000283123
Vps36	542.845	-0.676429	0.256382	-2.63836	0.00833069	0.0295501
CG2017	4155.05	-0.921716	0.105291	-8.75399	2.05934e-18	6.85286e-17
CG9674	63127.1	0.968324	0.100678	9.61801	6.7116e-22	2.85006e-20
CG9990	30.4459	-7.90667	1.74467	-4.5319	5.84549e-06	4.66898e-05
CG6140	26.3744	-7.69976	1.79807	-4.28224	1.85019e-05	0.000134184
CR45973	462.164	-0.854153	0.254392	-3.35762	0.000786154	0.00393295
CG10252	128.378	-9.9825	1.52216	-6.5581	5.44969e-11	8.85715e-10
Pka-R1	3291.91	0.911283	0.147168	6.19214	5.93519e-10	8.63375e-09
CG7791	1764.16	-0.668878	0.137023	-4.88151	1.05278e-06	9.67059e-06
Mtap	1990.94	-0.564681	0.133211	-4.23901	2.24511e-05	0.000159523
exu	972.636	-0.667036	0.184065	-3.62392	0.000290167	0.00160867
CG15747	1195.89	0.557118	0.188273	2.95909	0.00308545	0.012819
CG43638	10.3276	-6.34747	2.2861	-2.77655	0.00549397	0.0209512
Gr89a	732.225	-0.862855	0.202118	-4.26906	1.96298e-05	0.000141631
CG15152	207.468	1.46423	0.391336	3.74163	0.000182834	0.0010641
hig	6.64916	6.65963	2.60291	2.55854	0.0105114	0.0357909
Ca-alpha1T	178.854	2.2326	0.465836	4.79266	1.64583e-06	1.45747e-05
CG14455	81.0182	-1.91352	0.661306	-2.89355	0.00380919	0.0152464
SCOT	1430.32	-0.657459	0.199986	-3.28752	0.00101073	0.00490848
SKIP	800.011	-1.29633	0.336739	-3.84966	0.000118284	0.000717147
CG17564	8.24045	-6.02098	2.39543	-2.51353	0.0119529	0.0396292
Atac2	240.291	-1.22109	0.335292	-3.64188	0.000270653	0.00151643
CR43405	224.081	0.838748	0.339692	2.46914	0.0135438	0.0440698
v(2)k05816	825.24	0.64675	0.244319	2.64715	0.00811737	0.028928
mRpS17	514.516	-0.811859	0.252959	-3.20945	0.00132988	0.00625137
r-cup	812.055	0.55075	0.20097	2.74046	0.00613537	0.0229408
CG8746	15.5027	-6.9329	2.00104	-3.46464	0.000530933	0.00277158
CG14438	5708.52	0.651858	0.134041	4.86313	1.15544e-06	1.05292e-05
mub	1779.15	1.15088	0.175834	6.54522	5.94071e-11	9.60567e-10
CG2972	860.553	0.533454	0.181473	2.93958	0.00328656	0.0134885
Oseg6	189.034	-1.21282	0.459692	-2.63832	0.00833177	0.0295501
LanB1	12386	0.861017	0.106319	8.0984	5.56858e-16	1.4662e-14
CG33125	9.96728	-6.29569	2.25824	-2.78788	0.00530541	0.0203503
spz4	146.067	1.90758	0.455606	4.18691	2.82782e-05	0.000196498
P5CDh2	67.1589	-3.86365	1.02957	-3.7527	0.00017494	0.00102051
ms(2)34Fe	122.133	2.79628	0.471544	5.93005	3.02833e-09	3.95699e-08
Msr-110	618.786	-1.10889	0.216174	-5.12962	2.90321e-07	2.92688e-06
dlg1	3609.91	0.660549	0.142027	4.65088	3.30528e-06	2.78094e-05
CG3436	789.805	-0.767033	0.194472	-3.94418	8.00747e-05	0.000503943
DCP1	336.494	-0.904176	0.284845	-3.17427	0.00150214	0.00695228
CG8219	338.464	1.05157	0.319825	3.28797	0.00100912	0.00490255
Ir76a	85.9175	-5.30887	0.907216	-5.85183	4.8619e-09	6.13183e-08
IP3K2	3419.42	1.36527	0.118365	11.5344	8.84792e-31	6.30452e-29
RpS16	188005	0.767149	0.112589	6.81373	9.51007e-12	1.65893e-10
CG13516	142.438	-1.02977	0.421629	-2.44237	0.0145913	0.0467544
nrv3	774.774	0.963861	0.19974	4.82558	1.39597e-06	1.25132e-05
Hr4	131.571	-2.02582	0.546365	-3.70781	0.000209056	0.00120174
CG9649	35.4095	-4.58621	1.21733	-3.76743	0.000164936	0.000966173
Mur18B	549.613	-1.88762	0.280706	-6.72455	1.76142e-11	3.01835e-10
Fdh	5966.09	0.604022	0.123187	4.90328	9.42515e-07	8.71897e-06
CG33181	269.753	1.42972	0.312043	4.5818	4.60984e-06	3.76794e-05
corto	1314.63	0.744653	0.177155	4.20339	2.62944e-05	0.000184134
CG7201	9.81144	-6.27288	2.26797	-2.76586	0.00567731	0.0215216
CG1890	2954.33	-0.721636	0.11925	-6.05146	1.43537e-09	1.95918e-08
AdoR	241.395	1.38362	0.331417	4.17484	2.9819e-05	0.000206409
CG7251	16.7592	-7.04495	1.97683	-3.56376	0.000365583	0.00198739
CG17574	2434.05	1.12401	0.122431	9.18072	4.2821e-20	1.61385e-18
tyn	373.953	-0.840056	0.310173	-2.70835	0.00676193	0.0248779
CG14401	118.389	1.74096	0.524078	3.32195	0.000893907	0.00441596
Gr64f	45.2445	4.14929	1.22184	3.39594	0.000683923	0.00346829
CG11811	531.549	-0.61558	0.254673	-2.41714	0.015643	0.0495703
Aldh-III	2015.78	0.8292	0.165764	5.0023	5.66512e-07	5.48338e-06
CG15414	186.182	2.29287	0.401483	5.71101	1.12306e-08	1.36851e-07
CG6048	161.153	-2.56985	0.561458	-4.57711	4.71452e-06	3.84106e-05
insc	10760.4	0.573602	0.0895449	6.40574	1.49637e-10	2.32689e-09
CG42359	673.975	-0.847153	0.218804	-3.87174	0.000108062	0.00066127
Tango1	3897.07	-1.00094	0.14238	-7.03007	2.06433e-12	3.85709e-11
Hsp22	664956	0.708073	0.0948607	7.46435	8.37124e-14	1.78643e-12
Idgf2	91.2517	-4.96374	0.890057	-5.57688	2.44865e-08	2.88081e-07
Atg18a	1885.01	0.551903	0.132625	4.16138	3.16327e-05	0.00021765
CG5078	170.51	4.32876	0.550674	7.86083	3.81586e-15	9.13201e-14
snoRNA:Psi28S-3305a	18.3476	3.56634	1.25251	2.84736	0.00440828	0.0173524
CG33012	101.217	4.29306	0.70512	6.08841	1.1404e-09	1.58225e-08
scpr-C	393.576	-4.68086	0.476232	-9.82895	8.44948e-23	3.8471e-21
CG13650	142.458	1.55827	0.431297	3.61299	0.000302692	0.00167143
Nup358	10188.1	-0.882659	0.112936	-7.81557	5.47153e-15	1.29469e-13
CG1648	2891.82	3.39392	0.122435	27.7202	3.98587e-169	4.56998e-166
Orct	1692.8	-0.525994	0.15277	-3.44305	0.000575197	0.00297311
CG2104	7.96213	-5.97185	2.42934	-2.45822	0.0139629	0.0451655
CecC	27.6754	8.71858	1.78441	4.88597	1.02923e-06	9.46111e-06
Act5C	288924	0.555277	0.0730839	7.5978	3.01207e-14	6.66459e-13
Cyp4ae1	39.7347	-2.43137	0.852631	-2.85161	0.00434983	0.0171331
CR44589	728.428	1.21599	0.221545	5.48867	4.04966e-08	4.63469e-07
CG3732	746.761	-0.551496	0.199784	-2.76047	0.00577185	0.0218275
EndoG	272.264	-1.2544	0.314016	-3.9947	6.47763e-05	0.000415543
mats	1082.05	0.589987	0.173626	3.39803	0.000678735	0.00344614
CG4078	663.67	1.08205	0.210748	5.13433	2.83154e-07	2.8592e-06
Gal	205.107	-1.02432	0.415258	-2.46672	0.0136357	0.0443002
CG30048	7.75037	6.88315	2.49854	2.75487	0.00587161	0.0221383
ana3	892.233	3.56352	0.19534	18.2427	2.36651e-74	6.94102e-72
dar1	184.996	1.10457	0.426826	2.58786	0.0096574	0.0332693
CG30480	54.4945	-2.34851	0.744935	-3.15264	0.00161803	0.00742375
CG15510	9.80869	-6.27187	2.30808	-2.71735	0.00658065	0.0243602
CR43849	47.9701	3.17975	0.80954	3.92784	8.57116e-05	0.000535676
CG3635	191.808	1.22952	0.470277	2.61447	0.00893665	0.031256
Blimp-1	3352.15	0.530303	0.139849	3.79198	0.000149453	0.000882442
CG33470	76.6349	-3.42615	0.651571	-5.25829	1.45401e-07	1.52309e-06
EndoGI	8503.49	0.545403	0.101892	5.35278	8.66122e-08	9.37642e-07
MED24	1008.19	-0.715079	0.211707	-3.37768	0.000730992	0.00368623
CG7514	8.69267	-6.0984	2.35834	-2.58589	0.00971282	0.0334329
CG3124	91.5866	-5.20391	0.777184	-6.69585	2.14426e-11	3.64467e-10
CG5122	30.336	-7.90137	1.74473	-4.52871	5.93452e-06	4.7371e-05
Apc	4672.34	-1.13982	0.191196	-5.96155	2.49864e-09	3.32064e-08
CG6084	1596.81	0.670411	0.144754	4.63137	3.6325e-06	3.02796e-05
CG14961	10405.2	1.22119	0.088368	13.8194	1.94685e-43	2.15383e-41
CG5973	9.11912	7.11524	2.3595	3.01557	0.00256494	0.0109435
CG14435	732.719	1.19781	0.202959	5.90175	3.59664e-09	4.63338e-08
KP78b	756.926	-2.66312	0.210302	-12.6633	9.44722e-37	8.39073e-35
mRpL14	533.989	-0.662412	0.272531	-2.43059	0.0150741	0.048014
CG32767	1777.05	0.570196	0.186082	3.06421	0.00218243	0.00957384
CG31286	11.3365	-6.48156	2.18178	-2.97077	0.00297057	0.0124138
Ip259	22113.6	0.772414	0.0990414	7.79891	6.24458e-15	1.4666e-13
CG31803	9.92752	7.23934	2.2749	3.18227	0.00146128	0.0068006
CG31327	9.05028	-6.15656	2.32857	-2.64392	0.00819511	0.0291392
CG11353	937.18	-0.588273	0.190328	-3.09084	0.00199593	0.00888239
CG4042	313.64	-0.87378	0.290084	-3.01216	0.00259397	0.0110599
Sxl	8132.64	0.540729	0.134995	4.00555	6.18737e-05	0.000398545
CG33229	4653.79	0.511679	0.119718	4.27404	1.91964e-05	0.000138583
mRpS35	713.322	-0.833401	0.203438	-4.09658	4.19302e-05	0.000280394
CG3288	96.1361	1.92784	0.603031	3.19693	0.00138901	0.00649948
CG4725	62.5386	-2.96373	0.764165	-3.87839	0.00010515	0.00064439
CG44006	212.702	0.859125	0.346625	2.47854	0.0131921	0.0430909
CG31710	362.463	0.875551	0.27828	3.1463	0.00165352	0.00755861
CG15262	886.562	7.18934	0.341574	21.0477	2.40241e-98	9.77395e-96
Zw	555.965	-0.904873	0.22347	-4.0492	5.1394e-05	0.000336368
CG5323	1099.25	-0.769511	0.178065	-4.32152	1.54961e-05	0.000113602
CG45060	5188.13	1.36052	0.102359	13.2917	2.58552e-40	2.60868e-38
CG14507	115.96	-1.38251	0.517864	-2.66964	0.00759321	0.0273437
mus312	301.135	-0.989911	0.380444	-2.60199	0.00926851	0.0322023
gek	1432.49	0.594477	0.198604	2.99328	0.00275995	0.0116455
Spn77Bb	98.7634	-1.42576	0.582066	-2.44948	0.0143063	0.04604
lin-52	344.998	0.765728	0.30385	2.52008	0.0117327	0.0390555
Rad1	10.5229	7.32143	2.95403	2.47846	0.0131951	0.0430909
CG7912	107.378	-1.98036	0.566023	-3.49873	0.000467481	0.00247726
Pkg21D	1809.24	2.48252	0.165624	14.9889	8.68165e-51	1.30349e-48
RpL36	131510	0.718016	0.116743	6.1504	7.72874e-10	1.09893e-08
Zasp52	10508.3	1.24676	0.114439	10.8945	1.22396e-27	7.31592e-26
Ugt	1774.54	-0.52504	0.155764	-3.37075	0.000749644	0.00377275
CG5758	544.767	-2.91718	0.305742	-9.54132	1.41021e-21	5.8505e-20
CG32813	3488.21	1.22244	0.11525	10.6068	2.77115e-26	1.52619e-24
CG13380	174.898	-5.56304	2.02334	-2.74944	0.00596975	0.0224178
CG14100	521.671	-1.53194	0.264087	-5.80087	6.59711e-09	8.22975e-08
CDase	4521.07	0.957862	0.11011	8.69915	3.34365e-18	1.08128e-16
CG10077	43521.4	0.646111	0.0880511	7.33791	2.16956e-13	4.47832e-12
CG17230	570.992	0.569688	0.22437	2.53905	0.0111153	0.0373807
Pif1A	574.029	-7.10661	0.476569	-14.912	2.75208e-50	4.03596e-48
CG31690	215.432	-2.40082	0.388547	-6.17896	6.45249e-10	9.33243e-09
CG1764	153.235	-1.20361	0.489947	-2.45662	0.0140252	0.0453436
Cngl	23.1782	8.46103	1.87639	4.50921	6.50702e-06	5.13558e-05
Cad89D	29.6664	-3.34663	1.31434	-2.54625	0.0108889	0.036785
CG15170	198.638	-2.30006	0.392613	-5.85834	4.67517e-09	5.92001e-08
CG10657	87.7372	2.00064	0.691129	2.89474	0.00379467	0.0152076
Cyp28d1	468.554	-1.0755	0.265525	-4.05049	5.11108e-05	0.000335036
Pex2	450.713	1.05699	0.253739	4.16564	3.10479e-05	0.000213859
CG9306	1984.99	-0.568996	0.169421	-3.35847	0.000783759	0.00392564
CG7164	13.2011	-6.701	2.08484	-3.21415	0.0013083	0.00616603
CG1271	177.561	-1.84386	0.408683	-4.51172	6.43047e-06	5.08471e-05
yip7	2932.11	0.705875	0.125026	5.64583	1.64389e-08	1.96892e-07
Dd	696.078	0.530409	0.199013	2.6652	0.00769433	0.0276391
SkpB	32.1069	-3.06502	0.962783	-3.18351	0.00145503	0.00677654
Ugt86Di	1508.1	-1.15995	0.15568	-7.45084	9.27446e-14	1.9725e-12
CG4612	581.013	0.61609	0.23116	2.66521	0.00769399	0.0276391
CG6225	37.0084	2.68002	0.846305	3.16673	0.00154166	0.00711429
GstT4	625.638	2.77543	0.272259	10.1941	2.10735e-24	1.03416e-22
CG10194	286.361	-1.08408	0.419651	-2.58329	0.00978621	0.0336749
CG10631	2351.82	0.690049	0.214295	3.22009	0.00128152	0.00605564
SIP2	100.334	-3.07019	0.80694	-3.80473	0.000141959	0.00084174
RpS19a	147739	0.760859	0.115449	6.59042	4.3858e-11	7.24002e-10
Pino	2819.29	0.505382	0.117651	4.29559	1.7423e-05	0.00012687
KCNQ	2706.46	0.656725	0.139042	4.72321	2.3215e-06	2.00402e-05
CG10265	128.861	-1.74962	0.479293	-3.65041	0.000261819	0.0014702
GstD7	102.021	2.94682	0.557329	5.2874	1.24068e-07	1.32381e-06
Nup37	376.355	-0.854367	0.302143	-2.82769	0.00468855	0.0182732
CG30108	513.614	-0.583558	0.228693	-2.55171	0.0107196	0.0363137
CG12825	1104.56	1.59144	0.174468	9.12167	7.39757e-20	2.75216e-18
CG11192	125.474	-2.70224	0.516194	-5.23494	1.65036e-07	1.71877e-06
alphagamma-element:CR32865	31113.3	1.63609	0.14363	11.391	4.63634e-30	3.21283e-28
Tsp39D	790.074	0.773529	0.189142	4.08968	4.31962e-05	0.000287792
RpS14a	130428	0.936513	0.122504	7.64476	2.09334e-14	4.70609e-13
CG2316	2542.39	0.539437	0.124595	4.32952	1.49435e-05	0.000110279
Ziz	655.676	-1.02532	0.234909	-4.36475	1.27269e-05	9.53721e-05
Spase22-23	2216.81	0.904648	0.135121	6.69512	2.15502e-11	3.65652e-10
CG31223	1351.16	0.894681	0.154284	5.7989	6.675e-09	8.31868e-08
CG2144	425.415	-0.728274	0.278623	-2.61383	0.00895332	0.0313009
CG10584	89.6191	-1.42033	0.537469	-2.64263	0.00822639	0.0292257
neo	59.316	3.2901	0.706441	4.65728	3.20414e-06	2.70486e-05
Mst77F	117.969	-2.1558	0.486817	-4.42836	9.49503e-06	7.24887e-05
CG31097	127.173	-1.51526	0.457149	-3.31459	0.000917775	0.00451971
Fbp1	331.434	1.38577	0.409992	3.38	0.000724854	0.00366021
rl	2213.75	0.859819	0.154591	5.56191	2.66841e-08	3.12769e-07
Ppi1	181.309	-4.55111	0.621785	-7.31942	2.4904e-13	5.09886e-12
ATP8B	34152.6	3.35426	0.108496	30.916	7.28669e-210	1.83799e-206
CG9752	312.466	-0.890648	0.31542	-2.82369	0.00474746	0.0184514
CG17374	158.901	3.71549	0.435375	8.53401	1.41365e-17	4.27552e-16
Tak1	1645.42	-0.885562	0.148785	-5.95195	2.64973e-09	3.49825e-08
CG15117	9026.16	1.02348	0.0974803	10.4993	8.701e-26	4.63025e-24
Mhcl	3341.59	0.633802	0.127506	4.97076	6.66917e-07	6.34805e-06
trx	19806.3	1.62794	0.152198	10.6962	1.06033e-26	5.9968e-25
c(3)G	683.209	-1.84135	0.227503	-8.09374	5.78578e-16	1.52021e-14
Cyp9h1	197.427	-1.48711	0.378651	-3.92738	8.58763e-05	0.00053644
CG34310	608.05	-0.613899	0.245376	-2.50187	0.012354	0.0407661
CG2225	1419.78	2.43083	0.17214	14.1212	2.80982e-45	3.34316e-43
hng3	85.4724	1.62696	0.669262	2.43097	0.0150584	0.0479829
aph-1	323.391	0.884861	0.346973	2.55023	0.0107653	0.0364292
CG33337	11.985	-6.56098	2.18113	-3.00807	0.00262916	0.0111684
bgm	112.816	1.88701	0.611604	3.08535	0.00203311	0.00900967
CG3542	1068.12	-0.71144	0.235192	-3.02493	0.00248691	0.0106792
CG9130	56.9094	-8.80902	1.60863	-5.47609	4.34817e-08	4.95833e-07
CG14967	900.491	-0.581706	0.192478	-3.02219	0.00250951	0.0107506
mRpS10	723.952	-1.68598	0.203029	-8.30415	1.00533e-16	2.83017e-15
slif	112.892	-2.02728	0.517279	-3.91912	8.88712e-05	0.000553503
Hmgcr	1643.21	1.64266	0.158717	10.3496	4.2035e-25	2.15506e-23
IntS9	295.912	-1.01241	0.299548	-3.37981	0.000725355	0.00366073
CG32269	53.0917	2.15301	0.827203	2.60275	0.00924782	0.0321523
CG7069	255.835	-4.30412	0.414376	-10.387	2.84185e-25	1.48105e-23
CG8596	374.277	-1.7061	0.345858	-4.93294	8.10025e-07	7.56183e-06
CG7650	175.443	-1.12295	0.450847	-2.49075	0.0127473	0.0418668
CG34325	2021.95	0.972792	0.13821	7.03849	1.94336e-12	3.64727e-11
RpS20	135659	0.783365	0.106084	7.38441	1.53126e-13	3.1921e-12
CkIIalpha	2743.09	-0.581641	0.122885	-4.73322	2.20986e-06	1.91938e-05
cN-IIIB	441.942	-1.32439	0.264877	-5.00004	5.7318e-07	5.53518e-06
Pde8	1920.77	1.35842	0.134823	10.0755	7.08767e-24	3.39885e-22
Cct1	9981.63	-0.804051	0.0862522	-9.3221	1.1406e-20	4.53792e-19
lbm	1595.72	0.753506	0.177196	4.25239	2.11504e-05	0.000151475
CG7992	2953.38	1.23117	0.1361	9.04602	1.48281e-19	5.32797e-18
CG6357	6307.7	2.44047	0.10984	22.2184	2.28277e-109	1.30865e-106
GstE8	683.244	0.753823	0.212293	3.55087	0.00038396	0.00207744
CG3995	343.649	1.27356	0.277001	4.59767	4.27239e-06	3.50803e-05
UGP	1105.73	-0.79938	0.168166	-4.75351	1.99914e-06	1.74728e-05
Pat1	1410.22	0.945381	0.170075	5.55863	2.71902e-08	3.1811e-07
RpS5b	89.2815	3.85928	0.623851	6.18622	6.16227e-10	8.93316e-09
os	132.943	-1.37261	0.451093	-3.04286	0.00234344	0.010167
Inr-a	12510.5	0.522179	0.0900835	5.79661	6.76705e-09	8.41677e-08
CHMP2B	1542.64	0.682009	0.150866	4.52062	6.16598e-06	4.89608e-05
CG1091	2210.27	-1.26764	0.130866	-9.68655	3.43943e-22	1.4958e-20
CR46029	571.119	-7.93917	1.69229	-4.69138	2.71369e-06	2.3125e-05
Syn	247.805	2.32921	0.39217	5.93928	2.86274e-09	3.7492e-08
CG13978	11.9265	-6.55459	2.14423	-3.05686	0.00223672	0.00977801
PlexB	1998.02	0.628774	0.213851	2.94024	0.00327953	0.013464
Klp68D	599.949	-0.662754	0.214641	-3.08773	0.00201691	0.00896174
CG13994	235.65	-0.885974	0.339834	-2.60708	0.0091319	0.0318153
Tsp2A	3128.14	-1.37644	0.139511	-9.86616	5.83588e-23	2.67644e-21
hdc	15220.6	0.838876	0.160416	5.22936	1.70095e-07	1.76708e-06
puf	3286.82	0.762642	0.184104	4.14245	3.43615e-05	0.000234
DOR	2555.46	0.733404	0.126357	5.80421	6.4671e-09	8.08355e-08
sni	1678.66	-0.688756	0.182194	-3.78035	0.000156609	0.000919533
mv	1923.22	1.11356	0.138007	8.0689	7.09371e-16	1.84086e-14
CG8945	8.18327	6.96084	2.42109	2.87508	0.00403921	0.01606
Ulp1	1973.83	-0.638993	0.151466	-4.21872	2.45692e-05	0.000173304
CG17019	1675.54	-0.625519	0.152348	-4.10585	4.02828e-05	0.000270525
CG4461	1334.54	0.864784	0.183905	4.70234	2.57191e-06	2.2036e-05
CR45716	10.5482	7.32721	2.24466	3.26428	0.00109741	0.00528065
Rox8	3889.49	0.516981	0.118668	4.35654	1.32136e-05	9.87263e-05
Gapdh1	9518.34	-0.531481	0.0987979	-5.37948	7.47026e-08	8.18549e-07
aurA	1036.93	1.55375	0.262905	5.90993	3.4225e-09	4.41807e-08
CG2839	52.9841	-4.62131	0.910587	-5.07509	3.87306e-07	3.83716e-06
Ugt37a1	10.3681	-6.35185	2.27867	-2.78752	0.00531125	0.0203603
CG14302	257.97	-1.71385	0.353851	-4.84342	1.2762e-06	1.15462e-05
w	370919	0.9906	0.0880665	11.2483	2.36062e-29	1.56695e-27
fbp	400.974	-0.672218	0.274444	-2.44938	0.0143102	0.0460408
CG8273	401.968	-1.60426	0.267703	-5.99269	2.06394e-09	2.76624e-08
CG5885	2953.5	0.561351	0.145965	3.84578	0.000120169	0.000725156
CG30344	518.135	0.619265	0.245954	2.51781	0.0118087	0.0392752
mge	2850.82	-0.579569	0.118806	-4.87827	1.07019e-06	9.80902e-06
Wnt5	531.527	-1.01833	0.245772	-4.1434	3.42191e-05	0.000233282
CG34347	3057.51	0.853533	0.168626	5.06168	4.15569e-07	4.08508e-06
Mekk1	6679.38	-0.598398	0.0961171	-6.22572	4.7936e-10	7.06272e-09
EDTP	2074.29	0.861693	0.145078	5.9395	2.85892e-09	3.7481e-08
Eip63E	2817.62	0.981997	0.128153	7.66267	1.82111e-14	4.10874e-13
Sirup	32678.8	1.64365	0.0988551	16.6268	4.45458e-62	8.77831e-60
CG9485	530.575	-1.98001	0.236051	-8.38807	4.94177e-17	1.43607e-15
CG6380	11.4464	-6.49568	2.19321	-2.96172	0.00305927	0.0127212
CG34179	182.258	1.24306	0.45044	2.75966	0.00578623	0.0218687
Obp99a	107.134	-9.72173	1.53312	-6.34114	2.28068e-10	3.46554e-09
LysB	1004.21	7.63994	0.441104	17.32	3.32153e-67	7.90398e-65
CG8866	472.904	1.00911	0.295134	3.41915	0.000628162	0.00321525
trol	20665	0.50029	0.117216	4.26809	1.97152e-05	0.000141923
CG8316	33.2103	-3.85937	1.25226	-3.08192	0.00205669	0.00910139
CG12133	18.8566	-4.06043	1.56438	-2.59556	0.00944378	0.0326583
CG9413	255.393	2.50166	0.425081	5.88515	3.97695e-09	5.09729e-08
CG16775	302.582	-2.55527	0.391925	-6.5198	7.04006e-11	1.13396e-09
mtacp1	5498.85	-0.564157	0.103226	-5.46524	4.62268e-08	5.25237e-07
CG33934	17.089	-7.07349	1.95542	-3.61737	0.000297615	0.00164628
CG6201	1101.06	0.551022	0.174947	3.14966	0.00163461	0.00748846
CG3982	114.176	-1.3535	0.496413	-2.72656	0.0063999	0.0237888
CR43855	63.9729	1.98825	0.642667	3.09374	0.00197649	0.00881763
CG16710	396.095	1.50641	0.275449	5.4689	4.52838e-08	5.1545e-07
CR45046	6.97699	6.72927	2.55431	2.63448	0.00842665	0.0298249
CR42874	224.682	2.95951	0.375518	7.88113	3.24445e-15	7.82389e-14
CG3662	3727.53	0.550637	0.123273	4.46682	7.939e-06	6.13897e-05
mRpL12	1557.31	-0.754327	0.145935	-5.16893	2.35439e-07	2.40644e-06
Doa	8198.67	0.52731	0.110728	4.76221	1.91486e-06	1.67943e-05
ATPCL	11966.6	1.53283	0.100817	15.204	3.32482e-52	5.24159e-50
CG10803	1039.64	0.664173	0.177463	3.74261	0.00018212	0.00106043
Cyp49a1	12.703	-6.64541	2.10725	-3.1536	0.00161272	0.00740432
CG11337	972.506	-0.651849	0.184135	-3.54006	0.000400043	0.00215429
CG9951	609.156	-0.717005	0.246187	-2.91244	0.00358616	0.0145088
bbg	7339.19	-0.740443	0.114786	-6.45065	1.11371e-10	1.75358e-09
CR42861	111.037	1.22347	0.474642	2.57766	0.00994728	0.034156
CG8147	24.4305	-7.5893	1.82286	-4.16341	3.13535e-05	0.000215846
Muc4B	14.8235	-6.86893	2.10643	-3.26093	0.00111047	0.00533734
ocn	55.0935	-8.76237	1.617	-5.41889	5.99687e-08	6.66366e-07
CG43402	7.76036	-5.93492	2.45745	-2.41508	0.0157319	0.0497737
RpL24	148893	0.890371	0.102376	8.69708	3.40535e-18	1.09842e-16
Prx3	2016.63	-0.638998	0.137336	-4.65282	3.27424e-06	2.7585e-05
CG11251	12.0031	-6.56359	2.14131	-3.06523	0.00217506	0.00954814
Octbeta3R	502.795	0.860103	0.231703	3.71209	0.000205551	0.00118429
CG34383	268.014	-1.08055	0.384057	-2.8135	0.00490054	0.0189414
CG4830	1989.39	4.02375	0.171952	23.4005	4.22502e-121	2.80453e-118
AGO3	285.04	0.965119	0.355026	2.71845	0.00655892	0.024294
CG14131	671.922	-2.71442	0.256676	-10.5753	3.88033e-26	2.11856e-24
Dsor1	583.619	0.805583	0.22188	3.63071	0.00028264	0.00157449
CR45018	486.771	-2.25276	0.264661	-8.51188	1.71129e-17	5.15102e-16
CG7084	48.0882	-1.97518	0.763046	-2.58854	0.00963828	0.0332216
Vps25	567.894	-0.558052	0.22616	-2.46751	0.0136056	0.0442307
CG18815	2718.71	-0.516575	0.128123	-4.03186	5.53361e-05	0.000360299
RpS29	163256	1.05866	0.0981905	10.7817	4.20256e-27	2.44252e-25
CG7289	848.889	-0.631275	0.188002	-3.3578	0.000785649	0.00393199
CR44458	66.9582	2.5728	0.641888	4.00818	6.11889e-05	0.000394336
CG10960	859.908	1.05723	0.197528	5.3523	8.68447e-08	9.39353e-07
CG13088	13.4849	-6.73229	2.12617	-3.16639	0.00154342	0.00711847
LanA	33426.6	0.57568	0.129031	4.46155	8.13686e-06	6.28427e-05
CG3330	50.7303	-5.56148	1.15357	-4.82111	1.42765e-06	1.2788e-05
mute	708.797	-0.749328	0.204023	-3.67276	0.000239942	0.00136252
CG10208	543.567	-0.707341	0.224366	-3.15262	0.00161813	0.00742375
Jon99Fi	378.225	-1.50846	0.310362	-4.86034	1.17187e-06	1.06635e-05
Ptth	144.342	1.16935	0.421195	2.77626	0.00549878	0.0209519
Nmdar2	44.1773	3.50714	0.856226	4.09604	4.20268e-05	0.000280743
CG1513	7122.58	0.815131	0.0919909	8.86099	7.93078e-19	2.74788e-17
CG32055	270.999	1.33804	0.332327	4.02627	5.66691e-05	0.000368217
Elp2	613.64	0.63878	0.256217	2.49312	0.0126626	0.0416211
CG4009	83.3017	1.99862	0.793357	2.5192	0.0117622	0.0391308
CG32461	105.043	2.65531	0.52238	5.08311	3.71307e-07	3.69316e-06
CG16739	144.331	2.09474	0.429266	4.87982	1.06182e-06	9.73936e-06
mRpL11	478.161	-0.830782	0.271907	-3.05539	0.00224768	0.0098225
odd	539.638	0.620067	0.256668	2.41583	0.0156993	0.0497113
enok	1818.01	-0.559655	0.207506	-2.69705	0.00699569	0.025559
CG5281	14.2406	-6.80999	2.05765	-3.3096	0.000934293	0.00458851
CG43091	10.741	-6.40281	2.26087	-2.83201	0.00462566	0.0181008
RNaseX25	910.219	0.956547	0.201325	4.75125	2.02161e-06	1.76569e-05
CG31633	636.781	-1.78918	0.216698	-8.25659	1.49893e-16	4.18241e-15
CG17834	670.583	0.839381	0.231563	3.62486	0.000289123	0.00160635
CG9896	276.137	-3.05895	0.495815	-6.16953	6.84934e-10	9.86118e-09
Tg	271.394	3.22292	0.443309	7.27015	3.59094e-13	7.29291e-12
eco	1573.66	-0.668984	0.165157	-4.05059	5.1089e-05	0.000335036
CG8726	2031.8	0.985855	0.134564	7.32629	2.36616e-13	4.86819e-12
Usp12-46	519.853	-0.667685	0.25819	-2.58602	0.00970904	0.033429
raptor	1556.28	0.650893	0.153206	4.24848	2.15223e-05	0.00015379
RpL38	75263.7	0.619573	0.0802191	7.72351	1.13166e-14	2.60447e-13
His2B:CG33868	45.2722	-4.14435	0.913479	-4.53688	5.70918e-06	4.57169e-05
CG16716	21.7407	-7.42107	1.86909	-3.97041	7.17483e-05	0.000455405
CG11703	12.6445	-6.63937	2.14648	-3.09314	0.00198052	0.00883074
Cyp4g1	721.162	-2.22787	0.268063	-8.31097	9.49192e-17	2.67812e-15
CG33178	114.16	1.55092	0.531023	2.92062	0.00349333	0.0141832
CG18179	267.732	-1.84767	0.328265	-5.62859	1.81691e-08	2.16997e-07
Eip74EF	5131.61	0.804547	0.107534	7.4818	7.33087e-14	1.57508e-12
pncr009:3L	1360.65	2.2024	0.23257	9.46984	2.80273e-21	1.1514e-19
eIF-3p40	23848.7	0.865542	0.0955482	9.05869	1.32025e-19	4.77107e-18
CG2046	197.839	-1.05268	0.377264	-2.79029	0.00526604	0.0202229
CG7557	10.4321	-6.36108	2.23455	-2.84669	0.00441767	0.0173839
Cyp310a1	8.52151	-6.06969	2.37203	-2.55886	0.0105017	0.0357674
Cyp6a14	724.01	1.62666	0.23767	6.8442	7.69062e-12	1.34901e-10
CG17633	952.49	-1.14351	0.221846	-5.15451	2.54301e-07	2.58024e-06
CG13950	13.7789	7.71188	2.07046	3.72472	0.000195531	0.00113017
CG8412	730.696	-0.504322	0.204379	-2.46758	0.013603	0.0442307
Sas	8.25576	-6.0236	2.39606	-2.51396	0.0119383	0.0396123
CG1440	1877.57	0.572856	0.136527	4.19593	2.71754e-05	0.000189777
endos	2448.9	0.582826	0.162416	3.58847	0.000332628	0.00182317
SNF4Agamma	12532.6	-0.505366	0.0965106	-5.23638	1.63757e-07	1.70687e-06
sta	368183	0.929817	0.108493	8.57029	1.03223e-17	3.17525e-16
Gie	1492.13	0.860503	0.17072	5.04045	4.64444e-07	4.53372e-06
CG12995	14.5812	4.32438	1.67646	2.57946	0.00989544	0.0340058
Gr64e	45.9903	2.85182	0.837093	3.40681	0.000657263	0.00335061
A2bp1	1500.1	3.40795	0.237169	14.3693	8.06734e-47	1.01745e-44
CG4691	57.6203	-8.82731	1.63448	-5.40069	6.63856e-08	7.35079e-07
CG34386	1896.25	2.33875	0.242092	9.6606	4.43257e-22	1.91451e-20
phl	570.958	-0.91632	0.283221	-3.23535	0.00121493	0.00577346
CG9935	180.429	1.00103	0.386515	2.58988	0.00960096	0.0331201
Atg10	180.86	1.11849	0.439998	2.54203	0.0110209	0.0371151
CG13331	7.37487	6.80888	2.52613	2.69538	0.00703086	0.0256503
CG1657	1956.34	0.575983	0.177599	3.24317	0.00118208	0.00563856
Cyp304a1	42.3812	-2.23899	0.908197	-2.46531	0.0136893	0.0444516
Pdfr	113.27	4.92956	0.617201	7.98695	1.38317e-15	3.48891e-14
Amy-d	14620.1	-2.68342	0.519393	-5.16644	2.38591e-07	2.43456e-06
CG31874	10.0619	-6.3096	2.26677	-2.78352	0.00537722	0.0205819
Fdxh	3761.19	1.89697	0.120596	15.73	9.42597e-56	1.69829e-53
Lsd-2	76457.5	1.00457	0.0733215	13.7008	1.00379e-42	1.08203e-40
salm	17.5023	-7.10722	2.01186	-3.53266	0.0004114	0.00220978
CG11652	1061.53	0.882357	0.188718	4.67554	2.93179e-06	2.48995e-05
CG44242	392.657	-0.798132	0.273285	-2.92051	0.00349454	0.0141832
CG7523	2319.75	0.597031	0.149652	3.98947	6.62212e-05	0.00042352
CG9305	1398.17	0.519005	0.150173	3.45605	0.000548158	0.00284852
CG43736	6879.7	0.642446	0.110908	5.79262	6.92956e-09	8.59347e-08
CG9425	4465.18	0.52054	0.147946	3.51844	0.000434095	0.00232082
CG32793	59.1644	4.68246	1.15695	4.04724	5.18255e-05	0.000339016
CG31743	1687.07	-0.539093	0.157224	-3.42882	0.000606213	0.00312191
yuri	5573.39	0.517253	0.112433	4.60055	4.21383e-06	3.47125e-05
Grx-1	11.4284	-6.49292	2.16914	-2.99331	0.00275968	0.0116455
CR45483	9.97984	-6.29686	2.29171	-2.74767	0.00600199	0.0225084
LpR1	377.485	-2.68135	0.382911	-7.00255	2.51342e-12	4.62763e-11
CG6018	4599.25	0.512272	0.106796	4.79671	1.61292e-06	1.43355e-05
CG12885	817.942	-2.96529	0.207699	-14.2769	3.05031e-46	3.77162e-44
E(z)	808.488	-0.529398	0.198115	-2.67218	0.00753611	0.0271714
CG9646	2106.76	-0.559229	0.138083	-4.04994	5.12314e-05	0.000335478
Fur1	713.883	-2.17378	0.213357	-10.1884	2.2332e-24	1.09167e-22
Hrb27C	15352.8	0.567123	0.106584	5.32091	1.03249e-07	1.10918e-06
CG31345	24.3665	-7.58535	1.81512	-4.17899	2.92808e-05	0.00020313
CG18067	435.655	-0.817765	0.250026	-3.27071	0.00107276	0.00517982
Takl1	385.894	-0.851905	0.284761	-2.99165	0.00277473	0.011704
CG5548	1828.04	-0.561284	0.179002	-3.13563	0.00171486	0.00781632
Cyp12e1	503.112	2.74364	0.279992	9.79899	1.13714e-22	5.13479e-21
Acp53C14c	61.3567	6.10721	1.00193	6.09542	1.09147e-09	1.51771e-08
Tep2	7436.57	1.87484	0.112267	16.6998	1.31477e-62	2.71834e-60
CkIIbeta	3827.85	0.629792	0.11945	5.27245	1.34615e-07	1.41782e-06
qin	158.631	1.88766	0.495636	3.80855	0.000139783	0.000830402
CG11320	135.586	1.96165	0.435138	4.5081	6.54121e-06	5.15934e-05
CG7215	247.079	-0.845391	0.344924	-2.45095	0.0142481	0.0459318
CG10562	460.922	1.4145	0.259823	5.44407	5.20764e-08	5.84851e-07
Bap170	1351.06	-0.750775	0.155354	-4.83267	1.34715e-06	1.21013e-05
CG17265	284.202	1.19292	0.314628	3.79152	0.000149727	0.000883238
Irk1	631.566	-0.590681	0.20917	-2.82393	0.00474389	0.0184453
CG33258	119.878	-1.46462	0.522555	-2.8028	0.00506612	0.0195334
CG14767	3270.21	0.565245	0.124864	4.52688	5.9861e-06	4.7632e-05
Hsp67Ba	10889.3	1.01884	0.175229	5.81434	6.08733e-09	7.63915e-08
Npc2a	11781.2	1.5481	0.104701	14.7859	1.8059e-49	2.58818e-47
CR43908	13.2983	7.65966	2.11411	3.62312	0.000291068	0.00161289
grass	345.014	0.851226	0.273589	3.11133	0.00186245	0.00839802
CG16965	893.294	0.595202	0.225938	2.63436	0.00842957	0.0298249
Abl	1420.86	0.657592	0.171052	3.84439	0.000120853	0.000728236
CG31897	83.2876	-2.01244	0.576506	-3.49076	0.000481652	0.00254274
Rip11	13304.4	0.827666	0.0834183	9.92188	3.34393e-23	1.55622e-21
CG15617	91.2528	4.94138	0.661085	7.47465	7.74069e-14	1.65748e-12
CG33140	36.2827	-2.25992	0.885463	-2.55224	0.0107032	0.0362872
CG9416	27.1409	-3.83033	1.33802	-2.86269	0.00420059	0.0166154
CR43808	6.94197	6.72233	2.55055	2.63564	0.00839788	0.0297428
Crag	26901.3	0.568202	0.100516	5.65284	1.57821e-08	1.89205e-07
CG14509	55.7855	1.86137	0.678206	2.74455	0.00605938	0.022697
Octbeta2R	264.072	3.34186	0.390167	8.5652	1.07885e-17	3.31056e-16
CR44031	17.1196	-7.07601	1.95368	-3.62188	0.000292472	0.00161996
Psf3	558.911	-0.707123	0.274171	-2.57913	0.00990493	0.0340292
mad2	195.561	-0.906294	0.371381	-2.44033	0.0146738	0.046959
CG18745	13375.5	0.567075	0.0815693	6.95207	3.59966e-12	6.48556e-11
CG10671	572.638	-0.850532	0.222862	-3.81642	0.000135405	0.000806291
Pex10	389.729	-1.55862	0.274742	-5.67304	1.40288e-08	1.69312e-07
car	1332.12	1.19237	0.167555	7.1163	1.1086e-12	2.13136e-11
CG9676	69.0572	4.68346	1.07792	4.34492	1.39325e-05	0.000103729
CG31769	39.5963	-8.28615	1.71068	-4.84377	1.274e-06	1.15346e-05
CG1407	1318.43	-0.706305	0.159565	-4.42644	9.58029e-06	7.3007e-05
CG8641	24.7602	-7.60888	1.85035	-4.11213	3.9203e-05	0.000264118
CG32548	40.306	-8.31152	1.67804	-4.95311	7.30349e-07	6.874e-06
Aats-met	461.96	-0.617069	0.243338	-2.53585	0.0112174	0.0376159
CG4653	397.4	-1.18416	0.346113	-3.42131	0.000623195	0.00319502
Orc1	979.464	-2.43313	0.266062	-9.14497	5.96461e-20	2.23222e-18
nonA	3754.45	0.555062	0.137292	4.04292	5.27894e-05	0.000344785
CG12129	342.089	-1.05742	0.285142	-3.70839	0.000208577	0.00119963
tobi	2221.12	-3.38884	1.24371	-2.72478	0.00643451	0.0238964
CR44999	323.298	1.12645	0.365023	3.08597	0.00202891	0.00900375
CR43144	746.336	1.03639	0.2104	4.92582	8.40067e-07	7.8249e-06
CG5150	743.79	-3.13763	0.303296	-10.3451	4.40491e-25	2.24918e-23
Ssrp	4215.99	-1.41429	0.111173	-12.7215	4.4887e-37	4.04368e-35
CG12177	1310.66	0.823222	0.233554	3.52476	0.000423862	0.00227092
bon	958.268	0.617313	0.204644	3.01653	0.00255689	0.0109128
Hsp68	1.30046e+06	1.85826	0.0794209	23.3976	4.52192e-121	2.85152e-118
GstE11	1337.12	1.1721	0.154306	7.59592	3.05622e-14	6.75044e-13
CG4020	348.626	1.3481	0.341296	3.94994	7.81707e-05	0.000492944
mag	156.13	1.8015	0.492699	3.65638	0.000255799	0.00144153
KrT95D	2099.02	0.581576	0.176026	3.30393	0.00095341	0.00466786
Exn	6523.7	-1.12086	0.109626	-10.2244	1.54218e-24	7.65746e-23
CG31848	31.4538	2.81358	0.929807	3.02598	0.00247828	0.0106494
egh	4867.25	1.02769	0.111855	9.18765	4.01506e-20	1.52066e-18
RpS15	187723	0.787092	0.118773	6.62684	3.4294e-11	5.72868e-10
CG10877	245.802	2.29915	0.401077	5.73243	9.90024e-09	1.21461e-07
CG34232	8789.25	1.46627	0.101353	14.4671	1.95635e-47	2.57015e-45
CR44734	6.69681	6.67271	2.6514	2.51668	0.0118467	0.0393609
org-1	137.705	-1.26468	0.489578	-2.58321	0.00978846	0.0336749
Cyp6a21	123.504	-1.6332	0.467264	-3.49525	0.000473623	0.00250559
CG11619	1412.56	1.26114	0.148902	8.46959	2.46266e-17	7.29087e-16
CG31278	171.208	-1.0111	0.398126	-2.53965	0.0110963	0.037329
Shab	9.33135	-6.20094	2.32685	-2.66496	0.00769979	0.0276508
mlt	1865.96	0.8342	0.137466	6.06843	1.29168e-09	1.77845e-08
CG11378	7665.42	0.538473	0.0962643	5.5937	2.22282e-08	2.62131e-07
CG13494	428.9	0.8881	0.294075	3.01998	0.00252794	0.0108149
Wwox	2219.84	1.237	0.176656	7.00234	2.51725e-12	4.62792e-11
CG30503	229.453	1.64284	0.57751	2.8447	0.00444531	0.0174655
CG15109	127.719	4.26353	0.611952	6.96709	3.23567e-12	5.85484e-11
S1P	765.717	-0.794066	0.214578	-3.70059	0.000215102	0.00123256
Smg5	11682.3	-0.553084	0.0997239	-5.54615	2.92024e-08	3.40389e-07
CG1309	1093.31	-0.960679	0.187652	-5.11946	3.06408e-07	3.07187e-06
Iris	101.892	-2.53465	0.798344	-3.17488	0.00149898	0.00694277
tomboy20	9.14214	-6.17077	2.31949	-2.6604	0.00780476	0.0279879
CR45140	196.582	2.12079	0.452889	4.68281	2.82972e-06	2.40651e-05
CG7016	19.9318	-7.29519	1.89364	-3.85247	0.000116933	0.0007097
ird5	866.946	0.594251	0.195924	3.03307	0.00242083	0.0104345
Drak	3921.77	0.676258	0.118293	5.71679	1.08554e-08	1.32663e-07
Tsp42Ea	6348.97	0.673952	0.0941235	7.1603	8.05034e-13	1.56442e-11
CG30350	14.3686	-6.82346	2.04453	-3.33742	0.000845598	0.00419704
ox	1345.32	-0.878424	0.212559	-4.13261	3.58661e-05	0.000243068
CG34317	489.787	-0.810931	0.268498	-3.02026	0.00252561	0.0108089
gprs	58.4765	1.90771	0.699205	2.7284	0.00636425	0.0236633
CG13488	3211.35	0.622659	0.132574	4.69668	2.64419e-06	2.25786e-05
Mst98Ca	96.1037	-9.56483	1.54411	-6.1944	5.85078e-10	8.52079e-09
CG2004	1567.79	-0.594766	0.143363	-4.14867	3.34413e-05	0.000228845
CG33230	1073.88	-1.42384	0.170632	-8.3445	7.15167e-17	2.04993e-15
sqh	25162.2	0.521924	0.0766084	6.81288	9.56643e-12	1.66646e-10
msn	34671.6	1.36092	0.0865442	15.7251	1.01791e-55	1.80815e-53
CG4393	774.449	-2.63171	0.210668	-12.4922	8.23251e-36	7.11153e-34
CR43764	1091.49	7.36473	0.30344	24.2708	3.99242e-130	2.96191e-127
Dpt	142.29	6.03619	0.656564	9.19361	3.79874e-20	1.44656e-18
CG12400	1392.4	-0.650083	0.168125	-3.86665	0.000110339	0.000673567
CG12521	9.64303	-6.24848	2.32258	-2.69031	0.00713848	0.0259699
CG40198	32.38	8.94384	1.74413	5.12796	2.92893e-07	2.9481e-06
CG16959	168.817	2.98301	0.41316	7.21999	5.1993e-13	1.03265e-11
CG13841	8.42966	-6.05441	2.41009	-2.51211	0.0120012	0.0397581
CG2698	4491.92	0.970778	0.106588	9.10773	8.41212e-20	3.09311e-18
Ncoa6	5128.48	0.802086	0.165891	4.83502	1.33135e-06	1.19679e-05
CG2145	10.6087	-6.38637	2.31669	-2.75668	0.00583923	0.0220228
sick	2494.05	0.94518	0.126258	7.4861	7.09493e-14	1.52698e-12
Ptx1	1546.23	0.509177	0.158543	3.21159	0.00132002	0.00621196
pgc	195.818	1.19754	0.361968	3.30843	0.000938216	0.0046042
CG14218	196.824	-2.43804	0.539306	-4.5207	6.1635e-06	4.89608e-05
r-l	2412.17	-0.546111	0.143517	-3.8052	0.000141691	0.000840547
rev7	348.24	-0.939355	0.286138	-3.28287	0.00102755	0.00497948
CG4325	314.916	1.14572	0.322418	3.55352	0.000380107	0.00205836
CG32278	478.814	-0.744361	0.243305	-3.05938	0.00221795	0.00971277
CG30415	5447.28	-0.577975	0.121989	-4.73792	2.15921e-06	1.87807e-05
CG30047	183.892	4.93589	0.633497	7.7915	6.62186e-15	1.54944e-13
Thor	14378.1	0.865699	0.0988486	8.75783	1.9905e-18	6.65894e-17
Abd-B	85.9002	2.6765	0.586475	4.56371	5.0258e-06	4.06317e-05
tay	6202.63	0.773125	0.128109	6.03488	1.59079e-09	2.15963e-08
CG12069	10.7104	-6.39877	2.24795	-2.84649	0.00442041	0.0173839
Atg18b	4684.21	0.718623	0.117037	6.14013	8.2453e-10	1.16711e-08
Seipin	613.6	0.817617	0.215732	3.78996	0.00015067	0.00088797
Tsf1	1267.13	-3.94251	0.221679	-17.7847	9.28329e-71	2.43918e-68
CG9541	31.7467	8.91473	1.79869	4.95623	7.18744e-07	6.7952e-06
EF-G2	195.141	-1.24297	0.393656	-3.1575	0.00159131	0.00731666
CG9344	547.058	-1.38365	0.277951	-4.97804	6.42322e-07	6.12781e-06
stl	438.424	2.44399	0.292742	8.34862	6.9063e-17	1.98411e-15
CG1896	794.038	-0.708013	0.196163	-3.60931	0.000307007	0.00169082
Mst57Db	72.1875	-9.15207	3.04161	-3.00896	0.00262146	0.0111469
GstD1	40599.3	0.567384	0.0929758	6.1025	1.04425e-09	1.46334e-08
CG2794	958.633	-0.597454	0.188921	-3.16245	0.00156448	0.00720382
Got2	6814.02	0.639436	0.111795	5.71975	1.06684e-08	1.30504e-07
CG15219	46.0196	-8.50233	1.65474	-5.13818	2.77407e-07	2.80341e-06
CG3775	102.775	-3.77108	0.669654	-5.63139	1.78765e-08	2.13704e-07
Ir40a	462.258	3.84176	0.289934	13.2505	4.48411e-40	4.41825e-38
Trip1	16794	0.67478	0.113562	5.94193	2.81691e-09	3.69687e-08
CG6356	83.4757	2.38724	0.617415	3.86651	0.000110405	0.000673649
CG5377	318.724	-0.80804	0.314568	-2.56873	0.0102072	0.034906
CG15650	18.1159	-7.15776	1.93191	-3.70501	0.000211383	0.00121401
CG33969	621.985	-0.787916	0.259078	-3.04123	0.00235612	0.010201
CG4679	1657.93	-0.654198	0.145958	-4.4821	7.39111e-06	5.76836e-05
CG17739	79.6376	-1.57449	0.601579	-2.61726	0.00886393	0.0310361
CG4452	1225.55	0.547704	0.172796	3.16966	0.00152618	0.00704803
CG10237	389.716	1.34557	0.347699	3.86991	0.000108875	0.000665278
CG13248	240.606	-1.01107	0.346907	-2.91453	0.00356222	0.014432
CG12301	594.377	0.80563	0.252296	3.19319	0.00140711	0.00657762
CG34207	138.267	1.40807	0.42419	3.31944	0.000901982	0.00445063
blp	487.648	-1.05813	0.279054	-3.79183	0.000149539	0.00088254
CG4607	615.006	-2.81699	0.325572	-8.65244	5.04111e-18	1.60958e-16
CG14881	415.477	-0.631517	0.261676	-2.41336	0.0158063	0.0499371
RpL32	168354	0.836619	0.119635	6.99307	2.68935e-12	4.92995e-11
CG8918	644.83	1.3749	0.212892	6.45819	1.0596e-10	1.67047e-09
Drs	363.101	-3.38417	0.583188	-5.80289	6.51824e-09	8.13941e-08
Gr5a	64.9262	2.90395	0.799444	3.63246	0.000280729	0.00156454
LysE	276.426	4.83287	0.56278	8.58749	8.88919e-18	2.7478e-16
pre-mod(mdg4)-H	163.649	23.9353	4.7852	5.00194	5.67558e-07	5.4893e-06
CG30395	8.7539	-6.10828	2.34871	-2.6007	0.00930335	0.0322792
CG10336	220.02	-0.909391	0.355935	-2.55494	0.0106207	0.0360561
dpr18	311.849	4.71179	0.349719	13.4731	2.25274e-41	2.36763e-39
Cyp6a23	9764.26	-0.806042	0.0989876	-8.14286	3.86037e-16	1.03589e-14
CG3581	20.3897	-3.73393	1.46866	-2.54241	0.011009	0.0370847
CG2924	1446.96	0.5386	0.153625	3.50595	0.00045498	0.00241711
CG45080	52.3398	2.63953	0.78295	3.37126	0.000748247	0.00376722
pre-mod(mdg4)-I	337.302	2.56559	0.299758	8.55887	1.13979e-17	3.48063e-16
CG34168	74.2797	-3.42325	0.763939	-4.48105	7.42757e-06	5.78965e-05
CG12171	1496.88	-0.528692	0.195872	-2.69917	0.00695126	0.0254114
CG42708	7741.37	-1.75671	0.0912399	-19.2537	1.31413e-82	4.2497e-80
esn	77.0311	2.09799	0.727663	2.88319	0.00393664	0.0156968
Gr66a	326.689	1.09299	0.292858	3.73213	0.000189865	0.00110197
CG3376	33.918	-3.75967	1.23119	-3.05368	0.0022605	0.00987168
feo	788.616	-0.780332	0.209191	-3.73023	0.000191305	0.00110931
CG14835	8.66205	-6.09343	2.36778	-2.57348	0.0100682	0.0344868
CG11060	42.3755	-3.27254	1.20476	-2.71635	0.00660064	0.0244246
fry	26707.6	-0.858698	0.125596	-6.83699	8.08765e-12	1.41669e-10
djl	240.498	3.06884	0.380245	8.0707	6.98951e-16	1.81756e-14
CG5614	27.2301	-7.74586	1.79111	-4.3246	1.52807e-05	0.000112373
spaw	26.6986	-7.7172	1.78426	-4.32515	1.52425e-05	0.000112158
CG3690	30.4076	-3.19984	1.3044	-2.45312	0.0141624	0.0457402
Hsp70Ba	93868.3	0.7309	0.080077	9.12746	7.01221e-20	2.61651e-18
CG3939	834.338	0.518084	0.191302	2.7082	0.00676485	0.0248814
PPYR1	29.7279	-7.87203	1.75235	-4.49227	7.04685e-06	5.53738e-05
g	1124.37	0.662864	0.179803	3.68662	0.000227252	0.00129688
CG4995	152.854	1.03918	0.424785	2.44637	0.0144304	0.046345
CG13315	354.861	-0.900136	0.287101	-3.13526	0.00171703	0.00782339
CG31414	17.2448	-7.08663	1.95254	-3.62945	0.000284028	0.00158153
CR45010	9.59968	7.19079	2.29663	3.13102	0.00174198	0.00791421
Pa1	3687.85	1.13441	0.121639	9.32605	1.09894e-20	4.38602e-19
CG2767	3461.38	1.03962	0.120185	8.65014	5.14382e-18	1.63823e-16
CG6066	941.967	-1.51117	0.217569	-6.9457	3.76598e-12	6.76588e-11
CG6553	41.1289	2.61043	0.839211	3.11057	0.00186725	0.00840764
mRpL15	718.103	-0.547049	0.207941	-2.63079	0.00851854	0.0300016
mRpL54	568.53	-0.730411	0.227481	-3.21087	0.00132333	0.00622525
CG5205	4422.46	-1.48314	0.135652	-10.9334	7.97962e-28	4.86179e-26
ird1	485.523	-0.740726	0.289866	-2.55541	0.0106063	0.0360265
18SrRNA-Psi:CR45861	1095.57	1.13742	0.292076	3.89425	9.85026e-05	0.000606007
CG30197	310.536	0.869997	0.343337	2.53395	0.0112786	0.0378113
CR32661	21.411	-7.39869	1.86	-3.97779	6.9559e-05	0.000442869
ms(3)72Dt	142.711	1.45972	0.423718	3.44502	0.000571018	0.00295635
AttA	19.9777	-7.29843	1.89771	-3.84592	0.000120099	0.000725076
CG9173	12.3732	-6.60692	2.17343	-3.03987	0.00236683	0.0102368
CG11737	737.264	0.551711	0.20327	2.71418	0.0066441	0.0245501
CG2926	3599.43	-0.542686	0.12253	-4.429	9.46731e-06	7.23208e-05
Slmap	1035.96	-0.891297	0.207341	-4.2987	1.718e-05	0.00012539
CG4338	292.311	-0.775662	0.317715	-2.44138	0.0146313	0.0468588
Ugt86Dj	322.344	2.47807	0.319205	7.76328	8.27637e-15	1.92231e-13
RpS21	82826.1	0.644425	0.126539	5.09269	3.53024e-07	3.51963e-06
CG6024	13.0633	-6.68623	2.10763	-3.1724	0.00151186	0.00698702
CG1494	1425.74	6.12395	0.20738	29.5301	1.18398e-191	2.13319e-188
CG7337	5689.38	0.543838	0.111777	4.86539	1.14229e-06	1.04265e-05
Tmhs	343.769	1.88689	0.344224	5.48156	4.2158e-08	4.81609e-07
RIOK2	731.418	0.521158	0.214993	2.42406	0.0153479	0.0487942
CG4306	8.87638	-6.12786	2.36583	-2.59015	0.00959332	0.0331119
CG32264	3610.93	1.86387	0.121764	15.3073	6.83347e-53	1.11927e-50
yellow-e	12.1502	4.47972	1.77345	2.526	0.0115371	0.0385038
phr	725.987	-2.46207	0.230093	-10.7003	1.01415e-26	5.76149e-25
CG14421	20.2179	8.26541	1.89201	4.36858	1.25058e-05	9.37713e-05
CG43187	6371.35	1.31219	0.0984537	13.328	1.59171e-40	1.64547e-38
CG6908	53.6278	-1.99196	0.721937	-2.75918	0.00579462	0.0218873
CG12853	23.5594	-7.5369	1.83388	-4.10981	3.95983e-05	0.000266607
wfs1	2327.24	-1.7103	0.133867	-12.7761	2.22908e-37	2.03719e-35
RpLP1	243304	0.805807	0.100634	8.00729	1.17268e-15	2.98183e-14
CBP	53.1748	1.85184	0.703193	2.63347	0.00845175	0.0298497
CG14658	8.65655	-6.09127	2.50142	-2.43513	0.0148866	0.0475438
Paf-AHalpha	182.233	1.04766	0.428146	2.44697	0.0144065	0.0462916
sle	2165.25	-0.516567	0.129779	-3.98035	6.88139e-05	0.000438767
sol	4438.97	0.530279	0.105975	5.00381	5.62079e-07	5.44884e-06
eIF2B-beta	1501.39	-0.614498	0.202502	-3.03453	0.00240912	0.0103947
cindr	18669.7	0.986678	0.0925865	10.6568	1.62025e-26	9.08203e-25
CG3281	1518.61	1.26556	0.160081	7.90575	2.66331e-15	6.4845e-14
CG32655	35.4525	-8.12629	1.70399	-4.76897	1.85173e-06	1.63087e-05
CG31437	8.42691	-6.05323	2.37935	-2.54407	0.0109569	0.0369489
CG6296	21.9636	3.84334	1.14825	3.34714	0.000816514	0.0040687
CG18094	644.968	-1.35288	0.223015	-6.06633	1.30863e-09	1.79591e-08
CG14355	55.9284	-8.78387	1.61162	-5.45034	5.02735e-08	5.65611e-07
lab	437.758	0.957791	0.277275	3.4543	0.00055172	0.00286468
Pk34A	129.101	1.4094	0.466387	3.02196	0.00251145	0.0107553
CG15666	10.6406	7.3373	2.30816	3.17886	0.00147858	0.00685973
CR6900	362.252	-0.972753	0.31462	-3.09183	0.00198924	0.00886198
Dic61B	441.894	-1.2613	0.300243	-4.20092	2.65832e-05	0.000186053
CG14042	80.5847	1.57573	0.589667	2.67224	0.00753458	0.0271714
CG10979	918.445	-0.754448	0.222226	-3.39496	0.000686377	0.00347794
DnaJ-60	188.918	1.31125	0.405928	3.23026	0.00123677	0.00585297
CG31689	3559.52	1.69821	0.11744	14.4603	2.15917e-47	2.80736e-45
CG9629	289.333	1.38631	0.418929	3.30918	0.00093571	0.00459368
CG10445	433.455	-0.870283	0.252344	-3.44879	0.000563099	0.00291895
mspo	121.182	-2.8598	0.525399	-5.44311	5.23597e-08	5.8751e-07
ph-p	2669.88	0.665632	0.161818	4.11347	3.89758e-05	0.000262727
Atet	650.257	1.04816	0.245108	4.2763	1.90028e-05	0.000137422
CG12643	1130.97	1.62432	0.165768	9.79874	1.13998e-22	5.13479e-21
JhI-1	1628.31	-1.11851	0.163271	-6.85065	7.3517e-12	1.29497e-10
Or71a	621.758	6.05294	0.397765	15.2174	2.71238e-52	4.3302e-50
Mio	4773.84	0.673887	0.103761	6.4946	8.32524e-11	1.32741e-09
CG16758	81.3232	-1.87232	0.585676	-3.19685	0.00138936	0.00649948
tau	122.877	-1.6119	0.461568	-3.49223	0.000479007	0.00253089
CG7888	227.689	1.80917	0.354813	5.09893	3.4158e-07	3.41634e-06
CR45668	351.765	1.04685	0.273367	3.82946	0.000128426	0.000768361
RpI1	2165.78	-0.54133	0.131904	-4.10398	4.06098e-05	0.000272287
Mal-A5	181.341	-1.91363	0.450321	-4.24948	2.14263e-05	0.000153191
CR44714	77.2601	-2.48864	0.657771	-3.78345	0.00015467	0.000909414
Dif	9667.18	1.51676	0.0927072	16.3608	3.646e-60	6.96717e-58
Es2	455.561	-0.834555	0.272652	-3.06088	0.00220688	0.00967436
Ndae1	376.535	-1.7996	0.284271	-6.33058	2.4424e-10	3.70234e-09
aret	60.0765	-8.88697	1.6041	-5.54017	3.02182e-08	3.51255e-07
CG32148	23.0349	-7.50348	1.92402	-3.89989	9.62354e-05	0.000594379
CG11899	566.283	-2.53212	0.289764	-8.73853	2.36162e-18	7.79706e-17
SmF	775.509	-0.777384	0.217081	-3.58108	0.000342181	0.00186822
CG9249	266.454	-1.00102	0.337881	-2.96263	0.00305018	0.0126876
CG9631	16.9637	-7.06276	1.9578	-3.60751	0.000309155	0.0017019
Ice1	652.902	-1.34691	0.266555	-5.05304	4.34839e-07	4.26122e-06
CG5326	36.6459	-4.01233	1.21122	-3.31264	0.000924186	0.00454596
CG13679	50.2522	2.17901	0.738716	2.94972	0.00318062	0.0131091
CG30339	249.175	-0.972298	0.330914	-2.93822	0.00330107	0.0135304
CG9376	198.914	-1.14816	0.403797	-2.84341	0.00446338	0.017531
Idgf4	398.492	-2.94203	0.324416	-9.06869	1.20457e-19	4.39077e-18
Sytbeta	355.755	1.43545	0.341978	4.1975	2.69877e-05	0.00018857
Pask	119.576	-2.72218	0.561553	-4.84758	1.24976e-06	1.13314e-05
CG5618	5644.73	2.24997	0.103232	21.7954	2.56664e-105	1.29482e-102
CG9650	321.405	-0.723818	0.284452	-2.5446	0.0109403	0.0369141
CG4302	319.066	-3.62759	0.343727	-10.5537	4.88364e-26	2.64346e-24
mRpL35	520.307	-1.04284	0.242618	-4.29829	1.72122e-05	0.00012548
CG42688	50.8048	-8.64558	1.63927	-5.27403	1.3346e-07	1.41188e-06
CG11362	47.3507	2.37757	0.882631	2.69373	0.00706568	0.025755
CG1516	2736.18	-0.831029	0.124127	-6.69498	2.15703e-11	3.65652e-10
CG44085	12036.9	3.08063	0.14398	21.3962	1.45066e-101	6.53419e-99
CG3621	1009.56	-0.51175	0.174308	-2.93589	0.0033259	0.0136057
RpS7	239203	0.655418	0.105538	6.21028	5.28919e-10	7.75666e-09
CG44194	1322.49	-0.658005	0.194461	-3.38373	0.000715079	0.00361466
ImpE3	224.371	1.89469	0.346318	5.47097	4.47589e-08	5.09936e-07
CG44013	573.835	1.67856	0.242775	6.91407	4.70947e-12	8.3774e-11
CG32815	162.085	1.35355	0.470492	2.87689	0.0040162	0.0159837
Shaw	55.6068	2.69694	0.760681	3.54543	0.000391978	0.00211537
mRpL2	1635.03	-0.611792	0.197793	-3.09309	0.00198083	0.00883074
CG42852	12.0878	-6.57476	2.32826	-2.82389	0.00474441	0.0184453
CR44183	9.98259	-6.29785	2.25641	-2.79109	0.00525311	0.0201988
Gadd45	6386.32	-1.38785	0.0939303	-14.7754	2.11236e-49	2.99338e-47
CR40354	221.374	1.50437	0.343202	4.38335	1.16871e-05	8.80503e-05
CG31935	484.212	1.00773	0.245974	4.09689	4.18734e-05	0.000280163
Hsromega	193835	0.522586	0.0818828	6.38212	1.74649e-10	2.69936e-09
CG9316	10.6978	-6.39768	2.2108	-2.89383	0.00380577	0.0152376
dsx	1288.14	0.688786	0.176597	3.90033	9.60618e-05	0.000593758
Tet	41079	1.27423	0.147662	8.62933	6.17101e-18	1.93604e-16
Syx17	976.324	-0.586893	0.179462	-3.2703	0.00107434	0.00518149
CG31709	17.7429	-7.12778	1.94267	-3.66906	0.000243442	0.00138052
CG30456	4043.32	-0.671132	0.110915	-6.05088	1.44057e-09	1.96416e-08
Or85b	13.3389	-6.71562	2.09253	-3.20933	0.00133046	0.00625176
CR45921	7.86752	-5.95423	2.43004	-2.45026	0.0142753	0.0459873
CG16985	569.509	-0.956431	0.232724	-4.10972	3.96147e-05	0.000266607
CG14528	54.5874	-2.03384	0.696366	-2.92065	0.00349296	0.0141832
Pur-alpha	1574.15	0.730444	0.153861	4.74743	2.06023e-06	1.79693e-05
CG43366	11.2486	7.41768	2.90792	2.55086	0.0107459	0.0363734
CG16749	281.238	0.960861	0.334059	2.87632	0.00402345	0.0160075
CG31100	12.6779	-6.64344	2.22638	-2.98397	0.00284536	0.0119539
CG16732	911.737	0.835457	0.254865	3.27804	0.00104529	0.00505687
CG12848	775.03	-0.62376	0.200624	-3.1091	0.00187658	0.0084436
ocm	953.21	-0.531054	0.191278	-2.77635	0.00549733	0.0209519
baz	12021.9	1.76096	0.137739	12.7847	1.99533e-37	1.86408e-35
CG42750	133.734	1.83013	0.559574	3.27057	0.00107331	0.00518047
fu12	336.711	0.682925	0.278769	2.44979	0.0142939	0.0460238
Chrac-14	273.501	-0.918403	0.312493	-2.93895	0.00329325	0.0135115
CG12991	1943.97	0.6622	0.152783	4.33427	1.46247e-05	0.000108243
CG13155	497.607	12.8859	1.47407	8.74175	2.2952e-18	7.61764e-17
CG8630	52.3219	-3.60185	1.10887	-3.24822	0.00116131	0.0055542
CG18635	6950.59	-0.591707	0.095966	-6.16579	7.01321e-10	1.00626e-08
CG2065	891.126	-0.675267	0.195043	-3.46214	0.0005359	0.00279403
Yp1	3640.56	-2.58212	0.130507	-19.7853	3.98854e-87	1.47951e-84
GstD3	2143.28	0.797918	0.135538	5.88704	3.9317e-09	5.04955e-08
[truncated: 1,348 more rows]

## Sheet: OE_Ctrl_diff_up_q0.05_FC0.5
List of upregulated genes in BuGZ overexpression compared to Control
symbol	baseMean	log2FoldChange	lfcSE	stat	pvalue	padj	logP	Group
CG31712	2230.08	0.870423	0.142655	6.1016	1.05013e-09	1.46832e-08	7.83318	up-regulated
btsz	2061.09	1.77332	0.133114	13.3218	1.72956e-40	1.77343e-38	37.7512	up-regulated
regucalcin	206.12	1.08505	0.3485	3.11349	0.00184886	0.00834269	2.07869	up-regulated
CG7509	443.833	1.25769	0.306651	4.10136	4.10721e-05	0.00027524	3.56029	up-regulated
CG7510	1097.62	0.993145	0.181888	5.46019	4.7562e-08	5.37502e-07	6.26962	up-regulated
CG32640	208.243	1.37078	0.37114	3.69344	0.000221238	0.00126533	2.8978	up-regulated
CG4996	491.061	0.815814	0.23593	3.45787	0.000544468	0.00283285	2.54778	up-regulated
Ef1gamma	151095	0.627884	0.0911703	6.88694	5.70035e-12	1.00973e-10	9.99579	up-regulated
CG5697	140.287	1.22775	0.478743	2.56452	0.010332	0.0352562	1.45276	up-regulated
CG5246	3807.45	0.782862	0.119603	6.54552	5.92899e-11	9.59903e-10	9.01777	up-regulated
Dsk	26.5139	8.65477	1.8641	4.64288	3.43591e-06	2.87932e-05	4.54071	up-regulated
snRNA:U2:34ABa	32.843	5.47719	1.15949	4.7238	2.31481e-06	1.99961e-05	4.69905	up-regulated
Sox21a	6757.08	0.803033	0.103252	7.77741	7.40247e-15	1.72569e-13	12.763	up-regulated
ItgalphaPS5	135.588	1.9956	0.46013	4.33705	1.44411e-05	0.000106947	3.97083	up-regulated
RpL24-like	16147.2	1.05824	0.113446	9.3281	1.07787e-20	4.31561e-19	18.365	up-regulated
Nmdar1	33.584	5.49176	1.25054	4.39151	1.12568e-05	8.51141e-05	4.07	up-regulated
mbc	6677.08	1.08432	0.120635	8.9884	2.5085e-19	8.88685e-18	17.0513	up-regulated
Rbp9	196.302	2.05559	0.366948	5.60185	2.12082e-08	2.50917e-07	6.60047	up-regulated
yellow-g2	10.7009	7.34889	2.31337	3.1767	0.00148961	0.00690444	2.16087	up-regulated
Hsp70Bc	268411	2.00682	0.0769183	26.0903	4.70189e-150	3.95335e-147	146.403	up-regulated
Rab5	6559.67	0.634897	0.102016	6.22349	4.86225e-10	7.14717e-09	8.14587	up-regulated
CR43682	63.6503	5.24197	0.904629	5.79461	6.84816e-09	8.50089e-08	7.07054	up-regulated
RpS30	131025	0.636631	0.102065	6.23753	4.44527e-10	6.55716e-09	8.18328	up-regulated
CG15890	21.717	8.36921	1.88562	4.43845	9.0609e-06	6.93423e-05	4.159	up-regulated
tlk	8292.67	0.507187	0.132615	3.8245	0.000131036	0.000782867	3.10631	up-regulated
CG9293	1340.96	1.27188	0.156488	8.12765	4.37688e-16	1.16704e-14	13.9329	up-regulated
RpS5a	191089	0.690293	0.109653	6.29527	3.06862e-10	4.60732e-09	8.33655	up-regulated
Aac11	5483.9	0.621043	0.099762	6.22524	4.80812e-10	7.07584e-09	8.15022	up-regulated
numb	1774.3	0.545504	0.147496	3.69842	0.000216943	0.00124255	2.90569	up-regulated
CG11893	285.085	4.99813	0.443868	11.2604	2.0581e-29	1.38806e-27	26.8576	up-regulated
CG12780	106.401	1.69	0.511485	3.30411	0.000952794	0.00466665	2.33099	up-regulated
CG7033	28790.3	0.671244	0.0865864	7.7523	9.02449e-15	2.09222e-13	12.6794	up-regulated
5-HT2B	40.5535	9.26996	1.68927	5.48756	4.07519e-08	4.65968e-07	6.33164	up-regulated
CG8679	2697.27	0.533269	0.167297	3.18755	0.00143484	0.00669487	2.17426	up-regulated
CG34198	5473.11	0.658557	0.0967707	6.80533	1.00816e-11	1.74895e-10	9.75722	up-regulated
CG14626	2507.57	0.786236	0.138447	5.67895	1.35523e-08	1.64032e-07	6.78507	up-regulated
E23	2278.61	0.88465	0.136134	6.49839	8.11846e-11	1.29772e-09	8.88682	up-regulated
ms(2)35Ci	264.201	11.9733	1.48331	8.07198	6.91697e-16	1.80241e-14	13.7441	up-regulated
CG9925	140.169	2.1687	0.427337	5.07493	3.87644e-07	3.83749e-06	5.41595	up-regulated
CG34356	111.98	1.99796	0.486491	4.10689	4.01024e-05	0.000269601	3.56928	up-regulated
CG4577	1904.28	0.574632	0.194114	2.96028	0.00307364	0.0127768	1.89358	up-regulated
CG14227	744.407	1.08235	0.195629	5.53269	3.15359e-08	3.6489e-07	6.43784	up-regulated
tup	54.3832	2.5465	0.732436	3.47676	0.000507517	0.00266478	2.57434	up-regulated
CG5966	124.278	1.31554	0.516415	2.54745	0.0108513	0.0366907	1.43544	up-regulated
AOX2	586.877	3.35384	0.239676	13.9933	1.71391e-44	1.9831e-42	41.7027	up-regulated
qkr58E-1	1287.22	0.574864	0.159144	3.61222	0.000303589	0.00167419	2.7762	up-regulated
dl	13717.3	0.611718	0.0838243	7.29762	2.92894e-13	5.98701e-12	11.2228	up-regulated
Gas8	16.132	4.08334	1.3499	3.02493	0.00248688	0.0106792	1.97146	up-regulated
tna	992.94	0.692294	0.189793	3.64762	0.00026468	0.0014856	2.8281	up-regulated
CG33111	2921.59	0.987344	0.120046	8.2247	1.95687e-16	5.40044e-15	14.2676	up-regulated
CG17065	705.784	0.711622	0.241076	2.95186	0.00315868	0.0130486	1.88444	up-regulated
CG6707	5229.6	0.83051	0.110139	7.54057	4.67926e-14	1.01926e-12	11.9917	up-regulated
Gr64a	19.7023	8.22756	1.90095	4.32813	1.50378e-05	0.00011091	3.95503	up-regulated
CG4617	641.004	0.61592	0.22232	2.77041	0.00559849	0.0212803	1.67202	up-regulated
Drat	820.259	0.617936	0.199796	3.09284	0.00198252	0.00883515	2.05379	up-regulated
CG17508	2804.94	1.02174	0.125584	8.13592	4.08825e-16	1.09239e-14	13.9616	up-regulated
CG9317	167.812	2.06264	0.438004	4.70917	2.48726e-06	2.13397e-05	4.67081	up-regulated
Hr51	56.8736	2.78258	0.745877	3.73061	0.000191019	0.00110816	2.9554	up-regulated
GATAd	4325.88	0.513202	0.110192	4.65732	3.20345e-06	2.70486e-05	4.56785	up-regulated
CG6984	386.65	0.771511	0.261099	2.95486	0.00312811	0.0129628	1.8873	up-regulated
Phm	3163.38	0.814776	0.126447	6.4436	1.16676e-10	1.83252e-09	8.73695	up-regulated
CG6006	2707.97	0.918951	0.132572	6.93171	4.15785e-12	7.43813e-11	10.1285	up-regulated
Unc-76	2960.45	0.983239	0.122615	8.01889	1.06702e-15	2.72968e-14	13.5639	up-regulated
CG15196	84.12	1.70545	0.559082	3.05044	0.00228504	0.00994784	2.00227	up-regulated
CG15517	405.348	1.63936	0.333896	4.90979	9.11738e-07	8.44882e-06	5.0732	up-regulated
ct	174.181	1.64221	0.406287	4.04199	5.29989e-05	0.000345974	3.46096	up-regulated
CR43213	120.458	1.16341	0.455392	2.55474	0.0106268	0.0360575	1.443	up-regulated
sro	52.0466	1.97524	0.804179	2.45622	0.0140408	0.0453826	1.34311	up-regulated
CR43465	946.457	1.12606	0.234907	4.79364	1.63785e-06	1.45162e-05	4.83815	up-regulated
unc-13	18790	1.61461	0.112332	14.3736	7.57613e-47	9.65153e-45	44.0154	up-regulated
Pld	2480.39	1.16469	0.150375	7.74524	9.54047e-15	2.20374e-13	12.6568	up-regulated
RpS23	238102	0.720465	0.126098	5.71353	1.10655e-08	1.34969e-07	6.86977	up-regulated
Smox	4125.28	0.5046	0.119456	4.22413	2.39865e-05	0.000169478	3.77089	up-regulated
Uhg7	294.149	0.99973	0.351612	2.84327	0.00446527	0.017533	1.75614	up-regulated
mura	2673.59	1.66863	0.150081	11.1182	1.02326e-28	6.4527e-27	26.1903	up-regulated
RpL14	158494	0.578055	0.106957	5.40456	6.49663e-08	7.19995e-07	6.14267	up-regulated
CG13101	216.979	1.24429	0.376566	3.30431	0.000952118	0.00466516	2.33113	up-regulated
CG34423	189.292	1.02627	0.381035	2.69336	0.00707351	0.0257761	1.58878	up-regulated
CG14619	3496.58	0.649793	0.128577	5.05372	4.33276e-07	4.25251e-06	5.37135	up-regulated
vkg	572.499	4.31628	0.286158	15.0835	2.07845e-51	3.15824e-49	48.5006	up-regulated
CG8297	804.928	0.611736	0.207793	2.94398	0.00324025	0.0133201	1.87549	up-regulated
CR33318	35.884	2.1617	0.841635	2.56845	0.0102154	0.0349246	1.45687	up-regulated
Cyp4e1	219.035	1.08539	0.448058	2.42243	0.0154173	0.0489657	1.31011	up-regulated
upSET	9334.12	0.820192	0.183879	4.4605	8.17688e-06	6.31131e-05	4.19988	up-regulated
CG3198	1770.59	0.632253	0.154401	4.09488	4.22394e-05	0.000282013	3.54973	up-regulated
CG1126	26.2732	2.93088	0.99278	2.95219	0.00315528	0.0130431	1.88462	up-regulated
CG14073	8044.43	2.06533	0.160679	12.8537	8.19471e-38	7.7708e-36	35.1095	up-regulated
CG1316	2714.71	0.65318	0.130594	5.0016	5.68571e-07	5.49488e-06	5.26004	up-regulated
Prosap	380.121	1.02962	0.313375	3.28557	0.00101777	0.00494078	2.3062	up-regulated
wb	6148.84	1.62151	0.11018	14.7169	5.01863e-49	6.95548e-47	46.1577	up-regulated
Dhc98D	16.6915	7.98728	2.6757	2.98512	0.00283471	0.0119132	1.92397	up-regulated
Cyp6t2Psi	23.8829	3.97167	1.14837	3.45852	0.00054316	0.00282721	2.54864	up-regulated
nuf	445.014	0.993404	0.247247	4.01787	5.87275e-05	0.000380239	3.41994	up-regulated
obst-H	200.71	0.947815	0.357373	2.65217	0.0079976	0.0285415	1.54452	up-regulated
snoRNA:Psi28S-3405c	20.0976	3.52716	1.17923	2.99107	0.00277998	0.0117183	1.93114	up-regulated
Syp	24068.7	1.45953	0.130337	11.1982	4.16301e-29	2.70639e-27	26.5676	up-regulated
CR43482	30277.7	1.08243	0.077792	13.9144	5.18175e-44	5.83502e-42	41.234	up-regulated
pre-mod(mdg4)-K	120.319	1.64308	0.638719	2.57246	0.0100979	0.0345792	1.46118	up-regulated
CG32495	4763.78	0.571731	0.106102	5.3885	7.10479e-08	7.81899e-07	6.10685	up-regulated
CR43961	17.5952	8.06451	1.94897	4.13783	3.50611e-05	0.000238378	3.62273	up-regulated
Srp54	3450.2	0.638455	0.10859	5.87951	4.11485e-09	5.25801e-08	7.27918	up-regulated
CG18747	9690.06	0.78015	0.117259	6.65323	2.86725e-11	4.81314e-10	9.31757	up-regulated
gt	195.753	1.61669	0.465157	3.47559	0.000509735	0.00267309	2.57299	up-regulated
CG30463	2596.07	0.874763	0.149032	5.86963	4.36772e-09	5.553e-08	7.25547	up-regulated
Rgl	1130.19	0.654464	0.166656	3.92704	8.59963e-05	0.000536924	3.27009	up-regulated
CG11068	99.3845	1.58914	0.62289	2.55124	0.0107341	0.036353	1.43946	up-regulated
CG17159	737.909	1.05395	0.21286	4.95138	7.36897e-07	6.9253e-06	5.15956	up-regulated
ap	62.3278	3.53583	0.713279	4.95714	7.15367e-07	6.76835e-06	5.16952	up-regulated
Gel	1747.28	1.32431	0.138821	9.53968	1.43273e-21	5.92444e-20	19.2274	up-regulated
CG42784	1264.49	3.14557	0.163374	19.2538	1.3117e-82	4.2497e-80	79.3716	up-regulated
rno	2300.6	0.522952	0.153827	3.3996	0.000674837	0.00342911	2.46482	up-regulated
lok	711.007	0.784201	0.21456	3.65493	0.000257253	0.00144843	2.8391	up-regulated
CG13454	254.425	1.38649	0.32728	4.2364	2.27137e-05	0.000161026	3.7931	up-regulated
Vha55	8254.5	0.56706	0.0929907	6.09803	1.07382e-09	1.49646e-08	7.82493	up-regulated
CR45570	62.5542	6.0961	0.943226	6.46304	1.02622e-10	1.61985e-09	8.79052	up-regulated
CG3091	252.588	1.62779	0.343985	4.73214	2.22162e-06	1.92703e-05	4.71511	up-regulated
Hsp70Aa	945952	2.16631	0.0939838	23.0498	1.47889e-117	8.8818e-115	114.051	up-regulated
CG8306	1073.53	1.25188	0.185667	6.7426	1.55574e-11	2.68047e-10	9.57179	up-regulated
RpL10	194427	0.606748	0.0900509	6.73783	1.60774e-11	2.76627e-10	9.55811	up-regulated
Saf-B	5910.05	0.620867	0.0966687	6.42262	1.33948e-10	2.09597e-09	8.67862	up-regulated
CG4587	92.6336	2.89246	0.554432	5.21698	1.81863e-07	1.87851e-06	5.72619	up-regulated
bw	752.343	0.834643	0.211917	3.93853	8.1981e-05	0.000514144	3.28891	up-regulated
pre-mod(mdg4)-E	344.934	1.81692	0.544357	3.33774	0.000844629	0.00419388	2.37738	up-regulated
CG9003	1174.38	0.566467	0.163595	3.46261	0.000534961	0.0027903	2.55435	up-regulated
Dh31	467.267	1.99951	0.279728	7.14806	8.801e-13	1.70504e-11	10.7683	up-regulated
CR42549	2099.22	1.02895	0.162765	6.32168	2.58738e-10	3.91272e-09	8.40752	up-regulated
CG13375	219.152	2.79294	0.415199	6.72675	1.73498e-11	2.97708e-10	9.52621	up-regulated
ced-6	244.868	1.52472	0.331568	4.59852	4.25496e-06	3.49853e-05	4.45612	up-regulated
CG4570	324.01	4.32442	0.440055	9.827	8.61495e-23	3.90834e-21	20.408	up-regulated
mars	2746.35	0.548584	0.135453	4.04999	5.12201e-05	0.000335478	3.47434	up-regulated
mira	2892.67	1.42003	0.124842	11.3746	5.59708e-30	3.8574e-28	27.4137	up-regulated
CG8065	75.6804	1.9897	0.59929	3.3201	0.000899858	0.00444188	2.35243	up-regulated
CG10353	1494.59	0.717129	0.160021	4.48147	7.41301e-06	5.78187e-05	4.23793	up-regulated
GstD8	85.2529	1.78106	0.574234	3.10163	0.00192459	0.00861353	2.06482	up-regulated
CG6661	1669.6	0.664361	0.179392	3.70341	0.000212724	0.0012206	2.91343	up-regulated
Moe	19135.3	0.813249	0.0965218	8.42555	3.59063e-17	1.05559e-15	14.9765	up-regulated
CG4266	5443.27	0.549956	0.100143	5.49173	3.9801e-08	4.56336e-07	6.34071	up-regulated
CG9743	18399.6	1.50228	0.0805066	18.6603	1.04109e-77	3.20251e-75	74.4945	up-regulated
Mmp1	12055.8	0.755734	0.089656	8.42926	3.47857e-17	1.02504e-15	14.9893	up-regulated
CG13955	47.2191	2.78024	0.780764	3.56092	0.000369553	0.00200637	2.69759	up-regulated
HdacX	244.247	1.51625	0.337286	4.49545	6.94216e-06	5.46511e-05	4.2624	up-regulated
kek5	4639.57	1.6184	0.110677	14.6228	2.01039e-48	2.72635e-46	45.5644	up-regulated
CR46016	24.2696	8.52987	1.87319	4.55366	5.27217e-06	4.24602e-05	4.37202	up-regulated
CR45566	271.436	1.13752	0.311991	3.64601	0.000266348	0.0014943	2.82556	up-regulated
CG8100	49.6813	1.81002	0.713181	2.53795	0.0111504	0.0374609	1.42642	up-regulated
CG14446	2401.41	0.870248	0.161425	5.39104	7.00502e-08	7.71592e-07	6.11261	up-regulated
CG14937	762.059	1.05327	0.219198	4.80511	1.54664e-06	1.37756e-05	4.86089	up-regulated
Hers	5773.26	0.974104	0.117037	8.32303	8.57449e-17	2.43014e-15	14.6144	up-regulated
CR43264	1635.62	2.05999	0.143536	14.3517	1.03968e-46	1.29826e-44	43.8866	up-regulated
snoRNA:Psi28S-1837a	72.0314	1.47797	0.611246	2.41796	0.0156078	0.0494835	1.30554	up-regulated
Cp18	1867.15	0.97097	0.155246	6.25439	3.9908e-10	5.91445e-09	8.22809	up-regulated
CG42319	47.115	2.76135	0.762776	3.62013	0.000294453	0.00163022	2.78775	up-regulated
SPoCk	2649.65	0.812801	0.149898	5.42235	5.8819e-08	6.54745e-07	6.18393	up-regulated
Hr78	1522.68	0.994101	0.169293	5.87208	4.30349e-09	5.47685e-08	7.26147	up-regulated
Ephrin	1454.5	0.765008	0.183876	4.16044	3.17629e-05	0.000218426	3.6607	up-regulated
magu	785.542	1.60809	0.189691	8.47745	2.30182e-17	6.83072e-16	15.1655	up-regulated
maf-S	2352.38	0.66158	0.13905	4.75787	1.95648e-06	1.71236e-05	4.76641	up-regulated
fng	1406.45	0.923281	0.15249	6.05468	1.40694e-09	1.92663e-08	7.7152	up-regulated
CG8460	610.237	0.842397	0.223901	3.76236	0.000168317	0.000985161	3.00649	up-regulated
7B2	797.036	1.50127	0.287128	5.22858	1.70821e-07	1.77316e-06	5.75125	up-regulated
CG9769	22350.2	0.940391	0.10827	8.6856	3.76765e-18	1.21218e-16	15.9164	up-regulated
CG34376	4270.44	0.842859	0.102457	8.22649	1.92772e-16	5.33166e-15	14.2731	up-regulated
CG6026	12.9355	7.61981	2.12662	3.58306	0.000339592	0.00185489	2.73168	up-regulated
CG30345	1021.8	1.28286	0.174583	7.34813	2.01005e-13	4.17641e-12	11.3792	up-regulated
CG5961	591.953	1.32069	0.221575	5.96046	2.51531e-09	3.33927e-08	7.47635	up-regulated
eIF4E-7	65.8507	3.10594	0.683643	4.54322	5.54018e-06	4.45333e-05	4.35131	up-regulated
CG1678	136.668	3.94281	0.664761	5.93117	3.0078e-09	3.93511e-08	7.40504	up-regulated
mam	2144.76	0.673497	0.159001	4.2358	2.27735e-05	0.000161359	3.79221	up-regulated
fas	207.485	3.00698	0.445421	6.75087	1.46964e-11	2.53558e-10	9.59592	up-regulated
CG3301	427.326	2.78553	0.280461	9.93199	3.02162e-23	1.41668e-21	20.8487	up-regulated
RpL37A	107705	0.813408	0.107997	7.53176	5.00617e-14	1.08484e-12	11.9646	up-regulated
mst	674.752	0.796587	0.209103	3.80955	0.000139222	0.000827849	3.08205	up-regulated
CG15385	216.65	1.86182	0.428555	4.34442	1.39642e-05	0.000103904	3.98337	up-regulated
CG4080	1900.25	1.23843	0.134475	9.20936	3.28075e-20	1.26144e-18	17.8991	up-regulated
RpL27A	220768	0.836363	0.103891	8.05042	8.2512e-16	2.11943e-14	13.6738	up-regulated
CG1673	189.144	1.22225	0.39043	3.13053	0.00174488	0.00792169	2.10118	up-regulated
CG4872	343.96	0.73899	0.305381	2.4199	0.0155249	0.0492702	1.30742	up-regulated
LBR	412.878	0.744499	0.265881	2.80012	0.00510833	0.0196842	1.70588	up-regulated
CG12071	890.483	0.731586	0.181661	4.02721	5.64427e-05	0.000366936	3.43541	up-regulated
CG4678	47.4047	3.68199	0.83528	4.40809	1.04284e-05	7.91831e-05	4.10137	up-regulated
CG32486	6218.71	1.06547	0.0947044	11.2505	2.30388e-29	1.53739e-27	26.8132	up-regulated
Gfat1	289.349	2.09272	0.33056	6.33083	2.43842e-10	3.70076e-09	8.43171	up-regulated
iav	726.028	0.953103	0.196921	4.84003	1.29819e-06	1.17284e-05	4.93076	up-regulated
Gfrl	26.3638	4.87345	1.35865	3.58697	0.000334539	0.00183125	2.73725	up-regulated
svr	5424.33	0.538251	0.103079	5.22171	1.77277e-07	1.83716e-06	5.73585	up-regulated
ade5	2231.9	0.66164	0.13097	5.05184	4.37574e-07	4.28137e-06	5.36842	up-regulated
CG11911	178.941	1.79374	0.604945	2.96513	0.00302559	0.0126103	1.89928	up-regulated
Proc-R	13.3749	4.19309	1.70189	2.46378	0.0137479	0.0446189	1.35048	up-regulated
CG11486	7217.64	0.686086	0.102308	6.70606	1.99954e-11	3.41248e-10	9.46693	up-regulated
CG30043	841.707	4.66219	0.251365	18.5475	8.54594e-77	2.56622e-74	73.5907	up-regulated
CG5204	797.756	0.734841	0.200932	3.65716	0.000255021	0.00143957	2.84177	up-regulated
CG10186	230.54	4.80768	0.45651	10.5314	6.19303e-26	3.32368e-24	23.4784	up-regulated
Pdk	8838.65	1.249	0.0920344	13.571	5.95242e-42	6.30857e-40	39.2001	up-regulated
CG12159	341.774	0.891839	0.296868	3.00416	0.00266313	0.011282	1.94761	up-regulated
Mip	343.423	3.11593	0.502551	6.20023	5.6381e-10	8.24572e-09	8.08377	up-regulated
CG8929	3446.14	0.638264	0.13097	4.87335	1.09723e-06	1.00422e-05	4.99817	up-regulated
RpL13	199766	0.511538	0.103818	4.92725	8.33943e-07	7.77935e-06	5.10906	up-regulated
NFAT	1172.1	1.06612	0.216539	4.92346	8.5028e-07	7.91419e-06	5.10159	up-regulated
CG11656	146.099	1.0467	0.418834	2.49909	0.0124512	0.041044	1.38675	up-regulated
CG6178	3672.15	0.659534	0.111547	5.91263	3.36688e-09	4.35519e-08	7.36099	up-regulated
dob	312.233	3.01316	0.359644	8.37817	5.37568e-17	1.555e-15	14.8083	up-regulated
CG14931	18.5123	4.68077	1.66254	2.81543	0.00487114	0.0188508	1.72467	up-regulated
CG4911	1445.87	0.867261	0.152257	5.69604	1.22623e-08	1.4899e-07	6.82684	up-regulated
CG43235	50.7625	2.74896	0.88635	3.10144	0.00192581	0.00861595	2.0647	up-regulated
RpS18	152322	0.597442	0.100169	5.96435	2.45608e-09	3.26752e-08	7.48578	up-regulated
CG8184	12761.6	0.509587	0.15243	3.34308	0.000828537	0.00411722	2.3854	up-regulated
CG9902	117.159	1.62044	0.462168	3.50618	0.000454589	0.00241605	2.61689	up-regulated
CR44599	1609.23	2.74366	0.178936	15.3332	4.58833e-53	7.61421e-51	50.1184	up-regulated
Awh	9.59968	7.19079	2.29663	3.13102	0.00174198	0.00791421	2.10159	up-regulated
nrv2	1443.94	0.738677	0.159182	4.64046	3.47637e-06	2.91129e-05	4.53592	up-regulated
CG18619	1100.87	0.776126	0.172084	4.51016	6.47801e-06	5.11909e-05	4.29081	up-regulated
CG30049	568.624	5.23685	0.287157	18.2369	2.63004e-74	7.53864e-72	71.1227	up-regulated
CG32521	1232.77	1.58115	0.173366	9.12027	7.49361e-20	2.77969e-18	17.556	up-regulated
Eip55E	5321.1	0.937403	0.106273	8.82068	1.13764e-18	3.86735e-17	16.4126	up-regulated
spir	3907.7	1.15496	0.113849	10.1446	3.50077e-24	1.68518e-22	21.7734	up-regulated
CG12964	29.5537	5.36814	1.28648	4.17272	3.00979e-05	0.000207997	3.68194	up-regulated
CG33286	10.1629	7.27423	2.96618	2.45239	0.014191	0.0458092	1.33905	up-regulated
eIF-4a	206017	1.03291	0.08	12.9113	3.88617e-38	3.71306e-36	35.4303	up-regulated
CG9663	12203.6	0.786357	0.0964543	8.15265	3.56046e-16	9.57452e-15	14.0189	up-regulated
GstD5	1243.32	0.564299	0.182871	3.08578	0.00203016	0.00900442	2.04554	up-regulated
CG8665	242.996	2.12097	0.38893	5.45333	4.94339e-08	5.57159e-07	6.25402	up-regulated
l(1)G0469	8622.32	0.674838	0.110628	6.10005	1.06035e-09	1.47933e-08	7.82993	up-regulated
mt:ND4	22724.9	0.740005	0.14203	5.21019	1.88652e-07	1.94386e-06	5.71134	up-regulated
unc-5	183.462	1.50739	0.414708	3.63481	0.000278182	0.00155309	2.8088	up-regulated
Or98a	227.276	11.7559	1.48775	7.90184	2.74811e-15	6.66523e-14	13.1762	up-regulated
CG9314	802.317	0.566477	0.197797	2.86393	0.00418421	0.0165739	1.78058	up-regulated
Hs6st	848.197	0.646939	0.188727	3.4279	0.000608259	0.00312989	2.50447	up-regulated
CG8419	75.5207	1.88976	0.747338	2.52865	0.0114501	0.0382845	1.41698	up-regulated
CG8870	204.013	0.888647	0.368121	2.41401	0.0157781	0.0498731	1.30213	up-regulated
E(spl)m3-HLH	5805.54	0.805418	0.106442	7.5667	3.82824e-14	8.42614e-13	12.0744	up-regulated
Tsp3A	300.18	1.71376	0.304686	5.62469	1.85845e-08	2.21749e-07	6.65414	up-regulated
Pvf3	10.3604	7.30033	2.24317	3.25447	0.00113603	0.00544777	2.26378	up-regulated
Flo2	2323.19	0.792619	0.168149	4.7138	2.43139e-06	2.08887e-05	4.68009	up-regulated
grn	50.6712	3.56282	1.25844	2.83113	0.00463838	0.0181337	1.74151	up-regulated
CG8950	1473.61	1.32826	0.170032	7.81182	5.63698e-15	1.33134e-13	12.8757	up-regulated
RpS27	125104	0.780333	0.0884508	8.82224	1.12196e-18	3.84517e-17	16.4151	up-regulated
Act79B	92.7489	2.14992	0.577132	3.72519	0.000195172	0.00112861	2.94745	up-regulated
CG10035	17.2547	8.0351	2.00753	4.00249	6.26804e-05	0.000403123	3.39456	up-regulated
CG34401	7809.42	1.53535	0.131818	11.6475	2.36293e-31	1.71272e-29	28.7663	up-regulated
CG2157	68.733	2.04881	0.673609	3.04154	0.00235369	0.010197	1.99153	up-regulated
CG18171	843.492	1.72189	0.213625	8.06035	7.6076e-16	1.96211e-14	13.7073	up-regulated
CG1074	274.923	0.831891	0.315923	2.63321	0.00845822	0.0298642	1.52485	up-regulated
Ahcy89E	597.88	1.16578	0.217163	5.36823	7.95138e-08	8.66e-07	6.06248	up-regulated
CG30485	151.858	2.50408	0.429575	5.82919	5.5696e-09	7.01036e-08	7.15426	up-regulated
GstT3	624.074	0.910523	0.217407	4.18809	2.81307e-05	0.000195689	3.70843	up-regulated
CG14441	2805.98	1.35178	0.143649	9.41026	4.94897e-21	2.00696e-19	18.6975	up-regulated
CSN7	888.823	0.501285	0.180867	2.77156	0.00557878	0.0212182	1.67329	up-regulated
bib	1308.32	0.926781	0.169676	5.46207	4.70612e-08	5.32319e-07	6.27383	up-regulated
pxb	885.7	3.32319	0.194876	17.0529	3.32669e-65	7.6284e-63	62.1176	up-regulated
Uhg1	779.428	1.08413	0.205329	5.27998	1.29196e-07	1.37388e-06	5.86205	up-regulated
ninaE	11.2486	7.41768	2.90792	2.55086	0.0107459	0.0363734	1.43922	up-regulated
rdx	2450.37	0.962093	0.127558	7.5424	4.61407e-14	1.00854e-12	11.9963	up-regulated
CG34010	160.085	1.44474	0.464411	3.1109	0.00186515	0.0084025	2.07559	up-regulated
CG42741	10.8858	7.37036	2.93033	2.5152	0.0118965	0.039484	1.40358	up-regulated
GstD4	319.816	1.82729	0.357309	5.11403	3.15349e-07	3.159e-06	5.50045	up-regulated
CG13607	258.628	2.56549	0.397882	6.44788	1.13429e-10	1.78375e-09	8.74867	up-regulated
alpha-Man-I	1161.82	1.13535	0.205446	5.52628	3.271e-08	3.77436e-07	6.42316	up-regulated
CG10306	10362.7	0.586577	0.114396	5.1276	2.93459e-07	2.95144e-06	5.52997	up-regulated
CG12934	534.077	2.75669	0.296784	9.28852	1.56451e-20	6.12781e-19	18.2127	up-regulated
CG3588	78.5819	4.32276	0.695968	6.21115	5.2598e-10	7.72253e-09	8.11224	up-regulated
arr	4284.24	0.520064	0.119993	4.33412	1.46343e-05	0.000108251	3.96557	up-regulated
CG4662	521.024	0.627388	0.229861	2.72942	0.00634457	0.0235971	1.62714	up-regulated
CG6280	104.636	2.02786	0.497524	4.07592	4.58332e-05	0.000304396	3.51656	up-regulated
CR32009	217.676	0.976809	0.381569	2.55998	0.0104678	0.0356617	1.4478	up-regulated
Dlic	5002.8	0.712197	0.115282	6.17789	6.49638e-10	9.38515e-09	8.02756	up-regulated
CG13949	56.3211	3.35456	0.702336	4.77629	1.78562e-06	1.57484e-05	4.80276	up-regulated
CCHa1-R	58.8483	2.26101	0.772048	2.92859	0.00340506	0.0138888	1.85733	up-regulated
peb	14273.1	0.58104	0.117355	4.95115	7.37777e-07	6.92841e-06	5.15937	up-regulated
unc-104	27141.1	4.18601	0.116684	35.8748	7.54153e-282	2.37785e-278	277.624	up-regulated
mthl4	824.162	1.12307	0.226463	4.95918	7.07904e-07	6.70277e-06	5.17375	up-regulated
waw	828.27	1.04727	0.268923	3.89431	9.84786e-05	0.000606007	3.21752	up-regulated
AP-1gamma	8842.51	0.762163	0.0958981	7.94763	1.90107e-15	4.71973e-14	13.3261	up-regulated
CG7025	66.9671	2.62326	0.6524	4.02093	5.79679e-05	0.000375882	3.42495	up-regulated
Fmr1	3777.87	1.18461	0.116413	10.1759	2.53997e-24	1.23463e-22	21.9085	up-regulated
CG32732	861.421	0.608999	0.184381	3.30293	0.00095679	0.00468259	2.32951	up-regulated
28SrRNA-Psi:CR45860	4290.24	0.725301	0.167004	4.343	1.40548e-05	0.000104516	3.98082	up-regulated
ed	1208.1	1.41645	0.19522	7.25565	3.9975e-13	8.07956e-12	11.0926	up-regulated
pico	1298.63	0.697906	0.204747	3.40863	0.000652902	0.00332972	2.47759	up-regulated
Pdp1	5544.89	1.13741	0.131071	8.67785	4.03313e-18	1.2943e-16	15.888	up-regulated
HipHop	443.425	1.00402	0.251275	3.99571	6.45015e-05	0.000413991	3.38301	up-regulated
CG34431	74.9521	1.46502	0.579938	2.52618	0.0115312	0.0385038	1.4145	up-regulated
Hsp27	755776	1.05951	0.0993537	10.664	1.49989e-26	8.44491e-25	24.0734	up-regulated
bt	112.271	2.32873	0.499095	4.6659	3.07268e-06	2.60435e-05	4.5843	up-regulated
CG42674	8764.49	0.505284	0.101976	4.95494	7.23517e-07	6.83389e-06	5.16533	up-regulated
RpL19	240550	0.674742	0.0951225	7.09341	1.30851e-12	2.49289e-11	10.6033	up-regulated
CG7166	6.57911	6.64503	2.59476	2.56094	0.0104389	0.0355826	1.44876	up-regulated
RpS13	154519	0.681232	0.0955575	7.12902	1.01083e-12	1.9523e-11	10.7095	up-regulated
CrzR	59.4711	3.1688	0.738112	4.29311	1.76185e-05	0.00012822	3.89205	up-regulated
EF2	427646	0.69172	0.0723694	9.55818	1.1984e-21	4.9882e-20	19.3021	up-regulated
RpL7-like	6825.34	0.770133	0.155074	4.96623	6.82654e-07	6.48804e-06	5.18789	up-regulated
CG43313	1167.34	0.765266	0.168799	4.5336	5.79878e-06	4.63755e-05	4.33371	up-regulated
28SrRNA-Psi:CR40741	34521.5	0.648816	0.145923	4.44628	8.73704e-06	6.7084e-05	4.17338	up-regulated
CG17999	13.7438	7.70838	2.07248	3.71941	0.000199692	0.00115264	2.93831	up-regulated
MESK2	5719.48	1.14975	0.0978454	11.7507	7.00777e-32	5.13849e-30	29.2892	up-regulated
CG12560	287.926	1.05167	0.300224	3.50295	0.000460143	0.00244248	2.61217	up-regulated
CG32204	23.1126	4.17625	1.42706	2.92647	0.00342832	0.0139613	1.85508	up-regulated
CG10399	281.218	1.0478	0.357874	2.92783	0.00341332	0.0139136	1.85656	up-regulated
CG17754	1404.28	0.920883	0.158859	5.79685	6.75724e-09	8.41286e-08	7.07506	up-regulated
Gr64c	38.9209	5.77235	1.22776	4.70154	2.58205e-06	2.20778e-05	4.65604	up-regulated
CG7781	46.6844	1.83343	0.741735	2.47181	0.013443	0.0438096	1.35843	up-regulated
RpLP0	237614	0.67913	0.0874675	7.76437	8.20491e-15	1.90923e-13	12.7191	up-regulated
E(spl)malpha-BFM	11643.8	0.73242	0.0989616	7.40105	1.35107e-13	2.83523e-12	11.5474	up-regulated
CG43693	45482.9	0.641872	0.0735136	8.73134	2.51667e-18	8.24422e-17	16.0839	up-regulated
Ih	1103.24	2.13932	0.223655	9.56526	1.11917e-21	4.70498e-20	19.3274	up-regulated
CR45935	11.9996	7.51272	2.15176	3.49143	0.000480437	0.00253738	2.59561	up-regulated
CG32037	146.726	2.69597	0.449533	5.99727	2.00664e-09	2.69518e-08	7.56941	up-regulated
CG3777	67.7218	4.31176	0.724443	5.95182	2.6517e-09	3.49825e-08	7.45615	up-regulated
CG8620	38178.6	0.614423	0.103132	5.95764	2.55899e-09	3.39188e-08	7.46956	up-regulated
CR44960	244.183	1.10304	0.350297	3.14888	0.00163898	0.00750028	2.12492	up-regulated
drongo	7195.5	0.556869	0.0984735	5.65501	1.55836e-08	1.87004e-07	6.72815	up-regulated
sqd	29082.3	0.502761	0.121252	4.1464	3.37746e-05	0.000230875	3.63662	up-regulated
pyd3	59.3147	2.52974	0.661533	3.82405	0.000131276	0.000783553	3.10593	up-regulated
Corp	282.187	0.832336	0.310123	2.68389	0.00727718	0.0264039	1.57833	up-regulated
RpS2	218841	0.610507	0.120466	5.0679	4.02237e-07	3.96639e-06	5.40161	up-regulated
CG43902	67.1016	4.90931	0.761943	6.44314	1.17026e-10	1.83574e-09	8.73619	up-regulated
pinta	242.057	1.05263	0.358673	2.93478	0.00333782	0.0136411	1.86515	up-regulated
sba	6169.54	0.74805	0.121306	6.16666	6.97483e-10	1.0019e-08	7.99918	up-regulated
CG42596	34.1473	3.39281	1.37931	2.45979	0.0139018	0.0450487	1.34632	up-regulated
Sdr	15.4083	7.8744	2.7044	2.9117	0.00359465	0.0145307	1.83771	up-regulated
CG30120	213.429	0.884402	0.345967	2.55632	0.0105786	0.035952	1.44428	up-regulated
CG15740	76.296	5.93751	0.92529	6.41692	1.39058e-10	2.17055e-09	8.66343	up-regulated
Tango7	20430.3	0.607361	0.102148	5.94592	2.74916e-09	3.61548e-08	7.44183	up-regulated
CG16826	877.335	0.962219	0.28252	3.40584	0.000659612	0.00335851	2.47385	up-regulated
ADD1	1604.57	1.19048	0.154377	7.71148	1.24364e-14	2.8466e-13	12.5457	up-regulated
Lmpt	43523.5	0.593885	0.0949317	6.25592	3.95178e-10	5.86352e-09	8.23184	up-regulated
CG10089	504.667	2.21812	0.270804	8.19086	2.59357e-16	7.09547e-15	14.149	up-regulated
sda	5755.4	0.606066	0.101929	5.94598	2.74811e-09	3.61548e-08	7.44183	up-regulated
roX1	6795.49	0.823717	0.113805	7.23795	4.55517e-13	9.10457e-12	11.0407	up-regulated
CR45732	23.6202	4.62659	1.40371	3.29598	0.000980803	0.00477971	2.3206	up-regulated
sbb	7082.83	1.03361	0.139337	7.41808	1.18828e-13	2.50193e-12	11.6017	up-regulated
Bsg	5506.34	0.558254	0.121191	4.60642	4.09665e-06	3.38356e-05	4.47063	up-regulated
caps	19133.6	0.970659	0.108841	8.91815	4.7414e-19	1.6657e-17	16.7784	up-regulated
CG9801	936.885	2.0065	0.19174	10.4646	1.25549e-25	6.59759e-24	23.1806	up-regulated
CG9777	188.729	1.31095	0.437312	2.99774	0.00271989	0.0114996	1.93932	up-regulated
Pkc98E	1888.53	0.615604	0.149341	4.12213	3.75378e-05	0.000253576	3.59589	up-regulated
shot	100969	0.689296	0.148821	4.63171	3.62661e-06	3.02706e-05	4.51898	up-regulated
CG15916	134.851	1.22955	0.429061	2.86568	0.00416112	0.0164876	1.78284	up-regulated
CG10097	204.852	1.09487	0.428195	2.55695	0.0105594	0.035906	1.44483	up-regulated
CG7206	1686.58	0.672598	0.172035	3.90965	9.24305e-05	0.000573405	3.24154	up-regulated
CG12869	25.9686	3.49824	1.1289	3.0988	0.00194307	0.00868389	2.06129	up-regulated
Hexim	218.015	1.11126	0.391105	2.84133	0.00449252	0.017629	1.75377	up-regulated
Ucp4B	167.315	2.0184	0.397264	5.08075	3.75952e-07	3.73641e-06	5.42755	up-regulated
Rbcn-3B	1899.3	0.642068	0.170391	3.76821	0.000164422	0.000963611	3.0161	up-regulated
RpL40	164967	1.10363	0.111149	9.92924	3.10601e-23	1.45085e-21	20.8384	up-regulated
sage	764.935	1.29614	0.20886	6.20576	5.44344e-10	7.97359e-09	8.09835	up-regulated
Hlc	5715.6	0.559932	0.11944	4.68796	2.75939e-06	2.34827e-05	4.62925	up-regulated
Rh4	41.2547	4.05001	0.956342	4.2349	2.28655e-05	0.00016192	3.7907	up-regulated
Cep135	385.635	0.771418	0.279268	2.76229	0.0057398	0.0217323	1.66289	up-regulated
CG1307	1225.93	0.678149	0.171063	3.96432	7.36054e-05	0.000466254	3.33138	up-regulated
CG13749	77.8302	3.26287	0.611852	5.33277	9.67254e-08	1.04087e-06	5.9826	up-regulated
CG15309	643.016	0.94325	0.216463	4.35757	1.31517e-05	9.83223e-05	4.00735	up-regulated
Plc21C	742.973	0.881144	0.197099	4.47057	7.80113e-06	6.03977e-05	4.21898	up-regulated
CG44838	628.143	0.764983	0.228798	3.34349	0.000827311	0.00411275	2.38587	up-regulated
CG32698	211.111	1.1225	0.377637	2.97243	0.00295448	0.012358	1.90805	up-regulated
CG7099	1396.96	1.13924	0.171717	6.6344	3.2582e-11	5.44992e-10	9.26361	up-regulated
RpL41	191225	0.791855	0.0890077	8.89648	5.76454e-19	2.00835e-17	16.6972	up-regulated
CG15260	166.128	4.97108	0.509412	9.75846	1.69705e-22	7.56296e-21	20.1213	up-regulated
Cirl	48680.3	1.34456	0.0956839	14.0521	7.48159e-45	8.81848e-43	42.0546	up-regulated
CG33985	312.079	1.14418	0.286711	3.99072	6.58722e-05	0.000421502	3.3752	up-regulated
Ir21a	102.946	1.9396	0.55196	3.51403	0.000441363	0.00235767	2.62752	up-regulated
yellow-k	507.292	0.749142	0.253225	2.9584	0.00309237	0.0128419	1.89137	up-regulated
RpL17	177721	0.886582	0.108071	8.20373	2.33044e-16	6.40337e-15	14.1936	up-regulated
cp309	10241.7	2.74293	0.0928676	29.5359	9.96041e-192	2.09368e-188	187.679	up-regulated
ect	90.1952	2.06069	0.579271	3.55739	0.00037456	0.00203131	2.69222	up-regulated
CG15044	118.497	1.63671	0.496245	3.2982	0.000973077	0.00475124	2.32319	up-regulated
Rab7	7595.93	0.570354	0.103012	5.53676	3.08117e-08	3.57495e-07	6.44673	up-regulated
Atf6	1718.14	0.588643	0.154862	3.80108	0.000144065	0.000853026	3.06904	up-regulated
Ccz1	573.196	0.686005	0.227828	3.01107	0.00260333	0.0110885	1.95513	up-regulated
CR44029	1523.3	0.553373	0.178617	3.0981	0.00194767	0.00870137	2.06041	up-regulated
Rootletin	313.357	3.04815	0.338372	9.00828	2.09315e-19	7.4414e-18	17.1283	up-regulated
dysc	473.403	1.08702	0.237803	4.57111	4.85156e-06	3.93998e-05	4.40451	up-regulated
CG32816	37.0336	5.69688	1.1984	4.75373	1.99696e-06	1.74657e-05	4.75781	up-regulated
lt	4241.04	0.549616	0.113074	4.86066	1.16996e-06	1.06538e-05	4.97249	up-regulated
Tre1	3580.63	0.909669	0.112084	8.11598	4.81897e-16	1.27682e-14	13.8939	up-regulated
beat-IIa	280.025	1.09982	0.380376	2.8914	0.00383524	0.0153409	1.81415	up-regulated
scramb1	11260.7	0.629923	0.0860261	7.32246	2.43463e-13	4.99277e-12	11.3017	up-regulated
CG14075	25.2625	4.483	1.14679	3.90919	9.2607e-05	0.000574204	3.24093	up-regulated
Rbp1-like	2043.07	1.20169	0.147256	8.16056	3.33465e-16	9.0057e-15	14.0455	up-regulated
CG14877	79.0784	2.44495	0.634817	3.85143	0.000117428	0.000712365	3.1473	up-regulated
Mrtf	1680.93	0.786277	0.189488	4.14949	3.33211e-05	0.000228146	3.64179	up-regulated
FER	5967.44	0.8473	0.0970081	8.73433	2.4511e-18	8.07135e-17	16.0931	up-regulated
Zip71B	405.213	2.57048	0.272739	9.42467	4.31445e-21	1.75529e-19	18.7557	up-regulated
CG11035	935.694	2.94766	0.238979	12.3344	5.91616e-35	4.94136e-33	32.3062	up-regulated
CG17233	2039.28	0.509227	0.131779	3.86425	0.000111433	0.000678931	3.16817	up-regulated
mim	1742.76	0.746666	0.138498	5.39117	6.99991e-08	7.71592e-07	6.11261	up-regulated
CG15599	10.5706	7.32808	2.27674	3.21867	0.00128788	0.00608341	2.21585	up-regulated
CG13676	209.87	1.48328	0.379278	3.91081	9.1986e-05	0.00057121	3.2432	up-regulated
CR44370	32.9578	2.09219	0.866009	2.4159	0.0156964	0.0497113	1.30355	up-regulated
CG1427	990.825	0.516061	0.185816	2.77727	0.0054817	0.020912	1.6796	up-regulated
CR42875	156.796	2.43593	0.45216	5.38733	7.15122e-08	7.86322e-07	6.1044	up-regulated
CLIP-190	5376.44	1.10324	0.106174	10.3908	2.72917e-25	1.42823e-23	22.8452	up-regulated
CanA-14F	1099.39	1.05267	0.168496	6.24746	4.17185e-10	6.17552e-09	8.20933	up-regulated
cry	3413.92	1.00886	0.13645	7.39364	1.42868e-13	2.9931e-12	11.5239	up-regulated
CG32364	11.9519	7.50541	2.19088	3.42575	0.000613098	0.00315093	2.50156	up-regulated
snRNA:U6:96Ab	338.576	2.71249	0.532594	5.09298	3.52478e-07	3.51697e-06	5.45383	up-regulated
Ir25a	83.2682	2.46143	0.67922	3.62391	0.000290178	0.00160867	2.79353	up-regulated
CG7379	673.284	0.809109	0.255036	3.17253	0.00151118	0.00698645	2.15574	up-regulated
RapGAP1	1119.84	0.733997	0.164079	4.47343	7.69736e-06	5.96675e-05	4.22426	up-regulated
trio	28103.1	0.964689	0.116499	8.28069	1.22466e-16	3.4323e-15	14.4644	up-regulated
dm	20523.8	1.50261	0.146024	10.2902	7.80469e-25	3.93731e-23	22.4048	up-regulated
CG16700	36.3601	2.02049	0.8342	2.42208	0.0154322	0.0490006	1.3098	up-regulated
Sik3	1441.62	0.807657	0.188883	4.27597	1.90307e-05	0.000137544	3.86156	up-regulated
rap	2910.57	0.831086	0.117118	7.09617	1.28264e-12	2.45101e-11	10.6107	up-regulated
melt	378.685	1.98244	0.407198	4.86848	1.12458e-06	1.02776e-05	4.98811	up-regulated
tamo	8482.81	0.586853	0.092287	6.359	2.03074e-10	3.10822e-09	8.50749	up-regulated
CG9664	334.116	0.920534	0.331036	2.78076	0.00542311	0.0207324	1.68335	up-regulated
CG42542	2100.88	0.751074	0.148656	5.05245	4.36186e-07	4.2711e-06	5.36946	up-regulated
CG17278	84.0132	2.33866	0.657878	3.55485	0.000378193	0.00204887	2.68849	up-regulated
CG4049	801.175	0.850249	0.198415	4.28521	1.82568e-05	0.000132483	3.87784	up-regulated
Caps	230.275	1.28626	0.356028	3.61281	0.000302899	0.00167185	2.7768	up-regulated
Khc-73	32511.4	0.599559	0.112573	5.32593	1.00436e-07	1.07988e-06	5.96662	up-regulated
CG43658	20210.9	1.30412	0.11663	11.1817	5.01373e-29	3.22618e-27	26.4913	up-regulated
CR43960	6.76686	6.68713	2.59535	2.57658	0.00997837	0.0342177	1.46575	up-regulated
Grip	1397.09	2.67289	0.153123	17.4558	3.10798e-68	7.53804e-66	65.1227	up-regulated
CG10062	342.444	2.15106	0.296994	7.24277	4.39617e-13	8.84283e-12	11.0534	up-regulated
CG31157	128.593	2.63924	0.581216	4.5409	5.60155e-06	4.49407e-05	4.34736	up-regulated
CG13461	7.38751	6.81417	2.55344	2.66862	0.00761642	0.0274035	1.56219	up-regulated
pre-mod(mdg4)-L	340.537	1.96639	0.339641	5.78959	7.05564e-09	8.74123e-08	7.05843	up-regulated
Cpr49Ac	538.518	13.0006	1.46503	8.87398	7.05769e-19	2.45211e-17	16.6105	up-regulated
CG18649	21.8345	2.96406	1.15944	2.55646	0.0105742	0.0359465	1.44434	up-regulated
Spn28Dc	639.469	3.73259	0.232517	16.053	5.44816e-58	1.02555e-55	54.989	up-regulated
ftz-f1	6784.13	0.589477	0.146141	4.03361	5.49258e-05	0.000357997	3.44612	up-regulated
stv	187884	1.17984	0.0761971	15.4841	4.44514e-54	7.57597e-52	51.1206	up-regulated
T3dh	1008.04	0.736074	0.208939	3.52292	0.000426819	0.00228385	2.64133	up-regulated
Mct1	1644.33	0.857091	0.164489	5.21064	1.88194e-07	1.94072e-06	5.71204	up-regulated
gammaTry	102.367	2.35978	0.527038	4.47743	7.55476e-06	5.87065e-05	4.23131	up-regulated
hbs	30.6948	3.55241	1.40622	2.52621	0.0115299	0.0385038	1.4145	up-regulated
CG14395	60.1283	9.83832	1.62529	6.05326	1.41946e-09	1.93958e-08	7.71229	up-regulated
CG5608	1858.59	1.3599	0.149502	9.09618	9.35672e-20	3.43044e-18	17.4647	up-regulated
CR43051	1130.44	2.03321	0.189842	10.71	9.13528e-27	5.21331e-25	24.2829	up-regulated
CG15628	218.71	2.42316	0.360106	6.72901	1.70819e-11	2.93511e-10	9.53238	up-regulated
Nrt	3267.32	0.717512	0.119211	6.01883	1.75682e-09	2.37992e-08	7.62344	up-regulated
cac	1435.56	2.53838	0.185891	13.6552	1.87998e-42	2.00934e-40	39.6969	up-regulated
Hsp26	1.67958e+06	1.12422	0.0955683	11.7635	6.01698e-32	4.43779e-30	29.3528	up-regulated
pum	6045.78	0.669079	0.116412	5.74752	9.05644e-09	1.11434e-07	6.95298	up-regulated
CG7442	840.572	3.56049	0.21139	16.8433	1.17529e-63	2.55564e-61	60.5925	up-regulated
CG8066	2072.96	0.652239	0.133128	4.89934	9.61612e-07	8.87837e-06	5.05167	up-regulated
sktl	7573.61	0.521781	0.0986615	5.2886	1.23259e-07	1.3163e-06	5.88065	up-regulated
heph	1690.55	0.572879	0.144613	3.96147	7.44907e-05	0.000471388	3.32662	up-regulated
Ssdp	2729.63	0.820843	0.138424	5.92992	3.0308e-09	3.95699e-08	7.40264	up-regulated
aos	944.909	0.629335	0.203744	3.08885	0.00200934	0.00893576	2.04887	up-regulated
drpr	4437.31	1.86213	0.117767	15.812	2.57241e-56	4.70192e-54	53.3277	up-regulated
Pp2C1	2821.78	0.595621	0.126277	4.71677	2.39615e-06	2.06422e-05	4.68524	up-regulated
Obp18a	268.295	0.825888	0.336877	2.4516	0.0142221	0.0458745	1.33843	up-regulated
CG5455	1297.01	0.74674	0.174531	4.27855	1.88116e-05	0.000136273	3.86559	up-regulated
RpL29	106837	1.00093	0.121369	8.247	1.62419e-16	4.52191e-15	14.3447	up-regulated
CG10512	770.946	0.913842	0.198372	4.60671	4.09089e-06	3.38102e-05	4.47095	up-regulated
zip	114631	0.750223	0.106833	7.02237	2.18134e-12	4.0517e-11	10.3924	up-regulated
CG9626	113.577	1.28771	0.487905	2.63926	0.00830873	0.0294933	1.53028	up-regulated
Rack1	237255	0.858048	0.107863	7.95496	1.79187e-15	4.46621e-14	13.3501	up-regulated
CG30431	12.6903	7.59344	2.11845	3.58444	0.000337804	0.00184672	2.7336	up-regulated
CG32407	457.115	1.15072	0.243503	4.72568	2.29347e-06	1.9839e-05	4.70248	up-regulated
CG6041	622.056	0.578987	0.21172	2.73468	0.00624402	0.0232711	1.63318	up-regulated
Trf4-1	1945.96	0.511897	0.168429	3.03925	0.00237172	0.0102544	1.98909	up-regulated
Patronin	25878.9	1.60186	0.0924973	17.3179	3.4455e-67	8.04716e-65	64.0944	up-regulated
CG13870	124.496	2.45203	0.492254	4.98122	6.31834e-07	6.03689e-06	5.21919	up-regulated
CG9518	93.3159	2.96951	0.540048	5.4986	3.8282e-08	4.3972e-07	6.35682	up-regulated
kis	30447.2	0.853673	0.158817	5.37521	7.64944e-08	8.36728e-07	6.07742	up-regulated
babo	2592.35	0.784115	0.199362	3.93311	8.38533e-05	0.000524843	3.27997	up-regulated
CG6071	526.855	1.23195	0.262615	4.69107	2.71781e-06	2.31445e-05	4.63555	up-regulated
hppy	4770.63	0.737109	0.104383	7.06157	1.64628e-12	3.11755e-11	10.5062	up-regulated
CG15625	71.8615	3.16786	0.71116	4.4545	8.40896e-06	6.47064e-05	4.18905	up-regulated
CG8636	15541.7	0.711415	0.102489	6.94137	3.88309e-12	6.96637e-11	10.157	up-regulated
RpL35A	128218	0.726837	0.102893	7.06398	1.61806e-12	3.07334e-11	10.5124	up-regulated
CG45057	822.021	3.81243	0.226145	16.8584	9.10236e-64	2.01402e-61	60.6959	up-regulated
Gnmt	35.2578	2.85352	0.951385	2.99933	0.0027057	0.0114434	1.94144	up-regulated
unc80	60.8626	4.13757	1.15738	3.57494	0.000350315	0.00190932	2.71912	up-regulated
Vps60	4042.35	0.763389	0.105882	7.20978	5.60414e-13	1.10783e-11	10.9555	up-regulated
unc-13-4A	248.618	1.03713	0.340798	3.04325	0.00234035	0.0101571	1.99323	up-regulated
sty	6361.96	0.933408	0.100037	9.33061	1.05261e-20	4.22786e-19	18.3739	up-regulated
RpL37a	189677	1.11555	0.111334	10.0199	1.24605e-23	5.90795e-22	21.2286	up-regulated
CG7362	217.544	5.0978	0.499001	10.216	1.68134e-24	8.31572e-23	22.0801	up-regulated
CR43812	564.977	0.880643	0.228201	3.85906	0.000113824	0.000691832	3.16	up-regulated
syd	4474.68	0.57807	0.10817	5.34411	9.08616e-08	9.80279e-07	6.00865	up-regulated
CG11151	3661.6	0.546199	0.133277	4.09823	4.16324e-05	0.000278699	3.55486	up-regulated
snoRNA:Psi28S-1837c	51.251	1.68259	0.692268	2.43055	0.0150758	0.048014	1.31863	up-regulated
Dpck	152.945	1.27055	0.414287	3.06683	0.00216345	0.00950051	2.02225	up-regulated
gol	301.028	1.44343	0.314305	4.59244	4.38085e-06	3.58774e-05	4.44518	up-regulated
CG5421	25.5528	2.46474	0.979552	2.51619	0.0118631	0.0393938	1.40457	up-regulated
CG6753	47.8341	2.44083	0.749473	3.25674	0.00112701	0.00541069	2.26675	up-regulated
CG5070	413.211	1.72291	0.287403	5.99477	2.03776e-09	2.73407e-08	7.56319	up-regulated
Hsp70Bb	427575	1.63495	0.0764855	21.376	2.23695e-101	9.72842e-99	98.012	up-regulated
CG4462	48.2033	1.93502	0.778113	2.48682	0.0128892	0.0422451	1.37422	up-regulated
Cip4	16028.2	1.17074	0.0986229	11.8709	1.67697e-32	1.29754e-30	29.8869	up-regulated
CG10222	337.779	0.918709	0.31675	2.90042	0.00372665	0.0149683	1.82483	up-regulated
MRE23	2351.71	0.677101	0.147329	4.59584	4.3102e-06	3.53677e-05	4.45139	up-regulated
CG6700	6138.04	0.79472	0.0936148	8.48926	2.07958e-17	6.20038e-16	15.2076	up-regulated
mthl3	1088.59	1.60252	0.188361	8.50773	1.77372e-17	5.31358e-16	15.2746	up-regulated
CG5022	293.608	1.89061	0.301111	6.2788	3.41206e-10	5.09869e-09	8.29254	up-regulated
Mlc-c	20859.5	0.805839	0.078459	10.2708	9.53855e-25	4.79284e-23	22.3194	up-regulated
GstD6	219.205	1.01127	0.366742	2.75744	0.0058255	0.0219776	1.65802	up-regulated
Arc1	34435.1	1.38483	0.078376	17.669	7.26231e-70	1.86923e-67	66.7283	up-regulated
Nhe2	3212.53	0.758885	0.116828	6.49576	8.26129e-11	1.31888e-09	8.8798	up-regulated
IntS6	1645.66	0.724003	0.144856	4.99808	5.79048e-07	5.57943e-06	5.25341	up-regulated
osp	6292.72	1.81071	0.129303	14.0037	1.48028e-44	1.72864e-42	41.7623	up-regulated
scrib	19517.8	1.75835	0.105198	16.7147	1.02495e-62	2.15444e-60	59.6667	up-regulated
AGO1	9042.43	0.555811	0.138557	4.01144	6.03498e-05	0.000389525	3.40946	up-regulated
CG30271	6.11118	6.53988	2.67599	2.44391	0.0145291	0.0466263	1.33137	up-regulated
Pcmt	1308.05	0.598539	0.159212	3.75938	0.000170332	0.000995931	3.00177	up-regulated
RpS10b	152435	0.746059	0.113335	6.58275	4.61816e-11	7.58389e-10	9.12011	up-regulated
CG42389	13520.6	0.834244	0.1139	7.32434	2.40076e-13	4.93133e-12	11.307	up-regulated
Atf3	11624.5	1.2892	0.147483	8.74133	2.30383e-18	7.62623e-17	16.1177	up-regulated
hipk	4486.52	0.728129	0.148278	4.91056	9.08147e-07	8.42173e-06	5.0746	up-regulated
CG31224	3764.17	0.541499	0.146998	3.68372	0.000229857	0.00130997	2.88274	up-regulated
CR44779	244.408	0.962594	0.322217	2.98741	0.00281355	0.0118367	1.92677	up-regulated
CG42259	582.011	1.12729	0.219608	5.1332	2.84858e-07	2.8741e-06	5.5415	up-regulated
CG3726	1478.05	0.955602	0.160775	5.94371	2.78638e-09	3.66061e-08	7.43645	up-regulated
RpS24	142329	0.78629	0.106948	7.35208	1.95142e-13	4.06127e-12	11.3913	up-regulated
PP2A-B'	3095.27	0.568278	0.11262	5.04598	4.51204e-07	4.40788e-06	5.35577	up-regulated
CG16848	9.35452	7.15496	2.4093	2.96972	0.0029807	0.0124479	1.90491	up-regulated
mxt	2411.2	0.50927	0.151652	3.35814	0.00078468	0.0039287	2.40575	up-regulated
retm	1135.18	1.35034	0.193456	6.98006	2.95052e-12	5.37745e-11	10.2694	up-regulated
CR45384	205.018	1.30741	0.373746	3.49812	0.000468559	0.00248192	2.60521	up-regulated
CG3259	969.477	0.611743	0.216071	2.83121	0.00463716	0.0181337	1.74151	up-regulated
Unr	6373.07	0.686009	0.129984	5.27765	1.30853e-07	1.38915e-06	5.85725	up-regulated
CG31998	2604.42	1.02801	0.164256	6.25858	3.88492e-10	5.7779e-09	8.23823	up-regulated
slo	126.212	2.53927	0.602091	4.21741	2.47121e-05	0.000174214	3.75892	up-regulated
CG42402	65.1762	9.95494	1.66261	5.98753	2.13053e-09	2.84944e-08	7.54524	up-regulated
CG43672	45.9414	2.97754	0.760843	3.91348	9.0977e-05	0.000565501	3.24757	up-regulated
mRpS28	1470.5	0.753443	0.154379	4.88048	1.0583e-06	9.7142e-06	5.01259	up-regulated
RpL18A	196774	0.920601	0.100277	9.18061	4.2867e-20	1.61385e-18	17.7921	up-regulated
CG42449	65.9418	2.92026	0.836862	3.48953	0.000483866	0.00255319	2.59292	up-regulated
Ugt58Fa	270.972	3.59567	0.3379	10.6412	1.91572e-26	1.06907e-24	23.971	up-regulated
CG7466	415.242	0.820639	0.256321	3.20161	0.00136663	0.00640265	2.19364	up-regulated
RpL12	159644	0.710401	0.10261	6.92328	4.41293e-12	7.88327e-11	10.1033	up-regulated
TBCB	1593.48	1.26668	0.152346	8.31448	9.21554e-17	2.60597e-15	14.584	up-regulated
CG1667	3869.18	1.05596	0.108258	9.7541	1.77162e-22	7.86748e-21	20.1042	up-regulated
CG4467	68.6943	1.70286	0.609233	2.7951	0.00518844	0.0199745	1.69952	up-regulated
CG2519	2827.66	1.30557	0.141614	9.21924	2.99219e-20	1.16115e-18	17.9351	up-regulated
CG3016	2793.33	0.69673	0.134932	5.16358	2.42267e-07	2.46807e-06	5.60764	up-regulated
CG12896	1837.05	1.30322	0.1487	8.76413	1.88225e-18	6.31355e-17	16.1997	up-regulated
Or1a	20.0876	8.25439	1.9466	4.24041	2.23115e-05	0.00015881	3.79912	up-regulated
sbr	3040.21	0.543135	0.117208	4.63396	3.58738e-06	2.99629e-05	4.52342	up-regulated
RpS4	263600	0.652876	0.099426	6.56645	5.15303e-11	8.41248e-10	9.07508	up-regulated
CG32113	1597.67	0.577878	0.209815	2.75423	0.00588307	0.0221617	1.6544	up-regulated
smp-30	566.704	0.936751	0.225942	4.14597	3.38371e-05	0.000231177	3.63605	up-regulated
CG11577	653.119	0.596892	0.234229	2.54833	0.0108241	0.0366086	1.43642	up-regulated
cathD	14756.4	0.578154	0.12616	4.58271	4.58987e-06	3.75405e-05	4.4255	up-regulated
ari-1	1861.42	0.519072	0.174647	2.97212	0.00295748	0.0123632	1.90787	up-regulated
Hsc70-2	417.453	3.18743	0.33776	9.43698	3.83663e-21	1.56594e-19	18.8052	up-regulated
CG42788	2214.05	0.760866	0.150009	5.07213	3.93378e-07	3.89121e-06	5.40992	up-regulated
yip2	10224.6	0.678287	0.101763	6.66538	2.63982e-11	4.451e-10	9.35154	up-regulated
CG2256	90.5006	1.96297	0.545276	3.59997	0.000318259	0.00175049	2.75684	up-regulated
Surf4	1936.19	0.539991	0.144663	3.73276	0.000189396	0.00109975	2.95871	up-regulated
Amyrel	75.6317	1.78191	0.583796	3.05228	0.0022711	0.00990452	2.00417	up-regulated
CR45949	524.25	2.15373	0.267002	8.06636	7.24262e-16	1.8718e-14	13.7277	up-regulated
hng2	200.247	2.32254	0.465493	4.98941	6.05629e-07	5.8041e-06	5.23627	up-regulated
CG30015	7204.18	0.772459	0.110777	6.97312	3.09987e-12	5.62527e-11	10.2499	up-regulated
CG17778	849.806	3.05201	0.253955	12.0179	2.86091e-33	2.28366e-31	30.6414	up-regulated
for	12194.3	1.10951	0.110499	10.041	1.00684e-23	4.79182e-22	21.3195	up-regulated
fd64A	29.0189	8.785	1.84277	4.76728	1.86729e-06	1.64342e-05	4.78425	up-regulated
CR46094	1033.15	3.86421	0.198872	19.4307	4.24667e-84	1.48775e-81	80.8275	up-regulated
CG1304	27.3772	4.00515	1.26789	3.1589	0.00158364	0.00728406	2.13763	up-regulated
CG34038	7.26981	6.78907	2.50909	2.70579	0.0068142	0.0250046	1.60198	up-regulated
Hsp67Bc	130826	1.13408	0.0851629	13.3166	1.8534e-40	1.88509e-38	37.7247	up-regulated
CG32845	858.376	0.87893	0.205914	4.26844	1.96842e-05	0.00014178	3.84839	up-regulated
CG13992	479.533	1.54168	0.293715	5.24891	1.53006e-07	1.60009e-06	5.79586	up-regulated
CG18585	105.419	1.98767	0.488652	4.06766	4.74866e-05	0.000314512	3.50236	up-regulated
lilli	4172.84	0.832369	0.125651	6.62446	3.48521e-11	5.81422e-10	9.23551	up-regulated
Atg8a	8937.97	0.813427	0.0912801	8.91133	5.04234e-19	1.7665e-17	16.7529	up-regulated
CR45887	29.4547	8.80832	1.76183	4.99953	5.74711e-07	5.54572e-06	5.25604	up-regulated
Thd1	3878.74	0.846718	0.159425	5.31108	1.08976e-07	1.16772e-06	5.93266	up-regulated
Tis11	8633.72	0.806839	0.132969	6.06786	1.29627e-09	1.78283e-08	7.74889	up-regulated
CR44097	47.2348	9.48835	1.67186	5.67534	1.38413e-08	1.6721e-07	6.77674	up-regulated
CG32000	4795.7	0.521604	0.12772	4.08396	4.42745e-05	0.000294665	3.53067	up-regulated
Vha44	5645.23	0.696845	0.107035	6.51043	7.49354e-11	1.20547e-09	8.91885	up-regulated
CR43467	122.207	1.5971	0.472607	3.37935	0.000726578	0.00366544	2.43587	up-regulated
Or19a	128.424	10.9325	1.52093	7.18806	6.57198e-13	1.29106e-11	10.8891	up-regulated
Slob	89.1765	1.68516	0.534356	3.15362	0.00161259	0.00740432	2.13051	up-regulated
RpS12	114520	0.765965	0.125622	6.0974	1.07807e-09	1.50073e-08	7.8237	up-regulated
glob1	853.87	1.30015	0.20982	6.19649	5.77372e-10	8.42803e-09	8.07427	up-regulated
aft	393.52	1.31358	0.317811	4.13322	3.57717e-05	0.000242816	3.61472	up-regulated
psq	3188.19	1.01752	0.150265	6.77147	1.27477e-11	2.2054e-10	9.65651	up-regulated
Dcp-1	1203.41	0.515475	0.167656	3.07461	0.00210781	0.00929827	2.0316	up-regulated
CG30154	506.353	1.49521	0.242719	6.16027	7.26226e-10	1.03661e-08	7.98439	up-regulated
CG1965	5136.13	3.09498	0.106979	28.9306	4.92255e-184	6.89814e-181	180.161	up-regulated
CR43314	101.99	1.86706	0.495026	3.77164	0.000162175	0.00095177	3.02147	up-regulated
twin	1695.75	0.551638	0.144252	3.82412	0.000131241	0.000783553	3.10593	up-regulated
CG11122	3117.6	0.51311	0.19184	2.67468	0.00748005	0.0270078	1.56851	up-regulated
CG14490	121.803	2.23278	0.48903	4.56574	4.97728e-06	4.03169e-05	4.39451	up-regulated
topi	595.23	1.39679	0.219362	6.36752	1.92112e-10	2.94834e-09	8.53042	up-regulated
Brf	740.597	1.37228	0.256757	5.34468	9.05755e-08	9.78867e-07	6.00928	up-regulated
Cyp9f3Psi	883.035	0.718874	0.182441	3.9403	8.13781e-05	0.000511126	3.29147	up-regulated
CG15128	1051.77	0.607506	0.169751	3.5788	0.000345172	0.00188374	2.72498	up-regulated
NPF	5686.78	1.66157	0.129515	12.8292	1.12453e-37	1.0584e-35	34.9753	up-regulated
CG9674	63127.1	0.968324	0.100678	9.61801	6.7116e-22	2.85006e-20	19.5451	up-regulated
Pka-R1	3291.91	0.911283	0.147168	6.19214	5.93519e-10	8.63375e-09	8.0638	up-regulated
CG15747	1195.89	0.557118	0.188273	2.95909	0.00308545	0.012819	1.89215	up-regulated
CG15152	207.468	1.46423	0.391336	3.74163	0.000182834	0.0010641	2.97302	up-regulated
hig	6.64916	6.65963	2.60291	2.55854	0.0105114	0.0357909	1.44623	up-regulated
Ca-alpha1T	178.854	2.2326	0.465836	4.79266	1.64583e-06	1.45747e-05	4.8364	up-regulated
CR43405	224.081	0.838748	0.339692	2.46914	0.0135438	0.0440698	1.35586	up-regulated
v(2)k05816	825.24	0.64675	0.244319	2.64715	0.00811737	0.028928	1.53868	up-regulated
r-cup	812.055	0.55075	0.20097	2.74046	0.00613537	0.0229408	1.63939	up-regulated
CG14438	5708.52	0.651858	0.134041	4.86313	1.15544e-06	1.05292e-05	4.9776	up-regulated
mub	1779.15	1.15088	0.175834	6.54522	5.94071e-11	9.60567e-10	9.01747	up-regulated
CG2972	860.553	0.533454	0.181473	2.93958	0.00328656	0.0134885	1.87004	up-regulated
LanB1	12386	0.861017	0.106319	8.0984	5.56858e-16	1.4662e-14	13.8338	up-regulated
spz4	146.067	1.90758	0.455606	4.18691	2.82782e-05	0.000196498	3.70664	up-regulated
ms(2)34Fe	122.133	2.79628	0.471544	5.93005	3.02833e-09	3.95699e-08	7.40264	up-regulated
dlg1	3609.91	0.660549	0.142027	4.65088	3.30528e-06	2.78094e-05	4.55581	up-regulated
CG8219	338.464	1.05157	0.319825	3.28797	0.00100912	0.00490255	2.30958	up-regulated
IP3K2	3419.42	1.36527	0.118365	11.5344	8.84792e-31	6.30452e-29	28.2003	up-regulated
RpS16	188005	0.767149	0.112589	6.81373	9.51007e-12	1.65893e-10	9.78017	up-regulated
nrv3	774.774	0.963861	0.19974	4.82558	1.39597e-06	1.25132e-05	4.90263	up-regulated
Fdh	5966.09	0.604022	0.123187	4.90328	9.42515e-07	8.71897e-06	5.05953	up-regulated
CG33181	269.753	1.42972	0.312043	4.5818	4.60984e-06	3.76794e-05	4.4239	up-regulated
corto	1314.63	0.744653	0.177155	4.20339	2.62944e-05	0.000184134	3.73487	up-regulated
AdoR	241.395	1.38362	0.331417	4.17484	2.9819e-05	0.000206409	3.68527	up-regulated
CG17574	2434.05	1.12401	0.122431	9.18072	4.2821e-20	1.61385e-18	17.7921	up-regulated
CG14401	118.389	1.74096	0.524078	3.32195	0.000893907	0.00441596	2.35497	up-regulated
Gr64f	45.2445	4.14929	1.22184	3.39594	0.000683923	0.00346829	2.45988	up-regulated
Aldh-III	2015.78	0.8292	0.165764	5.0023	5.66512e-07	5.48338e-06	5.26095	up-regulated
CG15414	186.182	2.29287	0.401483	5.71101	1.12306e-08	1.36851e-07	6.86375	up-regulated
insc	10760.4	0.573602	0.0895449	6.40574	1.49637e-10	2.32689e-09	8.63322	up-regulated
Hsp22	664956	0.708073	0.0948607	7.46435	8.37124e-14	1.78643e-12	11.748	up-regulated
Atg18a	1885.01	0.551903	0.132625	4.16138	3.16327e-05	0.00021765	3.66224	up-regulated
CG5078	170.51	4.32876	0.550674	7.86083	3.81586e-15	9.13201e-14	13.0394	up-regulated
snoRNA:Psi28S-3305a	18.3476	3.56634	1.25251	2.84736	0.00440828	0.0173524	1.76064	up-regulated
CG33012	101.217	4.29306	0.70512	6.08841	1.1404e-09	1.58225e-08	7.80072	up-regulated
CG13650	142.458	1.55827	0.431297	3.61299	0.000302692	0.00167143	2.77691	up-regulated
CG1648	2891.82	3.39392	0.122435	27.7202	3.98587e-169	4.56998e-166	165.34	up-regulated
CecC	27.6754	8.71858	1.78441	4.88597	1.02923e-06	9.46111e-06	5.02406	up-regulated
Act5C	288924	0.555277	0.0730839	7.5978	3.01207e-14	6.66459e-13	12.1762	up-regulated
CR44589	728.428	1.21599	0.221545	5.48867	4.04966e-08	4.63469e-07	6.33398	up-regulated
mats	1082.05	0.589987	0.173626	3.39803	0.000678735	0.00344614	2.46267	up-regulated
CG4078	663.67	1.08205	0.210748	5.13433	2.83154e-07	2.8592e-06	5.54376	up-regulated
CG30048	7.75037	6.88315	2.49854	2.75487	0.00587161	0.0221383	1.65486	up-regulated
ana3	892.233	3.56352	0.19534	18.2427	2.36651e-74	6.94102e-72	71.1586	up-regulated
dar1	184.996	1.10457	0.426826	2.58786	0.0096574	0.0332693	1.47796	up-regulated
CR43849	47.9701	3.17975	0.80954	3.92784	8.57116e-05	0.000535676	3.2711	up-regulated
CG3635	191.808	1.22952	0.470277	2.61447	0.00893665	0.031256	1.50507	up-regulated
Blimp-1	3352.15	0.530303	0.139849	3.79198	0.000149453	0.000882442	3.05431	up-regulated
EndoGI	8503.49	0.545403	0.101892	5.35278	8.66122e-08	9.37642e-07	6.02796	up-regulated
CG6084	1596.81	0.670411	0.144754	4.63137	3.6325e-06	3.02796e-05	4.51885	up-regulated
CG14961	10405.2	1.22119	0.088368	13.8194	1.94685e-43	2.15383e-41	40.6668	up-regulated
CG5973	9.11912	7.11524	2.3595	3.01557	0.00256494	0.0109435	1.96084	up-regulated
CG14435	732.719	1.19781	0.202959	5.90175	3.59664e-09	4.63338e-08	7.3341	up-regulated
CG32767	1777.05	0.570196	0.186082	3.06421	0.00218243	0.00957384	2.01891	up-regulated
Ip259	22113.6	0.772414	0.0990414	7.79891	6.24458e-15	1.4666e-13	12.8337	up-regulated
CG31803	9.92752	7.23934	2.2749	3.18227	0.00146128	0.0068006	2.16745	up-regulated
Sxl	8132.64	0.540729	0.134995	4.00555	6.18737e-05	0.000398545	3.39952	up-regulated
CG33229	4653.79	0.511679	0.119718	4.27404	1.91964e-05	0.000138583	3.85829	up-regulated
CG3288	96.1361	1.92784	0.603031	3.19693	0.00138901	0.00649948	2.18712	up-regulated
CG44006	212.702	0.859125	0.346625	2.47854	0.0131921	0.0430909	1.36561	up-regulated
CG31710	362.463	0.875551	0.27828	3.1463	0.00165352	0.00755861	2.12156	up-regulated
CG15262	886.562	7.18934	0.341574	21.0477	2.40241e-98	9.77395e-96	95.0099	up-regulated
CG45060	5188.13	1.36052	0.102359	13.2917	2.58552e-40	2.60868e-38	37.5836	up-regulated
gek	1432.49	0.594477	0.198604	2.99328	0.00275995	0.0116455	1.93384	up-regulated
lin-52	344.998	0.765728	0.30385	2.52008	0.0117327	0.0390555	1.40832	up-regulated
Rad1	10.5229	7.32143	2.95403	2.47846	0.0131951	0.0430909	1.36561	up-regulated
Pkg21D	1809.24	2.48252	0.165624	14.9889	8.68165e-51	1.30349e-48	47.8849	up-regulated
RpL36	131510	0.718016	0.116743	6.1504	7.72874e-10	1.09893e-08	7.95903	up-regulated
Zasp52	10508.3	1.24676	0.114439	10.8945	1.22396e-27	7.31592e-26	25.1357	up-regulated
CG32813	3488.21	1.22244	0.11525	10.6068	2.77115e-26	1.52619e-24	23.8164	up-regulated
CDase	4521.07	0.957862	0.11011	8.69915	3.34365e-18	1.08128e-16	15.9661	up-regulated
CG10077	43521.4	0.646111	0.0880511	7.33791	2.16956e-13	4.47832e-12	11.3489	up-regulated
CG17230	570.992	0.569688	0.22437	2.53905	0.0111153	0.0373807	1.42735	up-regulated
Cngl	23.1782	8.46103	1.87639	4.50921	6.50702e-06	5.13558e-05	4.28941	up-regulated
CG10657	87.7372	2.00064	0.691129	2.89474	0.00379467	0.0152076	1.81794	up-regulated
Pex2	450.713	1.05699	0.253739	4.16564	3.10479e-05	0.000213859	3.66987	up-regulated
yip7	2932.11	0.705875	0.125026	5.64583	1.64389e-08	1.96892e-07	6.70577	up-regulated
Dd	696.078	0.530409	0.199013	2.6652	0.00769433	0.0276391	1.55848	up-regulated
CG4612	581.013	0.61609	0.23116	2.66521	0.00769399	0.0276391	1.55848	up-regulated
CG6225	37.0084	2.68002	0.846305	3.16673	0.00154166	0.00711429	2.14787	up-regulated
GstT4	625.638	2.77543	0.272259	10.1941	2.10735e-24	1.03416e-22	21.9854	up-regulated
CG10631	2351.82	0.690049	0.214295	3.22009	0.00128152	0.00605564	2.21784	up-regulated
RpS19a	147739	0.760859	0.115449	6.59042	4.3858e-11	7.24002e-10	9.14026	up-regulated
Pino	2819.29	0.505382	0.117651	4.29559	1.7423e-05	0.00012687	3.89664	up-regulated
KCNQ	2706.46	0.656725	0.139042	4.72321	2.3215e-06	2.00402e-05	4.6981	up-regulated
GstD7	102.021	2.94682	0.557329	5.2874	1.24068e-07	1.32381e-06	5.87817	up-regulated
CG12825	1104.56	1.59144	0.174468	9.12167	7.39757e-20	2.75216e-18	17.5603	up-regulated
alphagamma-element:CR32865	31113.3	1.63609	0.14363	11.391	4.63634e-30	3.21283e-28	27.4931	up-regulated
Tsp39D	790.074	0.773529	0.189142	4.08968	4.31962e-05	0.000287792	3.54092	up-regulated
RpS14a	130428	0.936513	0.122504	7.64476	2.09334e-14	4.70609e-13	12.3273	up-regulated
CG2316	2542.39	0.539437	0.124595	4.32952	1.49435e-05	0.000110279	3.95751	up-regulated
Spase22-23	2216.81	0.904648	0.135121	6.69512	2.15502e-11	3.65652e-10	9.43693	up-regulated
CG31223	1351.16	0.894681	0.154284	5.7989	6.675e-09	8.31868e-08	7.07995	up-regulated
neo	59.316	3.2901	0.706441	4.65728	3.20414e-06	2.70486e-05	4.56785	up-regulated
Fbp1	331.434	1.38577	0.409992	3.38	0.000724854	0.00366021	2.43649	up-regulated
rl	2213.75	0.859819	0.154591	5.56191	2.66841e-08	3.12769e-07	6.50478	up-regulated
ATP8B	34152.6	3.35426	0.108496	30.916	7.28669e-210	1.83799e-206	205.736	up-regulated
CG17374	158.901	3.71549	0.435375	8.53401	1.41365e-17	4.27552e-16	15.369	up-regulated
CG15117	9026.16	1.02348	0.0974803	10.4993	8.701e-26	4.63025e-24	23.3344	up-regulated
Mhcl	3341.59	0.633802	0.127506	4.97076	6.66917e-07	6.34805e-06	5.19736	up-regulated
trx	19806.3	1.62794	0.152198	10.6962	1.06033e-26	5.9968e-25	24.2221	up-regulated
CG2225	1419.78	2.43083	0.17214	14.1212	2.80982e-45	3.34316e-43	42.4758	up-regulated
hng3	85.4724	1.62696	0.669262	2.43097	0.0150584	0.0479829	1.31891	up-regulated
aph-1	323.391	0.884861	0.346973	2.55023	0.0107653	0.0364292	1.43855	up-regulated
bgm	112.816	1.88701	0.611604	3.08535	0.00203311	0.00900967	2.04529	up-regulated
Hmgcr	1643.21	1.64266	0.158717	10.3496	4.2035e-25	2.15506e-23	22.6665	up-regulated
CG32269	53.0917	2.15301	0.827203	2.60275	0.00924782	0.0321523	1.49279	up-regulated
CG34325	2021.95	0.972792	0.13821	7.03849	1.94336e-12	3.64727e-11	10.438	up-regulated
RpS20	135659	0.783365	0.106084	7.38441	1.53126e-13	3.1921e-12	11.4959	up-regulated
Pde8	1920.77	1.35842	0.134823	10.0755	7.08767e-24	3.39885e-22	21.4687	up-regulated
lbm	1595.72	0.753506	0.177196	4.25239	2.11504e-05	0.000151475	3.81966	up-regulated
CG7992	2953.38	1.23117	0.1361	9.04602	1.48281e-19	5.32797e-18	17.2734	up-regulated
CG6357	6307.7	2.44047	0.10984	22.2184	2.28277e-109	1.30865e-106	105.883	up-regulated
GstE8	683.244	0.753823	0.212293	3.55087	0.00038396	0.00207744	2.68247	up-regulated
CG3995	343.649	1.27356	0.277001	4.59767	4.27239e-06	3.50803e-05	4.45494	up-regulated
Pat1	1410.22	0.945381	0.170075	5.55863	2.71902e-08	3.1811e-07	6.49742	up-regulated
RpS5b	89.2815	3.85928	0.623851	6.18622	6.16227e-10	8.93316e-09	8.04899	up-regulated
Inr-a	12510.5	0.522179	0.0900835	5.79661	6.76705e-09	8.41677e-08	7.07485	up-regulated
CHMP2B	1542.64	0.682009	0.150866	4.52062	6.16598e-06	4.89608e-05	4.31015	up-regulated
Syn	247.805	2.32921	0.39217	5.93928	2.86274e-09	3.7492e-08	7.42606	up-regulated
PlexB	1998.02	0.628774	0.213851	2.94024	0.00327953	0.013464	1.87083	up-regulated
hdc	15220.6	0.838876	0.160416	5.22936	1.70095e-07	1.76708e-06	5.75274	up-regulated
puf	3286.82	0.762642	0.184104	4.14245	3.43615e-05	0.000234	3.63078	up-regulated
DOR	2555.46	0.733404	0.126357	5.80421	6.4671e-09	8.08355e-08	7.0924	up-regulated
mv	1923.22	1.11356	0.138007	8.0689	7.09371e-16	1.84086e-14	13.735	up-regulated
CG8945	8.18327	6.96084	2.42109	2.87508	0.00403921	0.01606	1.79425	up-regulated
CG4461	1334.54	0.864784	0.183905	4.70234	2.57191e-06	2.2036e-05	4.65687	up-regulated
CR45716	10.5482	7.32721	2.24466	3.26428	0.00109741	0.00528065	2.27731	up-regulated
Rox8	3889.49	0.516981	0.118668	4.35654	1.32136e-05	9.87263e-05	4.00557	up-regulated
aurA	1036.93	1.55375	0.262905	5.90993	3.4225e-09	4.41807e-08	7.35477	up-regulated
w	370919	0.9906	0.0880665	11.2483	2.36062e-29	1.56695e-27	26.8049	up-regulated
CG5885	2953.5	0.561351	0.145965	3.84578	0.000120169	0.000725156	3.13957	up-regulated
CG30344	518.135	0.619265	0.245954	2.51781	0.0118087	0.0392752	1.40588	up-regulated
CG34347	3057.51	0.853533	0.168626	5.06168	4.15569e-07	4.08508e-06	5.3888	up-regulated
EDTP	2074.29	0.861693	0.145078	5.9395	2.85892e-09	3.7481e-08	7.42619	up-regulated
Eip63E	2817.62	0.981997	0.128153	7.66267	1.82111e-14	4.10874e-13	12.3863	up-regulated
Sirup	32678.8	1.64365	0.0988551	16.6268	4.45458e-62	8.77831e-60	59.0566	up-regulated
CG34179	182.258	1.24306	0.45044	2.75966	0.00578623	0.0218687	1.66018	up-regulated
LysB	1004.21	7.63994	0.441104	17.32	3.32153e-67	7.90398e-65	64.1022	up-regulated
CG8866	472.904	1.00911	0.295134	3.41915	0.000628162	0.00321525	2.49278	up-regulated
trol	20665	0.50029	0.117216	4.26809	1.97152e-05	0.000141923	3.84795	up-regulated
CG9413	255.393	2.50166	0.425081	5.88515	3.97695e-09	5.09729e-08	7.29266	up-regulated
CG6201	1101.06	0.551022	0.174947	3.14966	0.00163461	0.00748846	2.12561	up-regulated
CR43855	63.9729	1.98825	0.642667	3.09374	0.00197649	0.00881763	2.05465	up-regulated
CG16710	396.095	1.50641	0.275449	5.4689	4.52838e-08	5.1545e-07	6.28781	up-regulated
CR45046	6.97699	6.72927	2.55431	2.63448	0.00842665	0.0298249	1.52542	up-regulated
CR42874	224.682	2.95951	0.375518	7.88113	3.24445e-15	7.82389e-14	13.1066	up-regulated
CG3662	3727.53	0.550637	0.123273	4.46682	7.939e-06	6.13897e-05	4.2119	up-regulated
Doa	8198.67	0.52731	0.110728	4.76221	1.91486e-06	1.67943e-05	4.77484	up-regulated
ATPCL	11966.6	1.53283	0.100817	15.204	3.32482e-52	5.24159e-50	49.2805	up-regulated
CG10803	1039.64	0.664173	0.177463	3.74261	0.00018212	0.00106043	2.97452	up-regulated
CR42861	111.037	1.22347	0.474642	2.57766	0.00994728	0.034156	1.46653	up-regulated
RpL24	148893	0.890371	0.102376	8.69708	3.40535e-18	1.09842e-16	15.9592	up-regulated
Octbeta3R	502.795	0.860103	0.231703	3.71209	0.000205551	0.00118429	2.92654	up-regulated
CG4830	1989.39	4.02375	0.171952	23.4005	4.22502e-121	2.80453e-118	117.552	up-regulated
AGO3	285.04	0.965119	0.355026	2.71845	0.00655892	0.024294	1.6145	up-regulated
Dsor1	583.619	0.805583	0.22188	3.63071	0.00028264	0.00157449	2.80286	up-regulated
RpS29	163256	1.05866	0.0981905	10.7817	4.20256e-27	2.44252e-25	24.6122	up-regulated
CR44458	66.9582	2.5728	0.641888	4.00818	6.11889e-05	0.000394336	3.40413	up-regulated
CG10960	859.908	1.05723	0.197528	5.3523	8.68447e-08	9.39353e-07	6.02717	up-regulated
LanA	33426.6	0.57568	0.129031	4.46155	8.13686e-06	6.28427e-05	4.20175	up-regulated
Ptth	144.342	1.16935	0.421195	2.77626	0.00549878	0.0209519	1.67878	up-regulated
Nmdar2	44.1773	3.50714	0.856226	4.09604	4.20268e-05	0.000280743	3.55169	up-regulated
CG1513	7122.58	0.815131	0.0919909	8.86099	7.93078e-19	2.74788e-17	16.561	up-regulated
CG32055	270.999	1.33804	0.332327	4.02627	5.66691e-05	0.000368217	3.4339	up-regulated
Elp2	613.64	0.63878	0.256217	2.49312	0.0126626	0.0416211	1.38069	up-regulated
CG4009	83.3017	1.99862	0.793357	2.5192	0.0117622	0.0391308	1.40748	up-regulated
CG32461	105.043	2.65531	0.52238	5.08311	3.71307e-07	3.69316e-06	5.4326	up-regulated
CG16739	144.331	2.09474	0.429266	4.87982	1.06182e-06	9.73936e-06	5.01147	up-regulated
odd	539.638	0.620067	0.256668	2.41583	0.0156993	0.0497113	1.30355	up-regulated
RNaseX25	910.219	0.956547	0.201325	4.75125	2.02161e-06	1.76569e-05	4.75309	up-regulated
CG17834	670.583	0.839381	0.231563	3.62486	0.000289123	0.00160635	2.79416	up-regulated
Tg	271.394	3.22292	0.443309	7.27015	3.59094e-13	7.29291e-12	11.1371	up-regulated
CG8726	2031.8	0.985855	0.134564	7.32629	2.36616e-13	4.86819e-12	11.3126	up-regulated
raptor	1556.28	0.650893	0.153206	4.24848	2.15223e-05	0.00015379	3.81307	up-regulated
RpL38	75263.7	0.619573	0.0802191	7.72351	1.13166e-14	2.60447e-13	12.5843	up-regulated
CG33178	114.16	1.55092	0.531023	2.92062	0.00349333	0.0141832	1.84823	up-regulated
Eip74EF	5131.61	0.804547	0.107534	7.4818	7.33087e-14	1.57508e-12	11.8027	up-regulated
pncr009:3L	1360.65	2.2024	0.23257	9.46984	2.80273e-21	1.1514e-19	18.9388	up-regulated
eIF-3p40	23848.7	0.865542	0.0955482	9.05869	1.32025e-19	4.77107e-18	17.3214	up-regulated
Cyp6a14	724.01	1.62666	0.23767	6.8442	7.69062e-12	1.34901e-10	9.86998	up-regulated
CG13950	13.7789	7.71188	2.07046	3.72472	0.000195531	0.00113017	2.94685	up-regulated
CG1440	1877.57	0.572856	0.136527	4.19593	2.71754e-05	0.000189777	3.72176	up-regulated
endos	2448.9	0.582826	0.162416	3.58847	0.000332628	0.00182317	2.73917	up-regulated
sta	368183	0.929817	0.108493	8.57029	1.03223e-17	3.17525e-16	15.4982	up-regulated
Gie	1492.13	0.860503	0.17072	5.04045	4.64444e-07	4.53372e-06	5.34355	up-regulated
CG12995	14.5812	4.32438	1.67646	2.57946	0.00989544	0.0340058	1.46845	up-regulated
Gr64e	45.9903	2.85182	0.837093	3.40681	0.000657263	0.00335061	2.47488	up-regulated
A2bp1	1500.1	3.40795	0.237169	14.3693	8.06734e-47	1.01745e-44	43.9925	up-regulated
CG34386	1896.25	2.33875	0.242092	9.6606	4.43257e-22	1.91451e-20	19.7179	up-regulated
CG9935	180.429	1.00103	0.386515	2.58988	0.00960096	0.0331201	1.47991	up-regulated
Atg10	180.86	1.11849	0.439998	2.54203	0.0110209	0.0371151	1.43045	up-regulated
CG13331	7.37487	6.80888	2.52613	2.69538	0.00703086	0.0256503	1.59091	up-regulated
CG1657	1956.34	0.575983	0.177599	3.24317	0.00118208	0.00563856	2.24883	up-regulated
Pdfr	113.27	4.92956	0.617201	7.98695	1.38317e-15	3.48891e-14	13.4573	up-regulated
Fdxh	3761.19	1.89697	0.120596	15.73	9.42597e-56	1.69829e-53	52.77	up-regulated
Lsd-2	76457.5	1.00457	0.0733215	13.7008	1.00379e-42	1.08203e-40	39.9658	up-regulated
CG11652	1061.53	0.882357	0.188718	4.67554	2.93179e-06	2.48995e-05	4.60381	up-regulated
CG7523	2319.75	0.597031	0.149652	3.98947	6.62212e-05	0.00042352	3.37313	up-regulated
CG9305	1398.17	0.519005	0.150173	3.45605	0.000548158	0.00284852	2.54538	up-regulated
CG43736	6879.7	0.642446	0.110908	5.79262	6.92956e-09	8.59347e-08	7.06583	up-regulated
CG9425	4465.18	0.52054	0.147946	3.51844	0.000434095	0.00232082	2.63436	up-regulated
CG32793	59.1644	4.68246	1.15695	4.04724	5.18255e-05	0.000339016	3.46978	up-regulated
yuri	5573.39	0.517253	0.112433	4.60055	4.21383e-06	3.47125e-05	4.45951	up-regulated
CG6018	4599.25	0.512272	0.106796	4.79671	1.61292e-06	1.43355e-05	4.84359	up-regulated
Hrb27C	15352.8	0.567123	0.106584	5.32091	1.03249e-07	1.10918e-06	5.955	up-regulated
Cyp12e1	503.112	2.74364	0.279992	9.79899	1.13714e-22	5.13479e-21	20.2895	up-regulated
Acp53C14c	61.3567	6.10721	1.00193	6.09542	1.09147e-09	1.51771e-08	7.81881	up-regulated
Tep2	7436.57	1.87484	0.112267	16.6998	1.31477e-62	2.71834e-60	59.5657	up-regulated
CkIIbeta	3827.85	0.629792	0.11945	5.27245	1.34615e-07	1.41782e-06	5.84838	up-regulated
qin	158.631	1.88766	0.495636	3.80855	0.000139783	0.000830402	3.08071	up-regulated
CG11320	135.586	1.96165	0.435138	4.5081	6.54121e-06	5.15934e-05	4.28741	up-regulated
CG10562	460.922	1.4145	0.259823	5.44407	5.20764e-08	5.84851e-07	6.23295	up-regulated
CG17265	284.202	1.19292	0.314628	3.79152	0.000149727	0.000883238	3.05392	up-regulated
CG14767	3270.21	0.565245	0.124864	4.52688	5.9861e-06	4.7632e-05	4.3221	up-regulated
Hsp67Ba	10889.3	1.01884	0.175229	5.81434	6.08733e-09	7.63915e-08	7.11696	up-regulated
Npc2a	11781.2	1.5481	0.104701	14.7859	1.8059e-49	2.58818e-47	46.587	up-regulated
CR43908	13.2983	7.65966	2.11411	3.62312	0.000291068	0.00161289	2.79239	up-regulated
grass	345.014	0.851226	0.273589	3.11133	0.00186245	0.00839802	2.07582	up-regulated
CG16965	893.294	0.595202	0.225938	2.63436	0.00842957	0.0298249	1.52542	up-regulated
Abl	1420.86	0.657592	0.171052	3.84439	0.000120853	0.000728236	3.13773	up-regulated
Rip11	13304.4	0.827666	0.0834183	9.92188	3.34393e-23	1.55622e-21	20.8079	up-regulated
CG15617	91.2528	4.94138	0.661085	7.47465	7.74069e-14	1.65748e-12	11.7806	up-regulated
CR43808	6.94197	6.72233	2.55055	2.63564	0.00839788	0.0297428	1.52662	up-regulated
Crag	26901.3	0.568202	0.100516	5.65284	1.57821e-08	1.89205e-07	6.72307	up-regulated
CG14509	55.7855	1.86137	0.678206	2.74455	0.00605938	0.022697	1.64403	up-regulated
Octbeta2R	264.072	3.34186	0.390167	8.5652	1.07885e-17	3.31056e-16	15.4801	up-regulated
CG18745	13375.5	0.567075	0.0815693	6.95207	3.59966e-12	6.48556e-11	10.1881	up-regulated
car	1332.12	1.19237	0.167555	7.1163	1.1086e-12	2.13136e-11	10.6713	up-regulated
CG9676	69.0572	4.68346	1.07792	4.34492	1.39325e-05	0.000103729	3.9841	up-regulated
nonA	3754.45	0.555062	0.137292	4.04292	5.27894e-05	0.000344785	3.46245	up-regulated
CR44999	323.298	1.12645	0.365023	3.08597	0.00202891	0.00900375	2.04558	up-regulated
CR43144	746.336	1.03639	0.2104	4.92582	8.40067e-07	7.8249e-06	5.10652	up-regulated
CG12177	1310.66	0.823222	0.233554	3.52476	0.000423862	0.00227092	2.6438	up-regulated
bon	958.268	0.617313	0.204644	3.01653	0.00255689	0.0109128	1.96206	up-regulated
Hsp68	1.30046e+06	1.85826	0.0794209	23.3976	4.52192e-121	2.85152e-118	117.545	up-regulated
GstE11	1337.12	1.1721	0.154306	7.59592	3.05622e-14	6.75044e-13	12.1707	up-regulated
CG4020	348.626	1.3481	0.341296	3.94994	7.81707e-05	0.000492944	3.3072	up-regulated
mag	156.13	1.8015	0.492699	3.65638	0.000255799	0.00144153	2.84118	up-regulated
KrT95D	2099.02	0.581576	0.176026	3.30393	0.00095341	0.00466786	2.33088	up-regulated
CG31848	31.4538	2.81358	0.929807	3.02598	0.00247828	0.0106494	1.97267	up-regulated
egh	4867.25	1.02769	0.111855	9.18765	4.01506e-20	1.52066e-18	17.818	up-regulated
RpS15	187723	0.787092	0.118773	6.62684	3.4294e-11	5.72868e-10	9.24195	up-regulated
CG10877	245.802	2.29915	0.401077	5.73243	9.90024e-09	1.21461e-07	6.91556	up-regulated
CG34232	8789.25	1.46627	0.101353	14.4671	1.95635e-47	2.57015e-45	44.59	up-regulated
CR44734	6.69681	6.67271	2.6514	2.51668	0.0118467	0.0393609	1.40493	up-regulated
CG11619	1412.56	1.26114	0.148902	8.46959	2.46266e-17	7.29087e-16	15.1372	up-regulated
mlt	1865.96	0.8342	0.137466	6.06843	1.29168e-09	1.77845e-08	7.74996	up-regulated
CG11378	7665.42	0.538473	0.0962643	5.5937	2.22282e-08	2.62131e-07	6.58148	up-regulated
CG13494	428.9	0.8881	0.294075	3.01998	0.00252794	0.0108149	1.96598	up-regulated
Wwox	2219.84	1.237	0.176656	7.00234	2.51725e-12	4.62792e-11	10.3346	up-regulated
CG30503	229.453	1.64284	0.57751	2.8447	0.00444531	0.0174655	1.75782	up-regulated
CG15109	127.719	4.26353	0.611952	6.96709	3.23567e-12	5.85484e-11	10.2325	up-regulated
CR45140	196.582	2.12079	0.452889	4.68281	2.82972e-06	2.40651e-05	4.61861	up-regulated
ird5	866.946	0.594251	0.195924	3.03307	0.00242083	0.0104345	1.98153	up-regulated
Drak	3921.77	0.676258	0.118293	5.71679	1.08554e-08	1.32663e-07	6.87725	up-regulated
Tsp42Ea	6348.97	0.673952	0.0941235	7.1603	8.05034e-13	1.56442e-11	10.8056	up-regulated
gprs	58.4765	1.90771	0.699205	2.7284	0.00636425	0.0236633	1.62592	up-regulated
CG13488	3211.35	0.622659	0.132574	4.69668	2.64419e-06	2.25786e-05	4.6463	up-regulated
sqh	25162.2	0.521924	0.0766084	6.81288	9.56643e-12	1.66646e-10	9.7782	up-regulated
msn	34671.6	1.36092	0.0865442	15.7251	1.01791e-55	1.80815e-53	52.7428	up-regulated
CR43764	1091.49	7.36473	0.30344	24.2708	3.99242e-130	2.96191e-127	126.528	up-regulated
Dpt	142.29	6.03619	0.656564	9.19361	3.79874e-20	1.44656e-18	17.8397	up-regulated
CG40198	32.38	8.94384	1.74413	5.12796	2.92893e-07	2.9481e-06	5.53046	up-regulated
CG16959	168.817	2.98301	0.41316	7.21999	5.1993e-13	1.03265e-11	10.986	up-regulated
CG2698	4491.92	0.970778	0.106588	9.10773	8.41212e-20	3.09311e-18	17.5096	up-regulated
Ncoa6	5128.48	0.802086	0.165891	4.83502	1.33135e-06	1.19679e-05	4.92198	up-regulated
sick	2494.05	0.94518	0.126258	7.4861	7.09493e-14	1.52698e-12	11.8162	up-regulated
Ptx1	1546.23	0.509177	0.158543	3.21159	0.00132002	0.00621196	2.20677	up-regulated
pgc	195.818	1.19754	0.361968	3.30843	0.000938216	0.0046042	2.33685	up-regulated
CG4325	314.916	1.14572	0.322418	3.55352	0.000380107	0.00205836	2.68648	up-regulated
CG30047	183.892	4.93589	0.633497	7.7915	6.62186e-15	1.54944e-13	12.8098	up-regulated
Thor	14378.1	0.865699	0.0988486	8.75783	1.9905e-18	6.65894e-17	16.1766	up-regulated
Abd-B	85.9002	2.6765	0.586475	4.56371	5.0258e-06	4.06317e-05	4.39114	up-regulated
tay	6202.63	0.773125	0.128109	6.03488	1.59079e-09	2.15963e-08	7.66562	up-regulated
Atg18b	4684.21	0.718623	0.117037	6.14013	8.2453e-10	1.16711e-08	7.93289	up-regulated
Seipin	613.6	0.817617	0.215732	3.78996	0.00015067	0.00088797	3.0516	up-regulated
CG9541	31.7467	8.91473	1.79869	4.95623	7.18744e-07	6.7952e-06	5.1678	up-regulated
stl	438.424	2.44399	0.292742	8.34862	6.9063e-17	1.98411e-15	14.7024	up-regulated
GstD1	40599.3	0.567384	0.0929758	6.1025	1.04425e-09	1.46334e-08	7.83465	up-regulated
Got2	6814.02	0.639436	0.111795	5.71975	1.06684e-08	1.30504e-07	6.88438	up-regulated
Ir40a	462.258	3.84176	0.289934	13.2505	4.48411e-40	4.41825e-38	37.3547	up-regulated
Trip1	16794	0.67478	0.113562	5.94193	2.81691e-09	3.69687e-08	7.43217	up-regulated
CG6356	83.4757	2.38724	0.617415	3.86651	0.000110405	0.000673649	3.17157	up-regulated
CG4452	1225.55	0.547704	0.172796	3.16966	0.00152618	0.00704803	2.15193	up-regulated
CG10237	389.716	1.34557	0.347699	3.86991	0.000108875	0.000665278	3.177	up-regulated
CG12301	594.377	0.80563	0.252296	3.19319	0.00140711	0.00657762	2.18193	up-regulated
CG34207	138.267	1.40807	0.42419	3.31944	0.000901982	0.00445063	2.35158	up-regulated
RpL32	168354	0.836619	0.119635	6.99307	2.68935e-12	4.92995e-11	10.3072	up-regulated
CG8918	644.83	1.3749	0.212892	6.45819	1.0596e-10	1.67047e-09	8.77716	up-regulated
Gr5a	64.9262	2.90395	0.799444	3.63246	0.000280729	0.00156454	2.80561	up-regulated
LysE	276.426	4.83287	0.56278	8.58749	8.88919e-18	2.7478e-16	15.561	up-regulated
pre-mod(mdg4)-H	163.649	23.9353	4.7852	5.00194	5.67558e-07	5.4893e-06	5.26048	up-regulated
dpr18	311.849	4.71179	0.349719	13.4731	2.25274e-41	2.36763e-39	38.6257	up-regulated
CG2924	1446.96	0.5386	0.153625	3.50595	0.00045498	0.00241711	2.6167	up-regulated
CG45080	52.3398	2.63953	0.78295	3.37126	0.000748247	0.00376722	2.42398	up-regulated
pre-mod(mdg4)-I	337.302	2.56559	0.299758	8.55887	1.13979e-17	3.48063e-16	15.4583	up-regulated
esn	77.0311	2.09799	0.727663	2.88319	0.00393664	0.0156968	1.80419	up-regulated
Gr66a	326.689	1.09299	0.292858	3.73213	0.000189865	0.00110197	2.95783	up-regulated
djl	240.498	3.06884	0.380245	8.0707	6.98951e-16	1.81756e-14	13.7405	up-regulated
Hsp70Ba	93868.3	0.7309	0.080077	9.12746	7.01221e-20	2.61651e-18	17.5823	up-regulated
CG3939	834.338	0.518084	0.191302	2.7082	0.00676485	0.0248814	1.60413	up-regulated
g	1124.37	0.662864	0.179803	3.68662	0.000227252	0.00129688	2.8871	up-regulated
CG4995	152.854	1.03918	0.424785	2.44637	0.0144304	0.046345	1.334	up-regulated
CR45010	9.59968	7.19079	2.29663	3.13102	0.00174198	0.00791421	2.10159	up-regulated
Pa1	3687.85	1.13441	0.121639	9.32605	1.09894e-20	4.38602e-19	18.3579	up-regulated
CG2767	3461.38	1.03962	0.120185	8.65014	5.14382e-18	1.63823e-16	15.7856	up-regulated
CG6553	41.1289	2.61043	0.839211	3.11057	0.00186725	0.00840764	2.07533	up-regulated
18SrRNA-Psi:CR45861	1095.57	1.13742	0.292076	3.89425	9.85026e-05	0.000606007	3.21752	up-regulated
CG30197	310.536	0.869997	0.343337	2.53395	0.0112786	0.0378113	1.42238	up-regulated
ms(3)72Dt	142.711	1.45972	0.423718	3.44502	0.000571018	0.00295635	2.52924	up-regulated
CG11737	737.264	0.551711	0.20327	2.71418	0.0066441	0.0245501	1.60995	up-regulated
Ugt86Dj	322.344	2.47807	0.319205	7.76328	8.27637e-15	1.92231e-13	12.7162	up-regulated
RpS21	82826.1	0.644425	0.126539	5.09269	3.53024e-07	3.51963e-06	5.4535	up-regulated
CG1494	1425.74	6.12395	0.20738	29.5301	1.18398e-191	2.13319e-188	187.671	up-regulated
CG7337	5689.38	0.543838	0.111777	4.86539	1.14229e-06	1.04265e-05	4.98186	up-regulated
Tmhs	343.769	1.88689	0.344224	5.48156	4.2158e-08	4.81609e-07	6.31731	up-regulated
RIOK2	731.418	0.521158	0.214993	2.42406	0.0153479	0.0487942	1.31163	up-regulated
CG32264	3610.93	1.86387	0.121764	15.3073	6.83347e-53	1.11927e-50	49.9511	up-regulated
yellow-e	12.1502	4.47972	1.77345	2.526	0.0115371	0.0385038	1.4145	up-regulated
CG14421	20.2179	8.26541	1.89201	4.36858	1.25058e-05	9.37713e-05	4.02793	up-regulated
CG43187	6371.35	1.31219	0.0984537	13.328	1.59171e-40	1.64547e-38	37.7837	up-regulated
RpLP1	243304	0.805807	0.100634	8.00729	1.17268e-15	2.98183e-14	13.5255	up-regulated
CBP	53.1748	1.85184	0.703193	2.63347	0.00845175	0.0298497	1.52506	up-regulated
Paf-AHalpha	182.233	1.04766	0.428146	2.44697	0.0144065	0.0462916	1.3345	up-regulated
sol	4438.97	0.530279	0.105975	5.00381	5.62079e-07	5.44884e-06	5.2637	up-regulated
cindr	18669.7	0.986678	0.0925865	10.6568	1.62025e-26	9.08203e-25	24.0418	up-regulated
CG3281	1518.61	1.26556	0.160081	7.90575	2.66331e-15	6.4845e-14	13.1881	up-regulated
CG6296	21.9636	3.84334	1.14825	3.34714	0.000816514	0.0040687	2.39054	up-regulated
lab	437.758	0.957791	0.277275	3.4543	0.00055172	0.00286468	2.54292	up-regulated
Pk34A	129.101	1.4094	0.466387	3.02196	0.00251145	0.0107553	1.96838	up-regulated
CG15666	10.6406	7.3373	2.30816	3.17886	0.00147858	0.00685973	2.16369	up-regulated
CG14042	80.5847	1.57573	0.589667	2.67224	0.00753458	0.0271714	1.56589	up-regulated
DnaJ-60	188.918	1.31125	0.405928	3.23026	0.00123677	0.00585297	2.23262	up-regulated
CG31689	3559.52	1.69821	0.11744	14.4603	2.15917e-47	2.80736e-45	44.5517	up-regulated
CG9629	289.333	1.38631	0.418929	3.30918	0.00093571	0.00459368	2.33784	up-regulated
ph-p	2669.88	0.665632	0.161818	4.11347	3.89758e-05	0.000262727	3.58049	up-regulated
Atet	650.257	1.04816	0.245108	4.2763	1.90028e-05	0.000137422	3.86194	up-regulated
CG12643	1130.97	1.62432	0.165768	9.79874	1.13998e-22	5.13479e-21	20.2895	up-regulated
Or71a	621.758	6.05294	0.397765	15.2174	2.71238e-52	4.3302e-50	49.3635	up-regulated
Mio	4773.84	0.673887	0.103761	6.4946	8.32524e-11	1.32741e-09	8.877	up-regulated
CG7888	227.689	1.80917	0.354813	5.09893	3.4158e-07	3.41634e-06	5.46644	up-regulated
CR45668	351.765	1.04685	0.273367	3.82946	0.000128426	0.000768361	3.11443	up-regulated
Dif	9667.18	1.51676	0.0927072	16.3608	3.646e-60	6.96717e-58	57.1569	up-regulated
CG13679	50.2522	2.17901	0.738716	2.94972	0.00318062	0.0131091	1.88243	up-regulated
Sytbeta	355.755	1.43545	0.341978	4.1975	2.69877e-05	0.00018857	3.72453	up-regulated
CG5618	5644.73	2.24997	0.103232	21.7954	2.56664e-105	1.29482e-102	101.888	up-regulated
CG11362	47.3507	2.37757	0.882631	2.69373	0.00706568	0.025755	1.58914	up-regulated
CG44085	12036.9	3.08063	0.14398	21.3962	1.45066e-101	6.53419e-99	98.1848	up-regulated
RpS7	239203	0.655418	0.105538	6.21028	5.28919e-10	7.75666e-09	8.11033	up-regulated
ImpE3	224.371	1.89469	0.346318	5.47097	4.47589e-08	5.09936e-07	6.29248	up-regulated
CG44013	573.835	1.67856	0.242775	6.91407	4.70947e-12	8.3774e-11	10.0769	up-regulated
CG32815	162.085	1.35355	0.470492	2.87689	0.0040162	0.0159837	1.79632	up-regulated
Shaw	55.6068	2.69694	0.760681	3.54543	0.000391978	0.00211537	2.67461	up-regulated
CR40354	221.374	1.50437	0.343202	4.38335	1.16871e-05	8.80503e-05	4.05527	up-regulated
CG31935	484.212	1.00773	0.245974	4.09689	4.18734e-05	0.000280163	3.55259	up-regulated
Hsromega	193835	0.522586	0.0818828	6.38212	1.74649e-10	2.69936e-09	8.56874	up-regulated
dsx	1288.14	0.688786	0.176597	3.90033	9.60618e-05	0.000593758	3.22639	up-regulated
Tet	41079	1.27423	0.147662	8.62933	6.17101e-18	1.93604e-16	15.7131	up-regulated
Pur-alpha	1574.15	0.730444	0.153861	4.74743	2.06023e-06	1.79693e-05	4.74547	up-regulated
CG43366	11.2486	7.41768	2.90792	2.55086	0.0107459	0.0363734	1.43922	up-regulated
CG16749	281.238	0.960861	0.334059	2.87632	0.00402345	0.0160075	1.79568	up-regulated
CG16732	911.737	0.835457	0.254865	3.27804	0.00104529	0.00505687	2.29612	up-regulated
baz	12021.9	1.76096	0.137739	12.7847	1.99533e-37	1.86408e-35	34.7295	up-regulated
CG42750	133.734	1.83013	0.559574	3.27057	0.00107331	0.00518047	2.28563	up-regulated
fu12	336.711	0.682925	0.278769	2.44979	0.0142939	0.0460238	1.33702	up-regulated
CG12991	1943.97	0.6622	0.152783	4.33427	1.46247e-05	0.000108243	3.9656	up-regulated
CG13155	497.607	12.8859	1.47407	8.74175	2.2952e-18	7.61764e-17	16.1182	up-regulated
GstD3	2143.28	0.797918	0.135538	5.88704	3.9317e-09	5.04955e-08	7.29675	up-regulated
CR44321	935.393	0.673047	0.192994	3.48739	0.000487759	0.0025705	2.58998	up-regulated
snoRNA:Psi28S-1837b	62.0557	1.75295	0.651586	2.69029	0.00713904	0.0259699	1.58553	up-regulated
CG6495	1609.25	1.09027	0.15441	7.06086	1.65472e-12	3.12883e-11	10.5046	up-regulated
RpS28b	136337	0.788644	0.106147	7.42971	1.08834e-13	2.30305e-12	11.6377	up-regulated
tara	1173.55	0.559332	0.163454	3.42196	0.000621719	0.00319004	2.4962	up-regulated
CG32758	1847.32	0.513082	0.14621	3.50922	0.000449427	0.00239163	2.62131	up-regulated
CR45874	2775.05	0.558675	0.132785	4.20736	2.58372e-05	0.000181335	3.74152	up-regulated
CG18031	173.589	1.40138	0.410718	3.41203	0.00064482	0.00329383	2.4823	up-regulated
RpL30	92350	0.572553	0.117181	4.88608	1.02866e-06	9.46111e-06	5.02406	up-regulated
lov	40.2333	6.23375	1.23136	5.0625	4.13787e-07	4.07073e-06	5.39033	up-regulated
how	1270.05	0.551834	0.1752	3.14974	0.00163414	0.00748846	2.12561	up-regulated
TMS1	3080.14	0.710222	0.131139	5.41579	6.10184e-08	6.77433e-07	6.16913	up-regulated
CG44098	196.658	2.9101	0.402715	7.2262	4.96709e-13	9.91217e-12	11.0038	up-regulated
Fs(2)Ket	6450.94	0.591565	0.100624	5.87897	4.1282e-09	5.26972e-08	7.27821	up-regulated
CG31675	51.1813	2.56585	0.790093	3.24753	0.00116411	0.00556551	2.2545	up-regulated
CG2186	3002.99	0.765617	0.122672	6.24116	4.34338e-10	6.41437e-09	8.19285	up-regulated
Nmda1	12991.6	0.589425	0.086407	6.82149	9.00985e-12	1.57385e-10	9.80304	up-regulated
Stat92E	8105.73	0.735511	0.140133	5.24866	1.53209e-07	1.60089e-06	5.79564	up-regulated
ALiX	28744	0.932762	0.0769008	12.1294	7.3773e-34	5.94542e-32	31.2258	up-regulated
PGRP-LC	7026.3	0.56814	0.0925623	6.13792	8.36091e-10	1.18215e-08	7.92733	up-regulated
CR45923	39.8485	3.0332	0.875426	3.46482	0.000530581	0.00277088	2.55738	up-regulated
DptB	52.4555	6.15385	1.08797	5.65628	1.54693e-08	1.85877e-07	6.73078	up-regulated
CG10559	116.838	2.07988	0.490118	4.24362	2.1994e-05	0.000156894	3.80439	up-regulated
CR43906	159.413	1.21353	0.410326	2.95748	0.00310168	0.0128721	1.89035	up-regulated
Cyp6v1	631.352	1.26734	0.212916	5.95231	2.64378e-09	3.49511e-08	7.45654	up-regulated
Rab2	4411.64	0.527776	0.102335	5.15734	2.50485e-07	2.54357e-06	5.59456	up-regulated
Oseg4	178.219	2.88229	0.548538	5.25449	1.48435e-07	1.55358e-06	5.80867	up-regulated
CG11807	356.132	0.727162	0.272495	2.66853	0.00761833	0.0274035	1.56219	up-regulated
Pfrx	4927.12	1.07134	0.101911	10.5125	7.56425e-26	4.04239e-24	23.3934	up-regulated
CG6788	245.093	0.932863	0.326067	2.86095	0.00422368	0.0166831	1.77772	up-regulated
fs(1)M3	79.38	6.76469	0.969429	6.97802	2.99367e-12	5.44821e-11	10.2637	up-regulated
RhoGAP19D	3976.08	0.606068	0.16762	3.61572	0.000299513	0.00165533	2.78112	up-regulated
CG11873	5455.04	1.05308	0.158984	6.6238	3.50082e-11	5.83253e-10	9.23414	up-regulated
Hsc70-4	394098	0.651402	0.074264	8.77143	1.76409e-18	5.933e-17	16.2267	up-regulated
Cul2	5851.89	0.837715	0.0949694	8.8209	1.13547e-18	3.86735e-17	16.4126	up-regulated
Or7a	51.4886	1.71158	0.706007	2.42431	0.0153374	0.0487735	1.31182	up-regulated
Ac3	809.779	0.61143	0.223362	2.73739	0.00619285	0.0231114	1.63617	up-regulated
CG34189	101.16	4.17166	0.585817	7.12111	1.07063e-12	2.06148e-11	10.6858	up-regulated
dj-1beta	1594.82	0.728422	0.179547	4.05701	4.97049e-05	0.000327352	3.48499	up-regulated
CR43241	374.76	1.58332	0.265766	5.95756	2.56031e-09	3.39188e-08	7.46956	up-regulated
osa	6188.48	0.642073	0.141385	4.5413	5.59071e-06	4.48823e-05	4.34793	up-regulated
CG5550	150.117	1.90353	0.46653	4.08018	4.50009e-05	0.000299341	3.52383	up-regulated
CG2269	195.279	1.33924	0.366319	3.65595	0.000256236	0.00144334	2.84063	up-regulated
Arpc3B	2837.71	0.538443	0.135399	3.97671	6.98759e-05	0.000444191	3.35243	up-regulated
CG5509	62.1549	3.21493	0.675188	4.76154	1.9212e-06	1.68382e-05	4.7737	up-regulated
Coprox	5599.06	0.509082	0.11026	4.61712	3.89104e-06	3.22854e-05	4.49099	up-regulated
lcs	146.165	2.96103	0.533887	5.54617	2.91989e-08	3.40389e-07	6.46802	up-regulated
CG32795	1723	0.623784	0.146772	4.25001	2.13757e-05	0.000152916	3.81555	up-regulated
CR33963	1134.41	0.659685	0.251708	2.62084	0.00877136	0.0307546	1.51209	up-regulated
LysP	17.5667	4.60353	1.58898	2.89715	0.00376565	0.0151057	1.82086	up-regulated
CG10175	461.38	1.466	0.258637	5.66819	1.4431e-08	1.74e-07	6.75945	up-regulated
ebd2	2863.01	3.07381	0.123296	24.9303	3.48911e-137	2.75029e-134	133.561	up-regulated
CG3638	22469.9	1.0268	0.124529	8.24545	1.64543e-16	4.57097e-15	14.34	up-regulated
fz2	6971.67	0.705424	0.114476	6.16223	7.17281e-10	1.02566e-08	7.989	up-regulated
RpS3	223203	0.884643	0.111138	7.9599	1.72179e-15	4.31713e-14	13.3648	up-regulated
CG8034	1896.47	0.660444	0.164734	4.00916	6.09354e-05	0.000393103	3.40549	up-regulated
RpL5	339009	0.794904	0.11344	7.00724	2.43067e-12	4.48181e-11	10.3485	up-regulated
CG42313	9.09673	7.11423	2.37905	2.99037	0.00278639	0.0117414	1.93028	up-regulated
CG13658	81.2357	1.62281	0.55573	2.92015	0.00349868	0.0141928	1.84793	up-regulated
CG42740	132.276	5.69253	0.783176	7.26852	3.63444e-13	7.36938e-12	11.1326	up-regulated
CG12090	4469.4	0.801826	0.114693	6.99103	2.72873e-12	4.99488e-11	10.3015	up-regulated
CG11891	2243.1	0.636354	0.126882	5.01532	5.2944e-07	5.1443e-06	5.28867	up-regulated
Hsp23	1.64505e+06	0.875425	0.0967287	9.05031	1.42562e-19	5.13711e-18	17.2893	up-regulated
CAP	11616.5	0.771635	0.0939879	8.20994	2.21291e-16	6.09372e-15	14.2151	up-regulated
Cyp9c1	5944.06	0.755058	0.112445	6.71494	1.88144e-11	3.21527e-10	9.49278	up-regulated
RpL7	254006	0.793062	0.0996932	7.95503	1.79091e-15	4.46621e-14	13.3501	up-regulated
CG11263	50.5032	2.84782	0.813911	3.49894	0.000467116	0.00247636	2.60619	up-regulated
Zip102B	1589.2	0.620036	0.142806	4.3418	1.4132e-05	0.000104843	3.97946	up-regulated
csw	723.21	1.20226	0.21679	5.54575	2.92696e-08	3.40857e-07	6.46743	up-regulated
Cbs	1184.7	0.637422	0.186167	3.42392	0.000617256	0.00317101	2.4988	up-regulated
Traf4	2555.82	1.0036	0.125377	8.00469	1.19772e-15	3.03936e-14	13.5172	up-regulated
RabX1	7670.12	1.20492	0.101946	11.8192	3.10765e-32	2.33296e-30	29.6321	up-regulated
emp	1088.41	0.707442	0.195102	3.62602	0.000287827	0.00160127	2.79554	up-regulated
CG31183	486.3	2.29878	0.26681	8.61576	6.94784e-18	2.16896e-16	15.6637	up-regulated
Cg25C	450.725	2.41644	0.345438	6.99529	2.64717e-12	4.8597e-11	10.3134	up-regulated
CR33013	290.291	5.41858	0.417083	12.9916	1.3652e-38	1.31435e-36	35.8813	up-regulated
mbl	6617.54	0.619588	0.139041	4.45615	8.34445e-06	6.42885e-05	4.19187	up-regulated
Crtc	4297.2	0.800673	0.145746	5.49363	3.9376e-08	4.51874e-07	6.34498	up-regulated
CG4835	7.23478	6.78242	2.51122	2.70085	0.00691633	0.0253277	1.5964	up-regulated
CG15014	533.096	0.847233	0.25759	3.28908	0.00100515	0.00488703	2.31095	up-regulated
bru-3	481.826	3.44663	0.277078	12.4392	1.60121e-35	1.37377e-33	32.8621	up-regulated
Mitf	2586.39	0.517819	0.1223	4.234	2.29572e-05	0.000162478	3.7892	up-regulated
RpL34b	146763	0.753298	0.106143	7.09702	1.27478e-12	2.43968e-11	10.6127	up-regulated
CG17855	1343.94	0.962399	0.161837	5.94671	2.73578e-09	3.60539e-08	7.44305	up-regulated
AstC	2821.38	1.01281	0.201061	5.0373	4.72149e-07	4.60537e-06	5.33674	up-regulated
CG5348	463.468	4.78268	0.356414	13.4189	4.68561e-41	4.88387e-39	38.3112	up-regulated
CR33255	15.7361	7.90476	2.69329	2.93498	0.00333572	0.0136411	1.86515	up-regulated
app	5129.84	1.00238	0.138867	7.21826	5.26588e-13	1.04423e-11	10.9812	up-regulated
Tk	1813.5	1.2852	0.201838	6.36748	1.92161e-10	2.94834e-09	8.53042	up-regulated
CG5267	203.466	3.71003	0.398055	9.3204	1.15906e-20	4.59689e-19	18.3375	up-regulated
mamo	6654.05	1.95831	0.179241	10.9256	8.69939e-28	5.27484e-26	25.2778	up-regulated
Socs16D	1628.66	0.531375	0.140424	3.78407	0.000154282	0.000907556	3.04213	up-regulated
clumsy	47.0407	2.44144	0.919741	2.65449	0.00794291	0.0283784	1.54701	up-regulated
CG18404	120.574	3.49766	0.544344	6.42547	1.31466e-10	2.0597e-09	8.6862	up-regulated
ttv	733.241	0.939249	0.218164	4.30525	1.668e-05	0.000121882	3.91406	up-regulated
CR43159	2021.82	0.861755	0.174206	4.94676	7.54576e-07	7.07037e-06	5.15056	up-regulated
CG6683	467.808	0.8616	0.252107	3.4176	0.000631758	0.00323235	2.49048	up-regulated
Jheh2	6339.74	1.01846	0.105766	9.62939	6.00823e-22	2.55999e-20	19.5918	up-regulated
RpL8	264317	0.927117	0.110105	8.4203	3.75528e-17	1.09888e-15	14.9591	up-regulated
CR44772	149.216	1.76486	0.429955	4.10475	4.04755e-05	0.00027153	3.56618	up-regulated
Tm1	18592.2	0.799081	0.0828901	9.64024	5.40605e-22	2.31909e-20	19.6347	up-regulated
vlc	1284.35	0.659911	0.164348	4.01532	5.93657e-05	0.000383887	3.4158	up-regulated
Cp1	10886.2	0.740926	0.0841952	8.8001	1.36697e-18	4.63446e-17	16.334	up-regulated
CG10103	12622.6	0.738519	0.0958462	7.70525	1.30584e-14	2.97817e-13	12.5261	up-regulated
CrebA	2267.65	0.616876	0.160351	3.84703	0.000119557	0.000723193	3.14075	up-regulated
CG3164	20666.7	0.605752	0.0815366	7.42921	1.09252e-13	2.30801e-12	11.6368	up-regulated
RhoGAP16F	6362.58	0.577274	0.113429	5.08931	3.5936e-07	3.57998e-06	5.44612	up-regulated
CG14977	288.7	0.806884	0.311137	2.59334	0.00950478	0.0328513	1.48345	up-regulated
cic	11331.6	1.07906	0.135368	7.97135	1.56949e-15	3.9431e-14	13.4042	up-regulated
Cf2	976.598	0.534183	0.188437	2.83481	0.00458531	0.017954	1.74584	up-regulated
RpL39	83603	0.73973	0.120828	6.12216	9.2314e-10	1.30085e-08	7.88577	up-regulated
CG33346	124.161	2.27261	0.566035	4.01496	5.94555e-05	0.000384146	3.4155	up-regulated
norpA	1305.9	0.722535	0.19391	3.72613	0.000194443	0.00112543	2.94868	up-regulated
CG4199	997.56	1.06731	0.183747	5.80859	6.30027e-09	7.88284e-08	7.10332	up-regulated
CG15098	15061.4	0.827614	0.0890532	9.29348	1.49327e-20	5.86703e-19	18.2316	up-regulated
CG30187	92.1964	1.85172	0.561882	3.29556	0.000982257	0.00478495	2.32012	up-regulated
Tomosyn	1534.74	1.13985	0.151523	7.52261	5.36914e-14	1.15753e-12	11.9365	up-regulated
CG2556	3443.59	1.33524	0.112466	11.8724	1.64756e-32	1.28266e-30	29.8919	up-regulated
CG15923	93.8623	2.68919	0.593968	4.52751	5.96838e-06	4.7551e-05	4.32284	up-regulated
Mkrn1	1076.29	0.595224	0.167663	3.55013	0.000385048	0.00208243	2.68143	up-regulated
TfIIEalpha	1486.04	0.709636	0.170765	4.15563	3.24396e-05	0.000222594	3.65249	up-regulated
CG8661	811.026	0.963058	0.235284	4.09317	4.25524e-05	0.000283802	3.54698	up-regulated
SF2	13644.8	0.574529	0.0914699	6.28107	3.36245e-10	5.03051e-09	8.29839	up-regulated
WASp	2068.16	0.513842	0.133481	3.84956	0.00011833	0.000717147	3.14439	up-regulated
nej	9187.88	0.775101	0.164844	4.70202	2.57606e-06	2.20565e-05	4.65646	up-regulated
Sulf1	531.869	0.985635	0.228072	4.32159	1.54905e-05	0.000113602	3.94462	up-regulated
Hsc70Cb	50697.1	0.535111	0.0761898	7.02339	2.16545e-12	4.02813e-11	10.3949	up-regulated
CG3277	1520.02	1.34461	0.145965	9.21184	3.20583e-20	1.23645e-18	17.9078	up-regulated
Pak	16766.9	0.640932	0.0816849	7.84639	4.28182e-15	1.01891e-13	12.9919	up-regulated
CR45033	112.372	1.39799	0.504934	2.76866	0.00562868	0.0213693	1.67021	up-regulated
RpL6	241076	0.844409	0.0912128	9.25758	2.09125e-20	8.16559e-19	18.088	up-regulated
Rbcn-3A	5869.04	0.644837	0.150845	4.27483	1.91282e-05	0.00013817	3.85959	up-regulated
CG10903	1251.79	0.720368	0.166451	4.32782	1.50595e-05	0.000111005	3.95466	up-regulated
haf	59.1664	1.82414	0.641971	2.84147	0.00449066	0.0176272	1.75382	up-regulated
otk	1129.05	0.563261	0.219844	2.56209	0.0104043	0.0354838	1.44997	up-regulated
CR34335	8269.12	1.83268	0.144709	12.6646	9.29037e-37	8.30994e-35	34.0804	up-regulated
Lar	2047.51	0.662344	0.188532	3.51316	0.000442814	0.00236243	2.62664	up-regulated
RpL35	130431	0.718742	0.108121	6.64756	2.97989e-11	4.99102e-10	9.30181	up-regulated
Dscam4	264.779	3.47257	0.426591	8.14028	3.94375e-16	1.05602e-14	13.9763	up-regulated
CG2061	83.7821	1.65439	0.605578	2.73192	0.00629661	0.0234395	1.63005	up-regulated
pain	8206.09	0.971693	0.0884102	10.9907	4.2347e-28	2.59263e-26	25.5863	up-regulated
Sema-5c	511.884	2.58523	0.237541	10.8833	1.38462e-27	8.19848e-26	25.0863	up-regulated
kuz	16380.3	0.995235	0.124273	8.00844	1.16175e-15	2.95999e-14	13.5287	up-regulated
CG11360	2454.9	0.60546	0.155375	3.89677	9.74846e-05	0.000600917	3.22119	up-regulated
HDAC6	1412.45	0.592607	0.156276	3.79205	0.000149407	0.000882442	3.05431	up-regulated
crq	2814.57	0.951346	0.124788	7.62368	2.46537e-14	5.49351e-13	12.2602	up-regulated
Hsp70Ab	1.1397e+06	2.22932	0.080353	27.744	2.05584e-169	2.59282e-166	165.586	up-regulated
Gpi1	200.939	1.02629	0.389609	2.63416	0.00843465	0.0298301	1.52534	up-regulated
CG17912	33088	4.60712	0.0841957	54.7192	0	0	Inf	up-regulated
Hsp60	64114.6	0.546767	0.0853971	6.40263	1.52719e-10	2.36912e-09	8.62541	up-regulated
CG5004	8425.04	0.7753	0.102512	7.56302	3.93824e-14	8.65314e-13	12.0628	up-regulated
Taf4	3924.91	0.571229	0.110512	5.16892	2.35454e-07	2.40644e-06	5.61863	up-regulated
CG16719	267.342	1.1193	0.368777	3.03516	0.0024041	0.0103766	1.98394	up-regulated
CG11023	178.556	2.15053	0.405352	5.30535	1.1246e-07	1.20403e-06	5.91936	up-regulated
CR45177	73.2022	1.789	0.632029	2.83057	0.00464648	0.0181441	1.74126	up-regulated
CG15308	14.9375	7.82781	2.03463	3.8473	0.000119428	0.000722759	3.14101	up-regulated
pre-mod(mdg4)-U	396.189	0.743074	0.277985	2.67307	0.007516	0.0271221	1.56668	up-regulated
CG11889	93.9489	1.56656	0.598202	2.61878	0.0088244	0.0309234	1.50971	up-regulated
RpL3	422674	0.921863	0.0902915	10.2099	1.79137e-24	8.82532e-23	22.0543	up-regulated
CG12204	925.978	1.03955	0.175796	5.9134	3.35122e-09	4.33938e-08	7.36257	up-regulated
CG17707	44.1348	4.00231	1.24597	3.2122	0.00131722	0.00620143	2.20751	up-regulated
CG17162	717.062	1.43811	0.206178	6.9751	3.0565e-12	5.55454e-11	10.2554	up-regulated
RpL13A	161368	0.610401	0.107004	5.70447	1.16705e-08	1.42074e-07	6.84749	up-regulated
CG12772	483.134	0.645891	0.264543	2.44153	0.0146252	0.0468512	1.32928	up-regulated
Prx2540-2	1385.3	1.2069	0.198054	6.09381	1.10257e-09	1.53146e-08	7.8149	up-regulated
CG3191	143.207	2.25685	0.426869	5.28699	1.24348e-07	1.32568e-06	5.87756	up-regulated
28SrRNA-Psi:CR41609	15442.3	0.682109	0.165021	4.13346	3.57337e-05	0.000242689	3.61495	up-regulated
tai	10754.7	0.586944	0.123238	4.7627	1.91017e-06	1.67765e-05	4.7753	up-regulated
pre-lola-G	218.365	1.63491	0.474597	3.44484	0.0005714	0.00295712	2.52913	up-regulated
CG13367	610.004	0.855343	0.211929	4.03598	5.43741e-05	0.000354585	3.45028	up-regulated
CG9821	46395.7	1.5419	0.112116	13.7528	4.90295e-43	5.33069e-41	40.2732	up-regulated
Pdh	29.2121	2.77404	1.06492	2.60492	0.0091896	0.0319926	1.49495	up-regulated
sals	49.7054	1.81769	0.72197	2.51768	0.011813	0.0392792	1.40584	up-regulated
CG30089	141.777	3.31867	0.609489	5.445	5.1804e-08	5.8231e-07	6.23485	up-regulated
RpL9	175633	0.858598	0.106437	8.06673	7.22067e-16	1.86996e-14	13.7282	up-regulated
CG32564	120.826	1.90362	0.463269	4.1091	3.97198e-05	0.000267171	3.57321	up-regulated
Sema-1b	1646.44	1.31886	0.167172	7.8892	3.04141e-15	7.34832e-14	13.1338	up-regulated
TBPH	3488.09	0.723217	0.134074	5.39416	6.88442e-08	7.60301e-07	6.11901	up-regulated
corn	4026.38	0.592932	0.120706	4.91219	9.00643e-07	8.36444e-06	5.07756	up-regulated
mthl10	3833.51	0.770274	0.117531	6.55379	5.60966e-11	9.10542e-10	9.0407	up-regulated
CG15629	222.395	2.72596	0.373733	7.29386	3.01198e-13	6.14677e-12	11.2114	up-regulated
CG13565	7346.63	3.62704	0.398087	9.11119	8.14855e-20	3.00496e-18	17.5222	up-regulated
CG10863	1422.01	0.764684	0.165575	4.61836	3.86778e-06	3.21135e-05	4.49331	up-regulated
rad	52.3068	2.48216	0.800269	3.10165	0.00192444	0.00861353	2.06482	up-regulated
eIF3-S8	41465.2	0.537676	0.0757943	7.09388	1.30401e-12	2.48807e-11	10.6041	up-regulated
Tctp	66301.7	0.717513	0.0830349	8.6411	5.56763e-18	1.7643e-16	15.7534	up-regulated
RpS11	159849	0.63239	0.119366	5.29791	1.17138e-07	1.25199e-06	5.9024	up-regulated
CG6163	66.9614	3.21522	0.731259	4.39683	1.09844e-05	8.31043e-05	4.08038	up-regulated
CG5290	15121.6	0.693018	0.0902502	7.67886	1.60513e-14	3.64099e-13	12.4388	up-regulated
CG7324	2960.45	0.522623	0.124503	4.19769	2.69654e-05	0.000188519	3.72465	up-regulated
CG34031	15.8585	4.35914	1.65748	2.62998	0.00853901	0.0300569	1.52206	up-regulated
RpS15Aa	102100	0.946166	0.0980849	9.6464	5.09125e-22	2.1915e-20	19.6593	up-regulated
SoYb	284.524	1.45317	0.313911	4.62923	3.6702e-06	3.05334e-05	4.51522	up-regulated
PhKgamma	2072.59	0.678433	0.13649	4.97058	6.67514e-07	6.34894e-06	5.1973	up-regulated
Ten-m	1388.97	1.49393	0.215826	6.92193	4.45544e-12	7.94795e-11	10.0997	up-regulated
atk	112.61	1.7165	0.528996	3.24483	0.00117519	0.00561207	2.25088	up-regulated
stumps	42.479	2.17119	0.873363	2.48601	0.0129183	0.0423184	1.37347	up-regulated
egr	2830.18	1.34262	0.137556	9.76053	1.66287e-22	7.46337e-21	20.1271	up-regulated
CG15126	4552.38	0.921787	0.104321	8.83607	9.91473e-19	3.41652e-17	16.4664	up-regulated
Smr	6635.36	0.943848	0.19049	4.95483	7.2392e-07	6.83389e-06	5.16533	up-regulated
Tsp42El	3123.59	0.834101	0.115982	7.19164	6.40169e-13	1.25956e-11	10.8998	up-regulated
CG8839	47967.8	1.3428	0.0813493	16.5065	3.2922e-61	6.38789e-59	58.1946	up-regulated
pix	26773.4	0.780939	0.0916188	8.52379	1.54419e-17	4.65918e-16	15.3317	up-regulated
RpL36A	121240	0.685673	0.122199	5.6111	2.0105e-08	2.39211e-07	6.62122	up-regulated
CtsB1	5522.94	0.56072	0.112999	4.96219	6.97039e-07	6.60982e-06	5.17981	up-regulated
Int6	18540.9	0.545225	0.0972816	5.60461	2.0873e-08	2.47648e-07	6.60617	up-regulated
Ent3	1344.58	0.876203	0.176855	4.95437	7.25668e-07	6.83775e-06	5.16509	up-regulated
p24-2	5906.13	0.613406	0.0997323	6.15053	7.72245e-10	1.09893e-08	7.95903	up-regulated
RpL4	317809	0.802916	0.0895253	8.96859	3.00331e-19	1.061e-17	16.9743	up-regulated
HLH3B	28.6541	4.6418	1.3426	3.45732	0.000545568	0.0028374	2.54708	up-regulated
bmm	7547.46	0.802828	0.0954944	8.40707	4.20368e-17	1.22724e-15	14.9111	up-regulated
CR45909	28.2037	8.74672	1.84676	4.73625	2.17705e-06	1.89228e-05	4.72302	up-regulated
tacc	7502.43	0.645607	0.0916077	7.04751	1.82143e-12	3.42353e-11	10.4655	up-regulated
Fs	1331.71	6.80885	0.257803	26.4111	1.02153e-153	9.20254e-151	150.036	up-regulated
CG17637	143.804	2.16892	0.483362	4.48716	7.21784e-06	5.65525e-05	4.24755	up-regulated
vsg	36097.7	0.557105	0.0778226	7.15866	8.14722e-13	1.58081e-11	10.8011	up-regulated
CG9231	292.239	1.33615	0.305299	4.37652	1.20587e-05	9.06885e-05	4.04245	up-regulated
CG12236	561.326	0.771892	0.249992	3.08767	0.00201732	0.00896174	2.04761	up-regulated
CG1105	1027.6	1.91968	0.234292	8.19356	2.53621e-16	6.95363e-15	14.1578	up-regulated
CG9640	666.45	1.0464	0.222113	4.71113	2.46343e-06	2.11496e-05	4.6747	up-regulated
Nacalpha	58856.7	0.563975	0.105245	5.35866	8.38396e-08	9.09461e-07	6.04122	up-regulated
Sema-1a	526.009	0.928235	0.302147	3.07213	0.00212538	0.00935285	2.02906	up-regulated
RpL31	179288	0.81712	0.116399	7.01999	2.21888e-12	4.11538e-11	10.3856	up-regulated
msta	97.8422	2.29622	0.546024	4.20535	2.60677e-05	0.000182648	3.73839	up-regulated
CR43211	142.811	1.12567	0.440462	2.55565	0.0105988	0.0360109	1.44357	up-regulated
ZAP3	6475.68	0.50391	0.146169	3.44744	0.00056593	0.00293122	2.53295	up-regulated
Ef1beta	67005.2	0.648628	0.115684	5.60688	2.06001e-08	2.4464e-07	6.61147	up-regulated
CG31832	6.8369	6.70133	2.56393	2.61369	0.00895693	0.0313009	1.50444	up-regulated
CG9953	2569.68	0.538185	0.119204	4.51483	6.33686e-06	5.01698e-05	4.29956	up-regulated
Eip75B	15317.1	1.03728	0.0923895	11.2272	2.99813e-29	1.97971e-27	26.7034	up-regulated
CG2278	635.562	1.20652	0.273024	4.41909	9.91163e-06	7.53954e-05	4.12266	up-regulated
vnd	911.137	1.32427	0.215573	6.14304	8.09566e-10	1.14779e-08	7.94014	up-regulated
CG6770	231289	0.871847	0.0831068	10.4907	9.53343e-26	5.05192e-24	23.2965	up-regulated
CG5010	26462.8	0.600961	0.0969913	6.19603	5.79063e-10	8.44294e-09	8.07351	up-regulated
tth	1776.68	0.730564	0.152038	4.80515	1.54636e-06	1.37756e-05	4.86089	up-regulated
tap	128.04	2.96127	0.528044	5.608	2.04675e-08	2.43295e-07	6.61387	up-regulated
igl	77.4067	3.64039	0.671301	5.42288	5.86466e-08	6.53402e-07	6.18482	up-regulated
Mlf	7719	0.726592	0.0931541	7.79989	6.19627e-15	1.45797e-13	12.8363	up-regulated
CR44119	195.918	1.36642	0.411691	3.31903	0.000903292	0.00445462	2.35119	up-regulated
Vha26	10493.7	0.500956	0.106012	4.72547	2.29578e-06	1.98454e-05	4.70234	up-regulated
Rab14	1328.05	0.910886	0.170525	5.34165	9.21048e-08	9.92843e-07	6.00312	up-regulated
deltaTry	74.3998	1.90894	0.601337	3.17449	0.001501	0.00694956	2.15804	up-regulated
Rm62	75554.6	0.835856	0.0765365	10.921	9.1471e-28	5.51977e-26	25.2581	up-regulated
Evi5	915.253	0.869547	0.194248	4.47649	7.58812e-06	5.89294e-05	4.22967	up-regulated
Oatp30B	3558.25	1.04588	0.120855	8.65401	4.97201e-18	1.59155e-16	15.7982	up-regulated
fru	1902.81	1.56035	0.182362	8.55635	1.16502e-17	3.54908e-16	15.4499	up-regulated
Hsp70Bbb	252196	1.85422	0.0957206	19.3712	1.35064e-83	4.60385e-81	80.3369	up-regulated
siz	8010.64	0.927187	0.0911176	10.1757	2.54523e-24	1.23463e-22	21.9085	up-regulated
X11L	1560.97	0.558548	0.200833	2.78116	0.00541648	0.0207133	1.68375	up-regulated
CG15772	363.422	0.932004	0.323426	2.88166	0.00395589	0.0157636	1.80235	up-regulated
CG34212	37.425	9.1525	1.72042	5.31991	1.03821e-07	1.11437e-06	5.95297	up-regulated
Hsp83	1.53461e+06	1.0568	0.0699154	15.1154	1.28142e-51	1.97088e-49	48.7053	up-regulated
amon	512.813	1.89388	0.251124	7.54161	4.64198e-14	1.01288e-12	11.9944	up-regulated
HPS4	459.437	1.49785	0.249439	6.00486	1.91501e-09	2.58035e-08	7.58832	up-regulated
AMPdeam	15104.6	1.12417	0.0851198	13.2069	8.0084e-40	7.82961e-38	37.1063	up-regulated
Dad	1838.28	0.828527	0.141051	5.87396	4.25506e-09	5.42069e-08	7.26595	up-regulated
TM4SF	301.2	5.03749	0.414162	12.1631	4.887e-34	3.97644e-32	31.4005	up-regulated
HERC2	3416.03	0.804907	0.149543	5.38246	7.34729e-08	8.06476e-07	6.09341	up-regulated
CG4459	113.367	2.18869	0.539747	4.05503	5.01287e-05	0.000329283	3.48243	up-regulated
CG6293	429.055	1.63203	0.34289	4.75965	1.93932e-06	1.69853e-05	4.76993	up-regulated
px	3694.2	0.561383	0.134051	4.18784	2.81618e-05	0.000195797	3.70819	up-regulated
rudhira	5173.15	0.583096	0.128349	4.54306	5.54435e-06	4.45385e-05	4.35126	up-regulated
Cp7Fb	6.75422	6.6814	2.65791	2.51378	0.0119445	0.0396222	1.40206	up-regulated
CG13921	331.299	0.940928	0.288132	3.26562	0.00109226	0.00525784	2.27919	up-regulated
CG13075	47.9878	3.80833	0.836147	4.55462	5.24816e-06	4.22938e-05	4.37372	up-regulated
CG3544	264.669	2.39031	0.38864	6.15045	7.72633e-10	1.09893e-08	7.95903	up-regulated
CG5910	873.673	0.681315	0.183561	3.71166	0.000205904	0.00118578	2.92599	up-regulated
Fas2	5003.41	0.694087	0.115717	5.99815	1.99573e-09	2.68339e-08	7.57132	up-regulated
CdsA	806.333	0.685193	0.209492	3.27073	0.0010727	0.00517982	2.28569	up-regulated
Ipod	7.09469	6.75547	2.56022	2.63863	0.00832426	0.0295401	1.52959	up-regulated
se	3545	0.80038	0.110805	7.22329	5.07448e-13	1.01067e-11	10.9954	up-regulated
Adk3	1521.16	0.565202	0.148529	3.80534	0.00014161	0.000840466	3.07548	up-regulated
CG33978	79.8863	2.06362	0.59807	3.45046	0.000559635	0.00290219	2.53727	up-regulated
CG13366	7078.03	0.640309	0.0947078	6.76089	1.37148e-11	2.36946e-10	9.62535	up-regulated
mei-P26	2933.42	0.68456	0.201827	3.39182	0.000694292	0.00351522	2.45405	up-regulated
CG7966	362.992	2.09878	0.278186	7.54453	4.53922e-14	9.939e-13	12.0027	up-regulated
Or19b	1206.71	14.1643	1.45306	9.7479	1.88322e-22	8.33372e-21	20.0792	up-regulated
sprt	1217.66	0.726496	0.16561	4.38678	1.15042e-05	8.68291e-05	4.06133	up-regulated
CG9686	40.98	3.21078	0.893415	3.59383	0.000325859	0.00178839	2.74754	up-regulated
CG14989	357.952	2.09424	0.31186	6.7153	1.87686e-11	3.21179e-10	9.49325	up-regulated
RhoBTB	3327.03	1.02024	0.12243	8.3332	7.86838e-17	2.24009e-15	14.6497	up-regulated
gukh	803.742	1.29233	0.212324	6.08661	1.15324e-09	1.59831e-08	7.79634	up-regulated
fus	11836.2	1.05233	0.0892269	11.7939	4.19549e-32	3.13098e-30	29.5043	up-regulated
CG13894	34.172	3.15246	0.989205	3.18686	0.00143826	0.00670835	2.17338	up-regulated
fog	1819.04	1.39379	0.15428	9.03418	1.65242e-19	5.92054e-18	17.2276	up-regulated
CG13907	832.624	0.554541	0.196217	2.82617	0.00471087	0.0183488	1.73639	up-regulated
miple2	8334.91	0.652133	0.0944786	6.90244	5.11154e-12	9.07983e-11	10.0419	up-regulated
hh	166.706	1.48165	0.412332	3.59333	0.000326481	0.00179103	2.7469	up-regulated
CG5463	392.944	0.751723	0.257325	2.9213	0.00348576	0.0141657	1.84876	up-regulated
CG9667	1143.27	0.521	0.172168	3.02611	0.0024772	0.0106484	1.97271	up-regulated
CG43230	12.9355	7.61981	2.12662	3.58306	0.000339592	0.00185489	2.73168	up-regulated
CG15547	1271.8	0.697017	0.156024	4.46736	7.91895e-06	6.12723e-05	4.21274	up-regulated
CG9384	461.846	0.851854	0.28434	2.9959	0.00273636	0.0115653	1.93684	up-regulated
Mctp	9122.51	0.785761	0.0942363	8.3382	7.54325e-17	2.15727e-15	14.6661	up-regulated
mbt	1320.6	0.535701	0.153996	3.47867	0.000503905	0.00264692	2.57726	up-regulated
CG45049	892.806	0.693325	0.190543	3.63868	0.000274044	0.00153202	2.81474	up-regulated
CG42392	441.332	4.86542	0.396594	12.268	1.34524e-34	1.1162e-32	31.9523	up-regulated
Prestin	2108.44	0.538371	0.136338	3.9488	7.85444e-05	0.000495054	3.30535	up-regulated
Vps24	1955.91	0.530196	0.133336	3.97639	6.99691e-05	0.00044456	3.35207	up-regulated
Ras64B	768.226	0.629882	0.202339	3.11301	0.00185191	0.00835347	2.07813	up-regulated
CG2217	56.8833	3.45214	0.79834	4.32415	1.53119e-05	0.000112471	3.94896	up-regulated
CG8292	193.725	1.17639	0.382456	3.07588	0.00209885	0.0092717	2.03284	up-regulated
bun	32808.9	0.505128	0.0978487	5.16233	2.43891e-07	2.4806e-06	5.60544	up-regulated
PNUTS	18765.4	0.73171	0.0805518	9.08372	1.0493e-19	3.83588e-18	17.4161	up-regulated
4EHP	2988.31	0.683871	0.124341	5.49998	3.79838e-08	4.36692e-07	6.35982	up-regulated
ewg	2844	1.32619	0.142606	9.29967	1.40885e-20	5.57003e-19	18.2541	up-regulated
opm	783.948	0.596393	0.193905	3.0757	0.00210012	0.00927407	2.03273	up-regulated
bys	879.65	0.547262	0.186227	2.93869	0.00329607	0.0135187	1.86906	up-regulated
CG9029	135.678	1.26313	0.470454	2.6849	0.00725504	0.0263463	1.57928	up-regulated
RNaseMRP:RNA	352.514	2.25646	0.291657	7.73668	1.02045e-14	2.35283e-13	12.6284	up-regulated
Nf1	1756.4	0.604312	0.1706	3.54228	0.000396691	0.00213898	2.66979	up-regulated
CG31510	2394.75	0.843901	0.137377	6.14296	8.09972e-10	1.14779e-08	7.94014	up-regulated
spas	1159.33	0.799008	0.165748	4.82062	1.43112e-06	1.281e-05	4.89245	up-regulated
CG9837	2600.22	2.33487	0.140391	16.6312	4.14139e-62	8.29066e-60	59.0814	up-regulated
RpS8	289038	0.752612	0.10444	7.20615	5.75566e-13	1.136e-11	10.9446	up-regulated
TyrRII	58.8816	1.77612	0.659037	2.69502	0.0070384	0.0256704	1.59057	up-regulated
CG11448	3015.41	0.540654	0.137406	3.93471	8.32958e-05	0.000521871	3.28244	up-regulated
CG13376	18.6664	3.28365	1.35621	2.42121	0.0154691	0.0491056	1.30887	up-regulated
GstO2	8949.68	1.19419	0.101295	11.7891	4.44012e-32	3.29405e-30	29.4823	up-regulated
CG1988	1161.11	4.62572	0.214931	21.5219	9.71221e-103	4.71117e-100	99.3269	up-regulated
GstE4	84.1438	2.56711	0.651212	3.94204	8.07905e-05	0.000507688	3.2944	up-regulated
boi	779.035	2.9275	0.201728	14.5121	1.01556e-47	1.34824e-45	44.8702	up-regulated
Gr63a	525.931	1.33864	0.273305	4.89796	9.68359e-07	8.93412e-06	5.04895	up-regulated
CG9426	1329.66	0.606139	0.17252	3.51344	0.000442345	0.00236092	2.62692	up-regulated
lid	6603.08	0.704906	0.131083	5.37756	7.5503e-08	8.266e-07	6.0827	up-regulated
CG15544	22.1149	8.39525	1.87078	4.48758	7.20377e-06	5.65307e-05	4.24772	up-regulated
Ptpmeg	3419.62	1.97487	0.110471	17.8767	1.79008e-71	4.80352e-69	68.3184	up-regulated
CG5830	1268.51	1.54156	0.19962	7.72245	1.14115e-14	2.62153e-13	12.5814	up-regulated
RpL27	159906	0.872441	0.105345	8.28172	1.21413e-16	3.41038e-15	14.4672	up-regulated
CR43481	22024.9	0.515359	0.122513	4.20656	2.59292e-05	0.000181778	3.74046	up-regulated
RpS17	144626	0.926705	0.113172	8.18848	2.64548e-16	7.19068e-15	14.1432	up-regulated
UbcE2H	3472.83	0.63553	0.114849	5.53361	3.13708e-08	3.63647e-07	6.43932	up-regulated
Meltrin	5077.18	2.13312	0.128029	16.6612	2.5085e-62	5.10278e-60	59.2922	up-regulated
sif	653.907	1.96222	0.230775	8.50272	1.85196e-17	5.5348e-16	15.2569	up-regulated
CG11109	160.553	1.80274	0.678962	2.65514	0.00792753	0.0283431	1.54755	up-regulated
CG3106	321.783	1.25947	0.335098	3.75851	0.00017093	0.000998964	3.00045	up-regulated
alc	1626.81	0.694016	0.157344	4.41083	1.02976e-05	7.8237e-05	4.10659	up-regulated
CG3184	176.959	0.928979	0.379039	2.45088	0.0142508	0.0459318	1.33789	up-regulated
CG10936	10.9295	5.92109	2.09952	2.82022	0.00479914	0.0186122	1.7302	up-regulated
Sfp53D	33.8998	2.76184	1.02941	2.68293	0.00729798	0.0264717	1.57722	up-regulated
tkv	2567.27	0.575024	0.145658	3.94778	7.88792e-05	0.000496915	3.30372	up-regulated
CG31370	1095.1	0.846244	0.175666	4.81735	1.4548e-06	1.30035e-05	4.88594	up-regulated
MED10	460.392	1.28836	0.258524	4.98351	6.24404e-07	5.97495e-06	5.22367	up-regulated
TwdlW	30.8813	4.41231	1.29436	3.40887	0.000652324	0.00332812	2.4778	up-regulated
RpL28	138535	0.734385	0.0916748	8.01076	1.13998e-15	2.91041e-14	13.536	up-regulated
zormin	708.335	1.10839	0.26586	4.16908	3.05827e-05	0.000211001	3.67572	up-regulated
N	5930.42	0.758015	0.115198	6.58008	4.70191e-11	7.71138e-10	9.11287	up-regulated
DAAM	611.768	1.13403	0.247909	4.57439	4.77621e-06	3.88379e-05	4.41074	up-regulated
Efr	988.646	0.691781	0.179731	3.84898	0.000118611	0.000718504	3.14357	up-regulated
nmo	1585.68	0.534445	0.14887	3.59003	0.000330645	0.00181308	2.74158	up-regulated
CG8300	2371.1	0.991423	0.136817	7.24634	4.28189e-13	8.6405e-12	11.0635	up-regulated
CG10479	334.601	1.24874	0.296586	4.21037	2.54948e-05	0.000179231	3.74659	up-regulated
RhoU	258.87	0.991634	0.321256	3.08674	0.00202363	0.00898662	2.0464	up-regulated
rau	1493.15	0.815101	0.14921	5.46278	4.68731e-08	5.30668e-07	6.27518	up-regulated
CG5590	4524.93	0.817726	0.150752	5.4243	5.81825e-08	6.48804e-07	6.18789	up-regulated
CG33090	899.289	0.71471	0.23241	3.07521	0.00210351	0.00928578	2.03218	up-regulated
esg	5658.78	0.758401	0.106453	7.12431	1.04607e-12	2.01728e-11	10.6952	up-regulated
CG40178	1140.35	1.57517	0.198684	7.92803	2.22644e-15	5.48435e-14	13.2609	up-regulated
CR43468	2115.67	0.517478	0.154373	3.35213	0.000801935	0.00399921	2.39803	up-regulated
CG9265	850.182	0.570224	0.210588	2.70778	0.00677358	0.0248845	1.60407	up-regulated
su(w[a])	12159.1	0.965126	0.0828868	11.6439	2.46453e-31	1.77615e-29	28.7505	up-regulated
wde	1410.14	0.849243	0.171514	4.95144	7.36652e-07	6.9253e-06	5.15956	up-regulated
RpL23	166679	0.718865	0.110186	6.52412	6.84042e-11	1.10463e-09	8.95678	up-regulated
Non1	95091.7	1.3461	0.0924586	14.559	5.1225e-48	6.87287e-46	45.1629	up-regulated
CR33294	25.9886	8.62691	1.801	4.79007	1.6672e-06	1.47349e-05	4.83165	up-regulated
CG12420	19.7724	8.23245	1.90329	4.32539	1.52263e-05	0.000112156	3.95018	up-regulated
CG1399	10794.7	1.26795	0.118043	10.7414	6.50371e-27	3.76261e-25	24.4245	up-regulated
CG14200	5117.34	1.25109	0.116802	10.7112	9.02157e-27	5.17182e-25	24.2864	up-regulated
MAPk-Ak2	5996.57	0.510462	0.0952602	5.35861	8.38648e-08	9.09461e-07	6.04122	up-regulated
und	12391.4	0.529514	0.114365	4.63003	3.6561e-06	3.04361e-05	4.51661	up-regulated
IA-2	3363	0.570716	0.172266	3.313	0.00092302	0.00454199	2.34275	up-regulated
stck	6496.61	0.843744	0.120262	7.01587	2.28525e-12	4.22603e-11	10.3741	up-regulated
CG14562	482.358	0.607089	0.246835	2.4595	0.0139132	0.0450625	1.34619	up-regulated
CG30471	115.649	1.56429	0.518553	3.01665	0.00255584	0.0109121	1.96209	up-regulated
Mfe2	4484.04	0.516622	0.109881	4.70165	2.58064e-06	2.20778e-05	4.65604	up-regulated
CG1637	8926.14	0.965938	0.103891	9.29759	1.43658e-20	5.66194e-19	18.247	up-regulated
Trn	3723.45	0.553215	0.147956	3.73905	0.000184715	0.00107405	2.96897	up-regulated
CG43759	2863.77	1.61951	0.132859	12.1896	3.52967e-34	2.89066e-32	31.539	up-regulated
CG5660	420.322	1.71646	0.296573	5.78764	7.13803e-09	8.83463e-08	7.05381	up-regulated
RpL26	166429	0.843176	0.117345	7.18543	6.69966e-13	1.31409e-11	10.8814	up-regulated
snRNA:U6:96Aa	52.5335	2.43662	0.794309	3.0676	0.00215787	0.00948259	2.02307	up-regulated
CR43215	168.229	1.015	0.385655	2.63189	0.00849115	0.0299263	1.52395	up-regulated
CR10102	6962.22	0.684345	0.0975354	7.01638	2.27693e-12	4.21683e-11	10.375	up-regulated
G9a	2166	0.544201	0.130945	4.15593	3.23963e-05	0.000222418	3.65283	up-regulated
Cyp28d2	519.566	2.37619	0.238247	9.97365	1.98783e-23	9.35468e-22	21.029	up-regulated
Camta	1231.27	0.924603	0.204931	4.51177	6.42879e-06	5.08471e-05	4.29373	up-regulated
Cka	2428.81	0.551141	0.125566	4.38924	1.13748e-05	8.59553e-05	4.06573	up-regulated
sas	1574.64	6.34159	0.230622	27.4978	1.86641e-166	1.96159e-163	162.707	up-regulated
Dscam1	10203.5	0.634472	0.126816	5.00309	5.64195e-07	5.46515e-06	5.2624	up-regulated
LysD	5717.54	14.9668	1.44112	10.3855	2.8854e-25	1.49756e-23	22.8246	up-regulated
tra	1445.72	1.25722	0.171289	7.33973	2.14023e-13	4.42502e-12	11.3541	up-regulated
Npc1a	5872.34	0.601028	0.11145	5.39281	6.93642e-08	7.65373e-07	6.11613	up-regulated
nclb	2675.31	1.17204	0.163181	7.18248	6.84593e-13	1.3407e-11	10.8727	up-regulated
CG3655	962.92	1.21925	0.182523	6.67995	2.3902e-11	4.04633e-10	9.39294	up-regulated
CG42728	219.092	0.952752	0.347763	2.73966	0.00615025	0.0229828	1.6386	up-regulated
CG4364	31501	1.40217	0.0892034	15.7188	1.12492e-55	1.97049e-53	52.7054	up-regulated
zfh2	8499.72	0.953537	0.151713	6.28513	3.27581e-10	4.91255e-09	8.30869	up-regulated
CG4984	207.977	1.01595	0.389533	2.60813	0.00910374	0.0317348	1.49846	up-regulated
Mad	2967.51	0.859745	0.121033	7.10337	1.21751e-12	2.33363e-11	10.632	up-regulated
spoon	7437.49	0.521946	0.126345	4.13111	3.61014e-05	0.000244397	3.6119	up-regulated
CG9119	735.527	0.56981	0.224514	2.53797	0.0111496	0.0374609	1.42642	up-regulated
CG18754	178.552	1.5475	0.400698	3.86201	0.00011246	0.000684857	3.1644	up-regulated
cu	5690.79	1.04138	0.121328	8.58316	9.23014e-18	2.84622e-16	15.5457	up-regulated
CG7627	3492.51	0.791266	0.113266	6.98589	2.83048e-12	5.17362e-11	10.2862	up-regulated
Rab39	559.201	1.01188	0.273975	3.69335	0.000221323	0.00126533	2.8978	up-regulated
bic	94866.8	0.620554	0.0872446	7.1128	1.13709e-12	2.1828e-11	10.661	up-regulated
vn	775.158	1.97087	0.214015	9.20904	3.29064e-20	1.26144e-18	17.8991	up-regulated
CG34449	4361.2	0.759296	0.126161	6.01848	1.76063e-09	2.38251e-08	7.62296	up-regulated
Atg7	507.924	1.23354	0.243517	5.06553	4.07275e-07	4.01293e-06	5.39654	up-regulated
CG30076	30.6745	3.74443	1.2065	3.10355	0.00191213	0.00857296	2.06687	up-regulated
CG6967	1196.27	1.6981	0.209074	8.12199	4.58584e-16	1.21761e-14	13.9145	up-regulated
CG34125	935.422	0.632945	0.199988	3.16491	0.00155131	0.00715097	2.14563	up-regulated
CG7133	1006.6	1.4729	0.18717	7.86929	3.56658e-15	8.5843e-14	13.0663	up-regulated
CR32496	231.251	1.43691	0.332507	4.32143	1.55018e-05	0.000113602	3.94462	up-regulated
CG31473	203.426	1.16422	0.353402	3.29432	0.000986598	0.00480238	2.31854	up-regulated
CG12483	26.6786	2.5939	1.0618	2.44294	0.0145682	0.0467279	1.33042	up-regulated
CG12262	18340	1.00099	0.112338	8.91053	5.07869e-19	1.77431e-17	16.751	up-regulated
Pc	448.303	0.691053	0.270213	2.55744	0.0105446	0.0358937	1.44498	up-regulated
CG5043	8.40604	7.00042	2.44622	2.86173	0.00421334	0.0166526	1.77852	up-regulated
CG3603	479.643	0.998411	0.35416	2.8191	0.00481591	0.0186543	1.72922	up-regulated
CG32625	236.339	1.0442	0.352358	2.96348	0.00304186	0.0126572	1.89766	up-regulated
Bacc	13977.6	0.58392	0.101846	5.73335	9.84675e-09	1.20922e-07	6.91749	up-regulated
CG14445	81.3378	2.75688	0.690514	3.99251	6.53789e-05	0.000419196	3.37758	up-regulated
RpL23A	293639	0.674304	0.0967922	6.96652	3.24882e-12	5.87022e-11	10.2313	up-regulated
RpS9	198272	0.82957	0.109112	7.60292	2.89523e-14	6.41733e-13	12.1926	up-regulated
Dyrk2	2168.08	1.47467	0.171043	8.62164	6.60036e-18	2.0656e-16	15.685	up-regulated
ana	26.9721	8.68064	1.7868	4.85822	1.18448e-06	1.07705e-05	4.96776	up-regulated
Mes2	4960.85	0.979971	0.103101	9.50492	2.002e-21	8.2514e-20	19.0835	up-regulated
C3G	2509.33	0.779131	0.179039	4.35174	1.35062e-05	0.000100793	3.99657	up-regulated
CG30428	197.71	0.88256	0.355744	2.48089	0.0131055	0.0428761	1.36779	up-regulated
gce	2241.72	0.88096	0.128943	6.83215	8.36487e-12	1.46321e-10	9.83469	up-regulated
RpLP2	255571	0.651745	0.106551	6.11672	9.55237e-10	1.34308e-08	7.8719	up-regulated
CG12817	17.3664	4.58375	1.55617	2.94553	0.003224	0.0132679	1.8772	up-regulated
CG42699	426.222	0.65745	0.259121	2.53723	0.0111733	0.0375086	1.42587	up-regulated
CG9813	819.012	1.70361	0.214928	7.92639	2.25612e-15	5.54664e-14	13.256	up-regulated
mys	45371.2	1.07641	0.081209	13.2548	4.23374e-40	4.2044e-38	37.3763	up-regulated
RpL15	157628	0.717786	0.0909004	7.8964	2.87066e-15	6.9491e-14	13.1581	up-regulated
CG7470	1117.51	1.49036	0.173459	8.59202	8.54538e-18	2.65454e-16	15.576	up-regulated
CG8878	1862.1	0.539394	0.139437	3.86838	0.000109561	0.000669143	3.17448	up-regulated
RpS27A	184866	0.689548	0.10507	6.56276	5.28202e-11	8.59572e-10	9.06572	up-regulated
CG12384	2242.66	1.00491	0.138782	7.2409	4.45715e-13	8.93697e-12	11.0488	up-regulated
Best2	64.3848	3.30884	0.667194	4.95935	7.07304e-07	6.70212e-06	5.17379	up-regulated
CG15312	150.257	1.84583	0.420769	4.3868	1.15028e-05	8.68291e-05	4.06133	up-regulated
psd	151.058	2.0166	0.440323	4.57981	4.65405e-06	3.79669e-05	4.42059	up-regulated
CG9289	48.2125	3.19878	0.878548	3.64098	0.000271603	0.00152107	2.81785	up-regulated
poe	19311.6	0.570521	0.140735	4.05388	5.03758e-05	0.000330721	3.48054	up-regulated
CG8501	286.629	12.0905	1.47859	8.1771	2.90763e-16	7.86932e-15	14.1041	up-regulated
Pdcd4	5988.05	0.704448	0.115997	6.07299	1.25548e-09	1.7343e-08	7.76088	up-regulated
DnaJ-1	308250	1.42887	0.0735299	19.4325	4.0986e-84	1.4769e-81	80.8306	up-regulated
Cyp6a9	1523.57	1.50256	0.165817	9.06153	1.28636e-19	4.66193e-18	17.3314	up-regulated
ssp2	1949.32	1.52818	0.622347	2.45551	0.0140686	0.0454608	1.34236	up-regulated
CG15611	5262.87	0.708158	0.0999843	7.08269	1.41386e-12	2.68953e-11	10.5703	up-regulated
Pal2	985.824	1.58953	0.240626	6.60581	3.9536e-11	6.56955e-10	9.18246	up-regulated
Cp15	141.228	1.15583	0.46469	2.48731	0.0128714	0.0422087	1.3746	up-regulated
CG9689	1084.74	5.70594	0.25936	22.0001	2.8753e-107	1.51097e-104	103.821	up-regulated
Cubn	1703.03	0.722617	0.18416	3.92386	8.71415e-05	0.000543535	3.26477	up-regulated
CG4291	239.658	1.59448	0.346653	4.59966	4.23175e-06	3.48373e-05	4.45796	up-regulated
snRNP-U1-70K	2165.95	0.823336	0.133297	6.17671	6.54497e-10	9.44453e-09	8.02482	up-regulated
Ppcs	899.932	1.1696	0.179846	6.50335	7.85491e-11	1.26038e-09	8.8995	up-regulated
CG3270	369.271	1.01225	0.331639	3.05227	0.00227116	0.00990452	2.00417	up-regulated
CG5337	109.934	1.23357	0.480007	2.5699	0.0101729	0.0348075	1.45833	up-regulated
CR43496	171.236	1.81817	0.405165	4.48747	7.20753e-06	5.65307e-05	4.24772	up-regulated
pnr	398.933	2.07907	0.283511	7.3333	2.24559e-13	4.62768e-12	11.3346	up-regulated
CG31637	592.096	1.23173	0.257516	4.78311	1.72607e-06	1.52339e-05	4.81719	up-regulated
CG31798	2306.09	0.548452	0.156897	3.49562	0.00047296	0.00250314	2.60152	up-regulated
CG6765	1187.57	0.537589	0.19066	2.81962	0.00480809	0.0186363	1.72964	up-regulated
Vap-33B	1048.38	0.53582	0.168092	3.18766	0.00143431	0.00669487	2.17426	up-regulated
Ssadh	3272.34	0.849628	0.113643	7.47628	7.64567e-14	1.63992e-12	11.7852	up-regulated
CR45485	95.1583	1.57703	0.630075	2.50293	0.0123171	0.0406627	1.3908	up-regulated
CR44108	36.7077	2.04094	0.822806	2.48046	0.0131212	0.042916	1.36738	up-regulated
brv3	85.5752	3.20874	0.790972	4.05671	4.97698e-05	0.00032744	3.48487	up-regulated
fz4	1080.21	0.588158	0.187925	3.12975	0.00174954	0.0079371	2.10034	up-regulated
mtsh	27.1871	2.91028	0.980534	2.96806	0.0029969	0.0124949	1.90327	up-regulated
sut4	44.5233	2.00017	0.790984	2.52871	0.0114481	0.0382845	1.41698	up-regulated
CG13177	143.597	2.16899	0.4381	4.9509	7.38693e-07	6.93185e-06	5.15915	up-regulated
foxo	2431.66	0.831011	0.126026	6.59397	4.28227e-11	7.07837e-10	9.15007	up-regulated
Vinc	20684.4	0.786418	0.078259	10.0489	9.28838e-24	4.43731e-22	21.3529	up-regulated
Cyp6a13	2939.19	1.94092	0.147631	13.1471	1.76721e-39	1.71446e-37	36.7659	up-regulated
CG8028	44.9063	2.88644	0.759839	3.79876	0.000145424	0.000860269	3.06537	up-regulated
CR43212	389.675	0.872789	0.260195	3.35436	0.000795495	0.00397338	2.40084	up-regulated
tsh	1808.6	5.15493	0.241791	21.3197	7.44568e-101	3.13016e-98	97.5044	up-regulated
CR32207	1125.74	6.39423	0.240493	26.588	9.33264e-156	9.0541e-153	152.043	up-regulated
CG30031	69.5137	1.8192	0.656916	2.7693	0.00561768	0.021334	1.67093	up-regulated
CG42321	9535.23	0.981494	0.0964584	10.1753	2.55595e-24	1.23508e-22	21.9083	up-regulated
CR44431	145.206	2.17352	0.485573	4.4762	7.59834e-06	5.89725e-05	4.22935	up-regulated
br	985.335	2.57006	0.178073	14.4326	3.22611e-47	4.15181e-45	44.3818	up-regulated
Lrch	33433.6	1.57856	0.110784	14.2489	4.55237e-46	5.57422e-44	43.2538	up-regulated
lea	5699.39	0.669292	0.105523	6.34265	2.25851e-10	3.44013e-09	8.46343	up-regulated
CG32110	149.202	3.01107	0.4397	6.84801	7.4886e-12	1.31541e-10	9.88094	up-regulated
CG12325	857.328	0.529198	0.196833	2.68856	0.0071762	0.02609	1.58353	up-regulated
pcx	2420.45	0.83544	0.162884	5.12904	2.91218e-07	2.93358e-06	5.5326	up-regulated
CR43463	15.6029	7.88994	2.71097	2.91038	0.00360991	0.0145737	1.83643	up-regulated
CG13617	9.94015	7.24281	2.45258	2.95314	0.00314562	0.0130146	1.88557	up-regulated
CG14422	16.5066	7.97259	1.97867	4.02926	5.59516e-05	0.000363931	3.43898	up-regulated
CR45540	6.76686	6.68713	2.59535	2.57658	0.00997837	0.0342177	1.46575	up-regulated
CG31323	91.863	2.3019	0.814911	2.82473	0.00473206	0.0184086	1.73498	up-regulated
CG6912	4318.88	7.65946	0.175072	43.7504	0	0	Inf	up-regulated
CG14740	800.597	2.37422	0.244537	9.70905	2.75888e-22	1.20816e-20	19.9179	up-regulated
CG13743	33.4037	4.43546	1.28312	3.45677	0.000546698	0.00284211	2.54636	up-regulated
Tsp97E	204.257	1.42738	0.352873	4.04504	5.23136e-05	0.000342032	3.46593	up-regulated
Egfr	4023.96	0.751202	0.131972	5.69212	1.25474e-08	1.52307e-07	6.81728	up-regulated
CG11456	187.391	1.0262	0.385944	2.65893	0.00783894	0.0280873	1.55149	up-regulated
Vha100-1	6388.23	0.61622	0.0964822	6.38688	1.69306e-10	2.61998e-09	8.5817	up-regulated
raw	12478.5	0.672143	0.0891754	7.53732	4.79721e-14	1.04135e-12	11.9824	up-regulated
CG11155	476.926	1.47362	0.257597	5.72063	1.06132e-08	1.29955e-07	6.88621	up-regulated
ash2	2336.27	0.592029	0.137805	4.29612	1.73811e-05	0.000126638	3.89743	up-regulated
Ret	192.004	2.32698	0.429305	5.42035	5.94824e-08	6.61545e-07	6.17944	up-regulated
CG32791	833.751	2.98118	0.273813	10.8877	1.31976e-27	7.85132e-26	25.1051	up-regulated
hep	7403.57	0.728376	0.0927159	7.85599	3.96618e-15	9.47375e-14	13.0235	up-regulated
CG8157	87.9566	1.71995	0.531066	3.23866	0.00120091	0.0057176	2.24279	up-regulated
tow	433.807	1.1261	0.307749	3.65916	0.000253048	0.00142986	2.84471	up-regulated
RpL11	165249	0.803008	0.10126	7.93013	2.18909e-15	5.40289e-14	13.2674	up-regulated
fok	4973.25	0.685639	0.102314	6.70133	2.06529e-11	3.51992e-10	9.45347	up-regulated
CG4733	83.7104	1.55458	0.588447	2.64183	0.00824584	0.0292865	1.53333	up-regulated
dah	108.5	1.33185	0.499031	2.66888	0.0076105	0.0273926	1.56237	up-regulated
LKR	432.248	0.678804	0.259085	2.62001	0.00879276	0.0308211	1.51115	up-regulated
CG10170	2682.56	0.638341	0.134868	4.73309	2.21127e-06	1.91938e-05	4.71684	up-regulated
CG7686	12816.7	1.19794	0.0941659	12.7216	4.48528e-37	4.04368e-35	34.3932	up-regulated
CR41257	10.5608	7.3302	2.48229	2.953	0.00314704	0.0130146	1.88557	up-regulated
l(3)73Ah	532.802	0.654237	0.236693	2.76407	0.00570845	0.0216266	1.66501	up-regulated
Pif1B	162.26	2.11878	0.703577	3.01144	0.00260016	0.0110825	1.95536	up-regulated
CG31091	11.7544	7.48416	2.22818	3.35887	0.000782616	0.00392147	2.40655	up-regulated
Sap47	2391.54	0.750671	0.178912	4.19577	2.71951e-05	0.000189809	3.72168	up-regulated
RpL21	179364	0.526036	0.0989417	5.31663	1.05708e-07	1.13367e-06	5.94551	up-regulated
CG9021	645.686	2.84084	0.293529	9.67823	3.73111e-22	1.61707e-20	19.7913	up-regulated
Cdc37	6866.64	0.569971	0.109443	5.20793	1.90956e-07	1.96439e-06	5.70677	up-regulated
edin	6.78925	6.68864	2.6939	2.48288	0.0130324	0.0426588	1.36999	up-regulated
Grp	186.4	2.63078	0.546732	4.81184	1.4955e-06	1.33484e-05	4.87457	up-regulated
wake	6277.45	0.977056	0.11929	8.19057	2.59988e-16	7.09734e-15	14.1489	up-regulated
mgl	5451.44	2.11386	0.190305	11.1078	1.14984e-28	7.21482e-27	26.1418	up-regulated
CG3814	4311.29	0.595461	0.154736	3.84823	0.000118973	0.000720349	3.14246	up-regulated
Or65a	7.77275	6.88436	2.5085	2.74441	0.00606199	0.0227001	1.64397	up-regulated
crb	2491.27	0.572263	0.165005	3.46815	0.000524053	0.0027402	2.56222	up-regulated
Jon65Aii	101.321	2.08109	0.713918	2.91503	0.00355653	0.0144135	1.84123	up-regulated
Snap25	8.65119	7.04009	2.37166	2.96843	0.00299329	0.0124839	1.90365	up-regulated
Vps28	1988.88	0.581314	0.150433	3.86427	0.000111423	0.000678931	3.16817	up-regulated
Prx2540-1	1977.84	1.21172	0.147073	8.23891	1.73794e-16	4.81733e-15	14.3172	up-regulated
CR44902	29.6721	2.9279	1.10333	2.6537	0.00796138	0.0284283	1.54625	up-regulated
kirre	164.484	2.49877	0.547073	4.56752	4.9353e-06	4.00501e-05	4.3974	up-regulated
RpL10Ab	229515	0.806529	0.128606	6.27131	3.58013e-10	5.33089e-09	8.2732	up-regulated
CR32205	140.086	3.19437	0.458665	6.9645	3.29578e-12	5.94655e-11	10.2257	up-regulated
bif	6546.52	0.765332	0.0976206	7.83986	4.5105e-15	1.07131e-13	12.9701	up-regulated
CHORD	1374.7	0.505818	0.155497	3.25291	0.00114232	0.00547374	2.26172	up-regulated
CG9919	89.5213	1.43094	0.567551	2.52126	0.0116935	0.0389537	1.40945	up-regulated
lap	3055.25	0.593363	0.122669	4.8371	1.31749e-06	1.18575e-05	4.92601	up-regulated
EndoA	2124.04	0.824638	0.150829	5.46737	4.56763e-08	5.19449e-07	6.28446	up-regulated
Fim	37072.2	0.86572	0.0772748	11.2031	3.93568e-29	2.57186e-27	26.5898	up-regulated
CS-2	5876.4	2.06426	0.101655	20.3065	1.1274e-91	4.44337e-89	88.3523	up-regulated
Fer2	137.388	2.54902	0.512005	4.97851	6.4075e-07	6.11744e-06	5.21343	up-regulated
His4r	15044.2	0.506675	0.0890505	5.68975	1.27227e-08	1.54288e-07	6.81167	up-regulated
CG17486	1412.31	0.692335	0.150373	4.60413	4.14203e-06	3.4188e-05	4.46613	up-regulated
CG10171	332.953	1.30939	0.315991	4.14375	3.41666e-05	0.000233101	3.63246	up-regulated
CG13255	416.888	0.948616	0.298092	3.18229	0.00146116	0.0068006	2.16745	up-regulated
CG8008	153.776	1.5924	0.48057	3.31357	0.000921116	0.00453439	2.34348	up-regulated
CG2493	1429.04	0.707222	0.154363	4.58156	4.61517e-06	3.76985e-05	4.42368	up-regulated
CR42532	11.8021	7.48988	2.86296	2.61613	0.00889328	0.0311253	1.50689	up-regulated
CG6073	292.687	0.973991	0.302179	3.22322	0.00126757	0.00599646	2.22211	up-regulated
CG1927	1843.74	0.896858	0.136312	6.57946	4.72158e-11	7.73358e-10	9.11162	up-regulated
CG18155	446.58	0.82279	0.271211	3.03376	0.00241527	0.0104141	1.98238	up-regulated
RpS14b	37344.9	1.06571	0.136734	7.79403	6.49038e-15	1.5215e-13	12.8177	up-regulated
CG9527	1287.94	0.513043	0.158595	3.23492	0.00121677	0.00578002	2.23807	up-regulated
Cyp6d4	976.054	1.87439	0.208075	9.0082	2.09459e-19	7.4414e-18	17.1283	up-regulated
CG2082	949.777	1.99692	0.337004	5.92551	3.11322e-09	4.06039e-08	7.39143	up-regulated
mex1	4170.32	0.524694	0.108174	4.85046	1.23175e-06	1.11762e-05	4.95171	up-regulated
CG6845	4172.35	1.06918	0.110064	9.71423	2.6222e-22	1.15231e-20	19.9384	up-regulated
RpS26	260046	0.917182	0.0980038	9.35863	8.07736e-21	3.25469e-19	18.4875	up-regulated
sky	18840.4	0.602536	0.161137	3.73928	0.000184548	0.00107358	2.96917	up-regulated
Diedel3	317.37	1.65431	0.394353	4.195	2.72874e-05	0.000190348	3.72045	up-regulated
CG13124	1659.99	0.599371	0.155956	3.84321	0.000121436	0.000731048	3.13605	up-regulated
CG14229	234.109	0.919067	0.332906	2.76074	0.00576712	0.0218161	1.66122	up-regulated
CR43864	129.009	1.46148	0.456179	3.20374	0.00135655	0.00636018	2.19653	up-regulated
cib	38978.3	0.894444	0.0753785	11.866	1.77703e-32	1.36658e-30	29.8644	up-regulated
mt:Cyt-b	141549	0.533511	0.138818	3.84325	0.000121418	0.000731048	3.13605	up-regulated
CR45473	122.968	1.75703	0.534365	3.28807	0.00100877	0.00490255	2.30958	up-regulated
RpL7A	301631	0.761577	0.105565	7.2143	5.42111e-13	1.07333e-11	10.9693	up-regulated
tef	320.389	1.27175	0.285666	4.45187	8.51262e-06	6.54242e-05	4.18426	up-regulated
put	1394.09	0.520267	0.171204	3.03886	0.00237473	0.0102604	1.98884	up-regulated
GS	4893.21	0.56302	0.116336	4.83962	1.30089e-06	1.17443e-05	4.93017	up-regulated
CG30460	7497.11	1.21898	0.131923	9.24008	2.46318e-20	9.58817e-19	18.0183	up-regulated
RpL18	146845	0.856863	0.103531	8.27636	1.27e-16	3.5515e-15	14.4496	up-regulated
CG31708	13.7438	7.70838	2.07248	3.71941	0.000199692	0.00115264	2.93831	up-regulated
Spred	2236.75	0.699037	0.129194	5.41073	6.27675e-08	6.96239e-07	6.15724	up-regulated
RpS6	259834	0.901701	0.104978	8.58945	8.73888e-18	2.70798e-16	15.5674	up-regulated
CG17724	1460.63	0.747097	0.149789	4.98767	6.11109e-07	5.85217e-06	5.23268	up-regulated
Nap1	32709.9	0.577018	0.0899763	6.413	1.4268e-10	2.22158e-09	8.65334	up-regulated
r	11436.9	1.00446	0.0946164	10.6161	2.50833e-26	1.3875e-24	23.8578	up-regulated
CG7777	1565.35	0.501401	0.142026	3.53035	0.000415013	0.00222824	2.65204	up-regulated
Rlip	723.476	0.966423	0.227909	4.24039	2.2313e-05	0.00015881	3.79912	up-regulated
CG6738	157.97	1.63956	0.403082	4.06757	4.7506e-05	0.000314512	3.50236	up-regulated
O-fut1	285.1	1.05826	0.363367	2.91237	0.00358694	0.0145088	1.83837	up-regulated
Eip71CD	1679.89	0.913778	0.173264	5.2739	1.33554e-07	1.41188e-06	5.8502	up-regulated
CG5056	844.322	0.600551	0.198934	3.01885	0.00253739	0.0108443	1.9648	up-regulated
Adar	3748.23	0.892407	0.141112	6.32411	2.54699e-10	3.85626e-09	8.41383	up-regulated
soti	57.6977	3.24015	0.688833	4.70382	2.55341e-06	2.18923e-05	4.65971	up-regulated
CG5642	23820.2	0.588823	0.0836629	7.03804	1.94964e-12	3.65362e-11	10.4373	up-regulated
CR45600	5166.15	7.22761	0.160714	44.972	0	0	Inf	up-regulated
CG43078	674.255	1.96223	0.2415	8.12518	4.46716e-16	1.1886e-14	13.925	up-regulated
pre-mod(mdg4)-V	308.386	1.10682	0.295062	3.75114	0.000176035	0.00102643	2.98867	up-regulated
CR42862	209746	1.40348	0.0774216	18.1278	1.92305e-73	5.38966e-71	70.2684	up-regulated
Ac13E	588.69	1.06536	0.222174	4.79514	1.62558e-06	1.44379e-05	4.8405	up-regulated
Sesn	2144.67	0.795028	0.149944	5.30215	1.14444e-07	1.22423e-06	5.91214	up-regulated
Gdh	2828.01	1.52085	0.134189	11.3336	8.94027e-30	6.12797e-28	27.2127	up-regulated
Cdc42	11436.2	0.729796	0.0853773	8.5479	1.25349e-17	3.80026e-16	15.4202	up-regulated
Hexo2	210.239	1.13368	0.442844	2.56	0.0104672	0.0356617	1.4478	up-regulated
RpS25	174169	0.864024	0.109896	7.86218	3.77492e-15	9.06843e-14	13.0425	up-regulated
CR43216	125.718	1.26681	0.452979	2.79662	0.005164	0.0198865	1.70144	up-regulated
sowah	4152.4	0.559949	0.104231	5.37218	7.77902e-08	8.50165e-07	6.0705	up-regulated
capu	764.449	0.791393	0.197247	4.01218	6.01601e-05	0.0003885	3.41061	up-regulated
CR44811	91.6935	5.37947	0.679575	7.91593	2.45407e-15	6.00985e-14	13.2211	up-regulated
CG30025	69.6255	1.69516	0.615862	2.7525	0.00591425	0.0222525	1.65262	up-regulated
Ir85a	59.0124	3.69992	0.800856	4.61996	3.83822e-06	3.18891e-05	4.49636	up-regulated
CG31075	465.888	0.796003	0.239735	3.32034	0.000899083	0.00443979	2.35264	up-regulated
Neu2	11.9772	7.51161	2.28886	3.28182	0.0010314	0.00499542	2.30143	up-regulated
CR43878	108.943	2.28803	0.509275	4.49272	7.03202e-06	5.52916e-05	4.25734	up-regulated
CG13185	5435.75	0.965085	0.163094	5.91735	3.27178e-09	4.25399e-08	7.3712	up-regulated
CG4288	58.8077	2.47753	0.824457	3.00504	0.00265545	0.0112649	1.94827	up-regulated
Cerk	4494	0.531894	0.115024	4.62422	3.76006e-06	3.12603e-05	4.50501	up-regulated
pre-mod(mdg4)-AB	340.127	0.764586	0.316713	2.41413	0.015773	0.0498694	1.30217	up-regulated
Taf6	1834.83	0.711662	0.134732	5.28204	1.27753e-07	1.35968e-06	5.86656	up-regulated
CG11030	2232.24	0.63649	0.143153	4.44623	8.73922e-06	6.7084e-05	4.17338	up-regulated
5-HT1A	177.226	3.57708	0.417656	8.56465	1.08404e-17	3.31843e-16	15.4791	up-regulated
Scamp	5024.59	0.69311	0.114499	6.05339	1.4183e-09	1.93958e-08	7.71229	up-regulated
ogre	34.931	3.4726	0.98875	3.51211	0.000444569	0.00236878	2.62547	up-regulated
CG14117	134.014	1.62315	0.465447	3.4873	0.00048793	0.0025705	2.58998	up-regulated
snoRNA:Psi28S-3405a	21.0311	3.28472	1.2418	2.64512	0.00816608	0.029077	1.53645	up-regulated
RpL22	175515	0.797275	0.0833055	9.57049	1.06397e-21	4.48787e-20	19.348	up-regulated
PHDP	13.6738	7.70134	2.08033	3.70199	0.000213919	0.00122634	2.91139	up-regulated
l(2)03659	441.103	1.21341	0.249397	4.86535	1.14252e-06	1.04265e-05	4.98186	up-regulated
CG6839	335.951	1.16118	0.448133	2.59116	0.00956536	0.0330244	1.48116	up-regulated
unc-45	6012.87	0.827521	0.101054	8.18888	2.63662e-16	7.18208e-15	14.1438	up-regulated
CG42390	36.6674	2.63892	0.898399	2.93736	0.00331017	0.0135589	1.86778	up-regulated
Reg-5	259.81	3.20964	0.368012	8.72157	2.74381e-18	8.94186e-17	16.0486	up-regulated
CG3226	5436.03	0.593928	0.112631	5.27322	1.34048e-07	1.41592e-06	5.84896	up-regulated
dally	1301	1.16838	0.178026	6.56299	5.27393e-11	8.59365e-10	9.06582	up-regulated
Mgstl	3626.06	1.68579	0.134363	12.5465	4.15264e-36	3.61194e-34	33.4423	up-regulated
CG8908	2545.82	0.633559	0.123041	5.14918	2.61621e-07	2.65025e-06	5.57671	up-regulated
Mbs	6703.18	1.1585	0.0967924	11.9689	5.17095e-33	4.10163e-31	30.387	up-regulated
dnr1	13359.4	0.676136	0.086004	7.86169	3.78992e-15	9.08716e-14	13.0416	up-regulated
Jheh1	1659.75	0.979873	0.160576	6.10226	1.04581e-09	1.4639e-08	7.83449	up-regulated
loqs	1112.95	0.975807	0.207679	4.69862	2.61922e-06	2.23805e-05	4.65013	up-regulated
Calx	6488.29	1.43751	0.094929	15.143	8.43005e-52	1.31259e-49	48.8819	up-regulated

## Sheet: FI_Ctrl_diff_down_q0.05_FC0.5
List of downregulated genes in BuGZ overexpression compared to Control
symbol	baseMean	log2FoldChange	lfcSE	stat	pvalue	padj	logP	Group
ymp	61.9488	-1.9389	0.657167	-2.95039	0.00317373	0.0130893	1.88308	down-regulated
CG13700	12.9381	-6.6722	2.10286	-3.17291	0.00150919	0.00697981	2.15616	down-regulated
CR30055	692.6	-0.64576	0.224006	-2.88278	0.00394185	0.0157126	1.80375	down-regulated
CG9791	828.351	-0.849627	0.195437	-4.34733	1.37807e-05	0.000102781	3.98809	down-regulated
D12	425.135	-2.24188	0.309576	-7.24178	4.42844e-13	8.89355e-12	11.0509	down-regulated
Men	5413.88	-0.6924	0.112187	-6.17181	6.7511e-10	9.73084e-09	8.01185	down-regulated
Acp76A	13.0048	-6.6802	2.22991	-2.99572	0.00273798	0.0115656	1.93683	down-regulated
upd3	4822.84	-0.882305	0.105307	-8.3784	5.365e-17	1.555e-15	14.8083	down-regulated
Rich	877.573	-0.63277	0.188701	-3.35329	0.000798556	0.00398394	2.39969	down-regulated
CG15096	249.789	-2.05315	0.350216	-5.86253	4.55872e-09	5.77835e-08	7.2382	down-regulated
CG4670	1703.36	-1.91116	0.184364	-10.3663	3.53107e-25	1.81771e-23	22.7405	down-regulated
CG11854	11.1041	-6.45185	2.2086	-2.92124	0.00348638	0.0141657	1.84876	down-regulated
CG8738	24.6782	-7.60375	1.81327	-4.19339	2.74814e-05	0.000191595	3.71762	down-regulated
ppk29	477.233	-0.801798	0.293312	-2.7336	0.00626466	0.0233343	1.63201	down-regulated
CG8378	830.828	-0.682037	0.202081	-3.37507	0.000737968	0.00371844	2.42964	down-regulated
CG31036	145.995	-1.0994	0.436988	-2.51586	0.0118742	0.0394202	1.40428	down-regulated
CG6834	492.26	-1.89659	0.312601	-6.06714	1.30207e-09	1.78886e-08	7.74742	down-regulated
CG6125	27.8678	-5.32632	1.43775	-3.70461	0.000211715	0.00121536	2.91529	down-regulated
CG11686	441.778	-0.780555	0.310983	-2.50996	0.0120744	0.0399795	1.39816	down-regulated
ND75	7810.49	-0.67929	0.103685	-6.55149	5.69667e-11	9.23476e-10	9.03457	down-regulated
Mes-4	1132.57	-0.522903	0.181322	-2.88383	0.00392872	0.0156701	1.80493	down-regulated
AIF	1225.47	-0.864731	0.159173	-5.43264	5.55258e-08	6.20826e-07	6.20703	down-regulated
CG3040	288.632	-0.992019	0.345418	-2.87194	0.00407965	0.0162055	1.79034	down-regulated
Map60	454.784	-0.634565	0.25091	-2.52906	0.0114369	0.0382605	1.41725	down-regulated
CG32199	78.8589	-9.27946	1.56689	-5.92223	3.17597e-09	4.13795e-08	7.38321	down-regulated
CG18624	350.732	-1.20029	0.295444	-4.06266	4.85158e-05	0.000320524	3.49414	down-regulated
Spn88Ea	290.119	-2.08474	0.320687	-6.50087	7.98589e-11	1.27815e-09	8.89342	down-regulated
St3	414.207	-1.51478	0.280649	-5.39742	6.76078e-08	7.47301e-07	6.1265	down-regulated
CG15530	28.9028	-7.83134	1.76415	-4.43916	9.03099e-06	6.91553e-05	4.16017	down-regulated
Muc68D	311.821	-1.57431	0.30453	-5.16964	2.34545e-07	2.40299e-06	5.61925	down-regulated
CG9010	14.9126	-6.87705	2.02414	-3.39752	0.000679991	0.00345112	2.46204	down-regulated
CG7849	132.286	-1.09404	0.443394	-2.46742	0.0136092	0.0442307	1.35428	down-regulated
Asph	158.903	-1.02438	0.419397	-2.44251	0.0145857	0.0467484	1.33023	down-regulated
trr	1837.83	-0.629209	0.191047	-3.29349	0.00098953	0.0048148	2.31742	down-regulated
CG12974	1383.64	-1.27786	0.186563	-6.84947	7.41219e-12	1.3038e-10	9.88479	down-regulated
CG7616	234.192	-1.11495	0.402858	-2.76758	0.00564733	0.0214273	1.66903	down-regulated
pic	5969.67	-0.658401	0.104412	-6.30581	2.86689e-10	4.31986e-09	8.36453	down-regulated
CG4267	2592.9	-0.677496	0.159065	-4.25924	2.05126e-05	0.000147326	3.83172	down-regulated
CG13694	47.0423	-2.56645	0.819015	-3.13358	0.00172689	0.00785696	2.10475	down-regulated
CG14253	2821.73	-0.929096	0.124641	-7.45416	9.04443e-14	1.92683e-12	11.7152	down-regulated
timeout	1098.19	-0.719699	0.191392	-3.76034	0.000169682	0.000992592	3.00323	down-regulated
Cry	106.352	-5.94538	0.864406	-6.87799	6.07008e-12	1.07221e-10	9.96972	down-regulated
CG30427	39.4267	-8.27921	1.69079	-4.89664	9.7489e-07	8.9878e-06	5.04635	down-regulated
Sfp87B	21.7478	-7.4207	1.88993	-3.92644	8.62141e-05	0.000538017	3.2692	down-regulated
CG46059	76.2422	-5.12961	0.942483	-5.44265	5.24935e-08	5.88107e-07	6.23054	down-regulated
schuy	21.6893	-7.41716	1.8579	-3.99222	6.54576e-05	0.000419488	3.37728	down-regulated
CG4866	463.532	-0.667013	0.239904	-2.78033	0.0054303	0.0207536	1.68291	down-regulated
ZnT35C	13.4669	-6.72999	2.08114	-3.23381	0.00122151	0.00580032	2.23655	down-regulated
CG6701	19807.6	-0.544981	0.08803	-6.19086	5.98366e-10	8.69423e-09	8.06077	down-regulated
CG10566	58.4446	-2.05334	0.678527	-3.02616	0.00247677	0.0106484	1.97271	down-regulated
CG42366	8.67736	-6.09592	2.36272	-2.58004	0.00987879	0.0339578	1.46906	down-regulated
CG6465	245.457	-1.88185	0.367179	-5.12516	2.97293e-07	2.98762e-06	5.52467	down-regulated
CG30281	400.253	-11.6231	1.46884	-7.91312	2.51022e-15	6.13544e-14	13.2122	down-regulated
Muc55B	41.6864	-3.53066	1.17564	-3.00318	0.00267177	0.0113075	1.94663	down-regulated
CG31788	12.0615	-6.57001	2.21647	-2.96418	0.00303495	0.012641	1.89822	down-regulated
CG9702	17.2629	-7.08844	1.97604	-3.5872	0.000334252	0.00183048	2.73744	down-regulated
Met75Cb	20.3993	-7.32876	1.87983	-3.89863	9.67402e-05	0.000596912	3.22409	down-regulated
AGBE	1037.02	-0.87165	0.169249	-5.15011	2.60327e-07	2.63927e-06	5.57852	down-regulated
CG7298	662.605	-2.95425	0.264646	-11.163	6.18549e-29	3.95997e-27	26.4023	down-regulated
CG43755	88.2503	-4.60616	0.726371	-6.34132	2.27798e-10	3.46554e-09	8.46023	down-regulated
CG18765	154.188	-3.30777	0.605376	-5.464	4.65519e-08	5.27979e-07	6.27738	down-regulated
cmet	669.125	-0.952297	0.238741	-3.98884	6.63985e-05	0.000424439	3.37218	down-regulated
CG6230	1863.05	-0.829276	0.149429	-5.54963	2.86277e-08	3.34618e-07	6.47545	down-regulated
CG34231	57.2902	-2.60445	0.805719	-3.23245	0.00122733	0.0058214	2.23497	down-regulated
CG11885	906.454	-2.9005	0.19416	-14.9387	1.84474e-50	2.73716e-48	47.5627	down-regulated
CG8142	504.182	-0.651271	0.260211	-2.50286	0.0123194	0.0406627	1.3908	down-regulated
Nup205	2270.18	-0.555188	0.195153	-2.84488	0.00444279	0.0174611	1.75793	down-regulated
piwi	509.468	-2.87862	0.277538	-10.372	3.3248e-25	1.71854e-23	22.7648	down-regulated
CG18449	69.562	-4.20692	1.03159	-4.07808	4.54101e-05	0.000301904	3.52013	down-regulated
CG10916	1324.01	-0.558265	0.155645	-3.58678	0.000334791	0.00183184	2.73711	down-regulated
alpha-Est3	1000.64	-1.74723	0.242789	-7.19653	6.17662e-13	1.21718e-11	10.9146	down-regulated
Set	1503.28	-0.629365	0.196451	-3.20367	0.00135688	0.00636018	2.19653	down-regulated
Ect3	209.525	-4.05549	0.501316	-8.08969	5.98161e-16	1.56515e-14	13.8054	down-regulated
CG4363	653.114	-0.998296	0.218167	-4.57584	4.74321e-06	3.86193e-05	4.4132	down-regulated
CG3348	852.585	-0.746908	0.202715	-3.68452	0.00022913	0.00130641	2.88392	down-regulated
CG31678	1239.11	-0.516391	0.174198	-2.96439	0.00303282	0.0126363	1.89838	down-regulated
CG3739	368.375	-3.00885	0.409659	-7.34477	2.06119e-13	4.26859e-12	11.3697	down-regulated
CG14223	99.4302	-1.79517	0.538098	-3.33615	0.000849481	0.00421466	2.37524	down-regulated
CG8708	31.0846	-7.93671	1.74166	-4.55699	5.1892e-06	4.18722e-05	4.37807	down-regulated
HBS1	2252.36	-0.967231	0.130858	-7.39148	1.45206e-13	3.03703e-12	11.5176	down-regulated
CG42709	1143.51	-1.21122	0.175111	-6.91689	4.61681e-12	8.22418e-11	10.0849	down-regulated
CG5118	1431.23	-1.19903	0.157273	-7.62388	2.46154e-14	5.49351e-13	12.2602	down-regulated
Prx5	1863.91	-0.631251	0.180263	-3.50184	0.000462053	0.00245158	2.61055	down-regulated
bond	36.5654	-3.0949	0.925543	-3.34387	0.000826179	0.00410877	2.38629	down-regulated
AOX1	26312.4	-0.842254	0.0797965	-10.555	4.81571e-26	2.61792e-24	23.582	down-regulated
csul	1126.18	-0.513423	0.181377	-2.8307	0.00464462	0.0181441	1.74126	down-regulated
ptr	488.809	-0.785802	0.244477	-3.21421	0.00130804	0.00616603	2.20999	down-regulated
rols	5713.19	-0.561035	0.0983726	-5.70317	1.17602e-08	1.43028e-07	6.84458	down-regulated
path	22390.6	-0.612123	0.0769294	-7.95695	1.76332e-15	4.4125e-14	13.3553	down-regulated
CG3517	33.9483	-8.064	1.72896	-4.66407	3.10017e-06	2.62412e-05	4.58102	down-regulated
aurB	646.232	-0.701386	0.207223	-3.38469	0.000712579	0.00360347	2.44328	down-regulated
Pvf2	1222	-1.08735	0.172561	-6.30126	2.95235e-10	4.44332e-09	8.35229	down-regulated
mRpL39	2667.81	-0.613464	0.118674	-5.16934	2.34924e-07	2.40492e-06	5.6189	down-regulated
S-Lap4	165.423	-5.35328	2.06827	-2.58829	0.00964539	0.0332371	1.47838	down-regulated
CG6304	15.3982	-6.92372	2.06421	-3.35417	0.000796024	0.00397445	2.40072	down-regulated
CG7059	7.96213	-5.97185	2.42934	-2.45822	0.0139629	0.0451655	1.34519	down-regulated
Cht3	564.845	-1.25872	0.248256	-5.07026	3.97275e-07	3.92359e-06	5.40632	down-regulated
CG4610	469.843	-0.70062	0.259842	-2.69633	0.00701082	0.0255994	1.59177	down-regulated
CG13993	890.839	-0.543482	0.201239	-2.70068	0.00691988	0.0253334	1.59631	down-regulated
CG3394	259.756	-3.32904	0.362114	-9.19335	3.80794e-20	1.44656e-18	17.8397	down-regulated
CG1288	28.7728	-3.74242	1.28696	-2.90794	0.00363818	0.0146643	1.83374	down-regulated
Ext2	125.604	-1.21929	0.461023	-2.64475	0.00817504	0.0290994	1.53612	down-regulated
CG7492	2244.42	-0.699511	0.171004	-4.09061	4.3024e-05	0.000286796	3.54243	down-regulated
CG4822	488.068	-4.62165	0.372471	-12.4081	2.3631e-35	2.00023e-33	32.6989	down-regulated
PIG-S	943.432	-0.684768	0.255552	-2.67956	0.00737186	0.0266554	1.57422	down-regulated
CG3213	133.073	-6.56208	0.888559	-7.38508	1.52365e-13	3.1815e-12	11.4974	down-regulated
NDUFA8	1970.98	-0.885227	0.150953	-5.86426	4.51135e-09	5.72406e-08	7.2423	down-regulated
CG5103	11.9877	-6.5618	2.14102	-3.0648	0.00217815	0.00955838	2.01962	down-regulated
fa2h	266.805	-1.86344	0.320595	-5.81245	6.15634e-09	7.71807e-08	7.11249	down-regulated
pdm3	74.185	-2.08324	0.613031	-3.39827	0.000678144	0.00344453	2.46287	down-regulated
shu	401.054	-1.11322	0.356549	-3.1222	0.00179506	0.00812028	2.09043	down-regulated
Hus1-like	324.364	-1.03402	0.307518	-3.36248	0.000772465	0.00387523	2.4117	down-regulated
Ssk	2864.05	-1.52435	0.137322	-11.1005	1.24683e-28	7.78469e-27	26.1088	down-regulated
Fancl	238.875	-2.34945	0.408062	-5.75759	8.53223e-09	1.05189e-07	6.97803	down-regulated
AdamTS-A	225.672	-2.10251	0.377073	-5.57586	2.46314e-08	2.89516e-07	6.53833	down-regulated
CG6404	882.366	-0.590864	0.188472	-3.13502	0.00171844	0.00782481	2.10653	down-regulated
eIF4E-4	14.011	-6.7871	2.05813	-3.29771	0.000974774	0.00475584	2.32277	down-regulated
CG32103	10485	-0.547342	0.0862848	-6.34343	2.24702e-10	3.42677e-09	8.46511	down-regulated
CG12162	724.846	-1.01212	0.21751	-4.65321	3.26802e-06	2.7551e-05	4.55986	down-regulated
RIC-3	10.233	-6.33396	2.2572	-2.80611	0.00501432	0.0193456	1.71342	down-regulated
blw	43537.9	-0.558809	0.076805	-7.27569	3.44663e-13	7.01112e-12	11.1542	down-regulated
Aats-asn	10251	-0.66154	0.0923084	-7.16663	7.6865e-13	1.50065e-11	10.8237	down-regulated
tor	32.632	-8.00628	1.74111	-4.59837	4.25804e-06	3.49853e-05	4.45612	down-regulated
nec	121.135	-3.09313	0.514352	-6.01365	1.81387e-09	2.44931e-08	7.61096	down-regulated
sdt	532.201	-1.36959	0.305867	-4.47774	7.54358e-06	5.86557e-05	4.23169	down-regulated
eIF2B-delta	1299.77	-1.24806	0.156395	-7.98017	1.46127e-15	3.67855e-14	13.4343	down-regulated
CG6209	16.9916	-7.06472	1.98077	-3.56666	0.00036156	0.00196806	2.70596	down-regulated
CG3321	4301.57	-0.797289	0.109542	-7.27838	3.37852e-13	6.88367e-12	11.1622	down-regulated
CG7840	239.71	-1.18877	0.340706	-3.48914	0.000484577	0.00255497	2.59261	down-regulated
Elp1	3299.98	-0.909343	0.111518	-8.1542	3.51493e-16	9.47228e-15	14.0235	down-regulated
CG8370	2759.85	-0.522582	0.122942	-4.25062	2.13178e-05	0.000152588	3.81648	down-regulated
mia	173.52	-1.16395	0.393656	-2.95678	0.00310871	0.0128928	1.88965	down-regulated
CG17721	83.6631	-2.25333	0.700458	-3.21694	0.00129564	0.00611548	2.21357	down-regulated
mRpS2	705.765	-0.84923	0.216648	-3.91987	8.85984e-05	0.000552077	3.258	down-regulated
CG12203	2469.86	-0.568444	0.174175	-3.26364	0.00109991	0.00528959	2.27658	down-regulated
CG5776	156.336	-1.28511	0.420178	-3.0585	0.00222447	0.00973121	2.01183	down-regulated
CG11593	512.621	-0.76318	0.233357	-3.27043	0.00107382	0.00518097	2.28559	down-regulated
Eps-15	2558.72	-0.691774	0.125119	-5.52893	3.22187e-08	3.72449e-07	6.42893	down-regulated
Brd8	515.891	-1.3591	0.263222	-5.16334	2.42588e-07	2.46935e-06	5.60742	down-regulated
CG5399	13131.7	-0.831069	0.0928751	-8.94824	3.61185e-19	1.27242e-17	16.8954	down-regulated
CG13135	55.7588	-2.26394	0.916618	-2.46989	0.0135156	0.0439907	1.35664	down-regulated
CG16787	662.974	-0.694151	0.248753	-2.79053	0.00526226	0.0202156	1.69431	down-regulated
CG18231	17.6528	-4.65497	1.63001	-2.8558	0.00429289	0.0169299	1.77134	down-regulated
CG9016	59.7683	-2.94924	1.19926	-2.45922	0.0139238	0.0450852	1.34597	down-regulated
Cyp309a1	599.92	-1.66521	0.23574	-7.06375	1.62074e-12	3.07379e-11	10.5123	down-regulated
stnB	367.23	-1.73135	0.397749	-4.35288	1.34361e-05	0.000100329	3.99857	down-regulated
POSH	1582.97	-1.14976	0.149768	-7.67692	1.62954e-14	3.68972e-13	12.433	down-regulated
CG1999	33.4725	-8.04302	1.72919	-4.65132	3.29817e-06	2.77681e-05	4.55645	down-regulated
beg	612.476	-0.829922	0.218675	-3.79523	0.000147507	0.00087218	3.05939	down-regulated
CG8564	58.0616	-3.43956	0.81724	-4.20876	2.56781e-05	0.000180319	3.74396	down-regulated
LM408	404.401	-1.60969	0.397086	-4.05376	5.04001e-05	0.000330721	3.48054	down-regulated
Dic2	12.7697	-6.6537	2.16299	-3.07616	0.00209686	0.00926616	2.0331	down-regulated
CG10413	3534.41	-0.513111	0.149884	-3.4234	0.000618441	0.0031758	2.49815	down-regulated
nbs	2628.64	-2.38959	0.172255	-13.8724	9.3163e-44	1.0398e-41	40.9831	down-regulated
CG12970	133.217	-2.45233	0.525164	-4.66965	3.01709e-06	2.55895e-05	4.59194	down-regulated
Ugt36Bc	1523.45	-2.17246	0.17496	-12.4169	2.11558e-35	1.80281e-33	32.744	down-regulated
CG40042	1541.32	-0.534503	0.190817	-2.80114	0.00509229	0.0196284	1.70712	down-regulated
CG32138	12886.7	-0.702839	0.0915274	-7.679	1.60333e-14	3.64099e-13	12.4388	down-regulated
l(2)35Di	2193.23	-0.616494	0.156479	-3.93979	8.15522e-05	0.000511964	3.29076	down-regulated
Ndc1	525.221	-0.938283	0.239567	-3.91657	8.98164e-05	0.000558562	3.25293	down-regulated
CG13618	320.421	-5.85831	2.28302	-2.56603	0.0102869	0.0351421	1.45417	down-regulated
CG30384	52.8014	-4.22961	1.05271	-4.01785	5.87318e-05	0.000380239	3.41994	down-regulated
lin	561.509	-0.874845	0.287331	-3.04473	0.00232887	0.0101142	1.99507	down-regulated
CR45868	32.0962	-7.98297	1.73604	-4.59838	4.25788e-06	3.49853e-05	4.45612	down-regulated
CG11327	13.4975	-6.73319	2.07601	-3.24334	0.00118139	0.00563742	2.24892	down-regulated
CG9603	8036.36	-0.63107	0.108404	-5.82146	5.83368e-09	7.33543e-08	7.13457	down-regulated
Ance-4	53.1218	-5.19961	1.07475	-4.83799	1.31159e-06	1.1824e-05	4.92723	down-regulated
CR42719	97.9631	-1.52745	0.597285	-2.55732	0.0105481	0.0358937	1.44498	down-regulated
CG4734	253.891	-1.59902	0.355706	-4.49533	6.94622e-06	5.46511e-05	4.2624	down-regulated
CG3008	5335.6	-1.35783	0.111948	-12.1292	7.40113e-34	5.94542e-32	31.2258	down-regulated
cbs	464.839	-1.05522	0.254197	-4.15121	3.30721e-05	0.000226688	3.64457	down-regulated
frma	55.4605	-4.30333	1.03442	-4.16014	3.18046e-05	0.000218594	3.66036	down-regulated
CG8173	161.361	-1.3411	0.446278	-3.00508	0.0026551	0.0112649	1.94827	down-regulated
CG2291	11.6023	-6.51524	2.19195	-2.97235	0.00295525	0.012358	1.90805	down-regulated
CG6752	170.677	-1.69343	0.41744	-4.0567	4.97703e-05	0.00032744	3.48487	down-regulated
CG13044	8.99886	-6.14727	2.44273	-2.51656	0.0118507	0.0393628	1.40491	down-regulated
CG14043	396.564	-0.833129	0.266361	-3.12782	0.00176107	0.00798368	2.0978	down-regulated
CG3823	7.76036	-5.93492	2.45745	-2.41508	0.0157319	0.0497737	1.303	down-regulated
CG11141	2476.12	-0.530068	0.144512	-3.668	0.000244459	0.00138567	2.85834	down-regulated
Mst98Cb	60.0707	-4.42276	1.01153	-4.37236	1.22912e-05	9.23019e-05	4.03479	down-regulated
E(var)3-9	1370.85	-1.4054	0.1734	-8.10494	5.2771e-16	1.39236e-14	13.8562	down-regulated
CG32485	762.126	-0.763069	0.244694	-3.11846	0.00181799	0.00821222	2.08554	down-regulated
CG3792	647.279	-0.57488	0.227493	-2.52702	0.0115033	0.0384318	1.41531	down-regulated
CG32026	25.7816	-7.66681	1.79659	-4.26742	1.9775e-05	0.000142272	3.84688	down-regulated
CG3156	285.676	-0.834679	0.301256	-2.77066	0.00559427	0.0212707	1.67222	down-regulated
CG14443	50.1898	-2.96791	0.965833	-3.0729	0.00211988	0.00933841	2.02973	down-regulated
CG10214	312.88	-0.90797	0.292576	-3.10337	0.00191331	0.00857524	2.06675	down-regulated
Diap2	3230.67	-0.594997	0.135649	-4.38631	1.15288e-05	8.69624e-05	4.06067	down-regulated
CG18547	5284.22	-1.22923	0.10367	-11.8571	1.9778e-32	1.51098e-30	29.8207	down-regulated
spdo	599.781	-1.49014	0.283055	-5.26449	1.40577e-07	1.47623e-06	5.83085	down-regulated
mus308	714.201	-2.18576	0.241051	-9.06762	1.21641e-19	4.42116e-18	17.3545	down-regulated
Yp2	4117.61	-2.51417	0.170372	-14.7569	2.77569e-49	3.88966e-47	46.4101	down-regulated
CG10845	9.26736	-6.1906	2.30782	-2.68245	0.00730853	0.0264962	1.57682	down-regulated
stan	79.1656	-2.01941	0.663016	-3.0458	0.00232064	0.0100854	1.99631	down-regulated
CG5742	811.992	-0.68342	0.198437	-3.44402	0.00057313	0.00296485	2.528	down-regulated
Pgm	2216.81	-0.50277	0.145138	-3.46407	0.000532069	0.00277636	2.55652	down-regulated
CG3500	357.738	-0.786994	0.313669	-2.509	0.0121075	0.0400576	1.39732	down-regulated
RpA-70	7363.92	-0.743694	0.0986334	-7.53999	4.70016e-14	1.02204e-12	11.9905	down-regulated
srp	2763.64	-0.794037	0.119296	-6.65599	2.81393e-11	4.73822e-10	9.32439	down-regulated
retn	11.5689	-6.51067	2.16268	-3.01046	0.00260848	0.011103	1.95456	down-regulated
CG5397	10.6978	-6.39768	2.2108	-2.89383	0.00380577	0.0152376	1.81708	down-regulated
Fhos	3331.3	-0.552718	0.122917	-4.49666	6.90287e-06	5.43779e-05	4.26458	down-regulated
CG8774	115.216	-2.80159	0.647881	-4.32423	1.53065e-05	0.000112471	3.94896	down-regulated
CG11752	966.415	-0.758022	0.198534	-3.8181	0.000134484	0.000801567	3.09606	down-regulated
CG10911	4395.77	-1.85355	0.116034	-15.9741	1.93542e-57	3.58964e-55	54.4449	down-regulated
Nelf-A	2875.02	-0.905182	0.128236	-7.05871	1.68055e-12	3.17292e-11	10.4985	down-regulated
CG7630	4649.7	-0.657093	0.168643	-3.89635	9.76542e-05	0.000601668	3.22064	down-regulated
Yp3	4822.41	-2.82915	0.142542	-19.8479	1.14872e-87	4.39021e-85	84.3575	down-regulated
Tsp29Fb	15658.7	-0.647557	0.116255	-5.57014	2.54539e-08	2.98627e-07	6.52487	down-regulated
onecut	208.462	-1.96378	0.377755	-5.19856	2.00836e-07	2.06266e-06	5.68557	down-regulated
CG42807	357.298	-1.58489	0.302975	-5.23109	1.68513e-07	1.75354e-06	5.75608	down-regulated
key	3365.62	-0.896105	0.117235	-7.64366	2.11128e-14	4.73797e-13	12.3244	down-regulated
Atox1	460.603	-1.10022	0.300157	-3.6655	0.000246856	0.00139612	2.85508	down-regulated
CG2267	24.315	-7.58187	1.82691	-4.15009	3.32339e-05	0.000227673	3.64269	down-regulated
CG2750	12.8129	-6.65802	2.10275	-3.16634	0.00154369	0.00711847	2.14761	down-regulated
Sgs3	7.75761	-5.93363	2.45409	-2.41785	0.0156124	0.0494858	1.30552	down-regulated
CG42365	337.295	-1.46891	0.35222	-4.17044	3.04015e-05	0.000209865	3.67806	down-regulated
h	1731.53	-1.82179	0.144657	-12.5939	2.2819e-36	1.99856e-34	33.6993	down-regulated
CG5089	150.899	-5.09928	2.11347	-2.41275	0.0158326	0.0499951	1.30107	down-regulated
CG32512	606.017	-1.07267	0.334172	-3.20992	0.00132771	0.0062435	2.20457	down-regulated
chrb	3096.85	-0.731121	0.160174	-4.56453	5.00604e-06	4.04988e-05	4.39256	down-regulated
CG42867	76.9185	-2.74749	0.615207	-4.46596	7.97123e-06	6.16012e-05	4.21041	down-regulated
CG3734	191.225	-1.32382	0.437748	-3.02416	0.0024932	0.0106953	1.97081	down-regulated
CG6497	20.8461	-7.3596	1.90695	-3.85935	0.000113689	0.00069134	3.16031	down-regulated
CG8520	940.189	-1.29668	0.255843	-5.06827	4.01454e-07	3.96176e-06	5.40211	down-regulated
Aph-4	192.522	-1.44812	0.39952	-3.62465	0.00028935	0.00160678	2.79404	down-regulated
rhi	9.84206	-6.27726	2.26665	-2.76941	0.00561587	0.0213335	1.67094	down-regulated
CG6337	115.944	-2.75557	0.762014	-3.61617	0.000298998	0.00165321	2.78167	down-regulated
Mcm7	1316.71	-0.884882	0.160238	-5.5223	3.34592e-08	3.85728e-07	6.41372	down-regulated
MtnA	781.185	-0.721233	0.230139	-3.1339	0.00172501	0.00785124	2.10506	down-regulated
CG8773	1109.33	-3.06671	0.285972	-10.7238	7.86879e-27	4.53156e-25	24.3438	down-regulated
CG14204	307.937	-3.42944	0.331957	-10.331	5.10293e-25	2.59509e-23	22.5858	down-regulated
CG18324	1601.24	-0.753272	0.205486	-3.66582	0.000246551	0.0013956	2.85524	down-regulated
cutlet	516.117	-0.94937	0.233767	-4.06118	4.88263e-05	0.000322407	3.4916	down-regulated
CR44131	10.7186	-6.40133	2.38049	-2.68908	0.00716493	0.0260566	1.58408	down-regulated
Neb-cGP	3801.93	-0.738167	0.115795	-6.37478	1.83225e-10	2.82154e-09	8.54951	down-regulated
CG33189	16.0927	-6.98667	1.98299	-3.52331	0.000426197	0.00228149	2.64178	down-regulated
to	30.5738	-4.11773	1.45511	-2.82985	0.004657	0.01817	1.74065	down-regulated
CG33235	42.2387	-2.49251	0.954444	-2.61148	0.00901519	0.0314696	1.50211	down-regulated
sna	501.525	-2.01282	0.250435	-8.03731	9.18343e-16	2.35409e-14	13.6282	down-regulated
CG30278	25.8735	-7.67181	1.79314	-4.27842	1.88228e-05	0.000136276	3.86558	down-regulated
gk	8.92231	-6.13515	2.38598	-2.57133	0.0101308	0.0346729	1.46001	down-regulated
CG8907	939.61	-1.45908	0.200937	-7.2614	3.83111e-13	7.75568e-12	11.1104	down-regulated
CG42825	1810.94	-2.57983	0.164543	-15.6787	2.11548e-55	3.65485e-53	52.4371	down-regulated
hay	1053.57	-1.17372	0.183585	-6.39333	1.62313e-10	2.51486e-09	8.59949	down-regulated
CG16762	103.726	-3.52672	0.854903	-4.12529	3.70269e-05	0.000250393	3.60138	down-regulated
Cyt-c-p	5840.18	-0.602229	0.0995686	-6.04838	1.46311e-09	1.99274e-08	7.70055	down-regulated
Hpr1	466.977	-0.614809	0.24327	-2.52727	0.0114952	0.0384148	1.4155	down-regulated
Su(z)2	1715.17	-0.985164	0.226638	-4.34686	1.38098e-05	0.000102937	3.98743	down-regulated
CG8083	136.425	-2.17736	0.497091	-4.3802	1.1857e-05	8.9225e-05	4.04951	down-regulated
CG11286	7.66575	-5.91686	2.45039	-2.41466	0.0157498	0.0498086	1.3027	down-regulated
mael	95.9005	-2.38524	0.556107	-4.28918	1.79334e-05	0.000130361	3.88485	down-regulated
w-cup	152.114	-6.01526	1.74957	-3.43813	0.000585742	0.00302389	2.51943	down-regulated
CR44383	16.4169	-7.01514	1.98983	-3.52549	0.000422693	0.00226562	2.64481	down-regulated
CG3097	16.1009	-6.98828	2.14332	-3.26049	0.00111221	0.00534166	2.27232	down-regulated
metl	523.964	-0.9618	0.230355	-4.1753	2.97595e-05	0.00020611	3.6859	down-regulated
CG17376	72.5492	-4.33303	0.807809	-5.36393	8.143e-08	8.86104e-07	6.05252	down-regulated
pre-mod(mdg4)-AE	46.451	-8.51564	1.67045	-5.09782	3.43592e-07	3.43374e-06	5.46423	down-regulated
Tpi	3321.94	-0.913053	0.150374	-6.07188	1.26421e-09	1.74444e-08	7.75834	down-regulated
CG11106	23.0404	-7.5042	1.84398	-4.06956	4.71025e-05	0.000312333	3.50538	down-regulated
GCC88	676.743	-0.777738	0.204666	-3.80002	0.000144682	0.000856279	3.06738	down-regulated
CG9673	514.692	-0.759372	0.269733	-2.81528	0.00487352	0.0188543	1.72459	down-regulated
CG18480	2879.92	-0.659457	0.134229	-4.91294	8.97225e-07	8.33884e-06	5.07889	down-regulated
CG4375	11.0527	-6.44421	2.22031	-2.90239	0.00370325	0.0148885	1.82715	down-regulated
Sod3	355.457	-0.859232	0.350413	-2.45205	0.0142044	0.045829	1.33886	down-regulated
Prp19	1857.51	-0.576378	0.145373	-3.96481	7.34534e-05	0.000465525	3.33206	down-regulated
CG13511	1733.43	-0.63111	0.181226	-3.48245	0.000496842	0.00261417	2.58267	down-regulated
CG5958	77.2813	-1.77239	0.597967	-2.96402	0.00303649	0.0126432	1.89814	down-regulated
Menl-2	46.515	-3.93126	1.20992	-3.24918	0.00115739	0.00553757	2.25668	down-regulated
Mst33A	12.639	-6.63781	2.12773	-3.11966	0.0018106	0.00818174	2.08715	down-regulated
CG18193	12.3147	-6.60071	2.12437	-3.10714	0.00188909	0.00849079	2.07105	down-regulated
beta4GalT7	214.478	-1.31896	0.409289	-3.22256	0.00127049	0.00600804	2.22127	down-regulated
CG31468	40.9271	-5.24145	1.20592	-4.34642	1.38377e-05	0.000103084	3.98681	down-regulated
CG14898	35.6472	-8.13463	1.74627	-4.6583	3.18834e-06	2.69693e-05	4.56913	down-regulated
CG3407	125.565	-1.43195	0.471678	-3.03586	0.00239853	0.0103561	1.9848	down-regulated
CG8668	753.9	-0.898107	0.202935	-4.4256	9.6176e-06	7.32471e-05	4.13521	down-regulated
CG13245	96.7502	-5.54355	0.857028	-6.46835	9.90795e-11	1.56787e-09	8.80469	down-regulated
CG6040	971.503	-0.514465	0.177251	-2.90246	0.0037024	0.0148885	1.82715	down-regulated
CG12769	38.7239	-2.13522	0.86422	-2.47069	0.0134854	0.0439136	1.3574	down-regulated
ppk12	50.4137	-1.86306	0.760952	-2.44832	0.0143523	0.0461433	1.33589	down-regulated
pgant3	802.218	-0.958485	0.192069	-4.99031	6.02834e-07	5.7817e-06	5.23794	down-regulated
Nup43	586.479	-0.538136	0.215637	-2.49556	0.0125758	0.0413574	1.38345	down-regulated
CG32262	148.206	-1.44971	0.512148	-2.83065	0.00464542	0.0181441	1.74126	down-regulated
Cen	247.834	-1.64046	0.330527	-4.96315	6.93593e-07	6.58705e-06	5.18131	down-regulated
Idgf5	43.8516	-8.43315	1.66047	-5.07877	3.79881e-07	3.76952e-06	5.42371	down-regulated
CG15577	23.2728	-7.51861	1.84724	-4.07019	4.69749e-05	0.00031165	3.50633	down-regulated
Gyc-89Db	40.8752	-8.3314	1.67378	-4.9776	6.43764e-07	6.13693e-06	5.21205	down-regulated
Cyp9b2	5956.15	-2.75902	0.124761	-22.1144	2.29511e-108	1.25852e-105	104.9	down-regulated
CG32649	1066.31	-1.3011	0.256181	-5.07884	3.79756e-07	3.76952e-06	5.42371	down-regulated
wnd	595.135	-0.654855	0.217501	-3.01081	0.00260548	0.011094	1.95491	down-regulated
mino	537.404	-0.625238	0.256938	-2.43342	0.0149571	0.0477151	1.32134	down-regulated
Mal-A8	2000	-1.64366	0.551166	-2.98216	0.00286224	0.0120208	1.92007	down-regulated
CG11275	439.803	-0.817769	0.292987	-2.79115	0.00525216	0.0201988	1.69467	down-regulated
Cyp317a1	505.596	-1.28638	0.2529	-5.08654	3.64657e-07	3.62988e-06	5.44011	down-regulated
CSN1b	884.348	-0.901263	0.218768	-4.11973	3.79325e-05	0.000255968	3.59181	down-regulated
CG31793	1376.46	-1.9948	0.17048	-11.7011	1.25797e-31	9.17085e-30	29.0376	down-regulated
gry	1673.5	-0.501697	0.167007	-3.00406	0.00266405	0.011282	1.94761	down-regulated
CG9861	33.1691	-8.03039	1.72676	-4.65056	3.31039e-06	2.78337e-05	4.55543	down-regulated
bnl	819.827	-1.24951	0.231383	-5.40017	6.65779e-08	7.36561e-07	6.13279	down-regulated
CG15198	28.7289	-7.82243	1.78451	-4.38351	1.16781e-05	8.80362e-05	4.05534	down-regulated
CG6659	3019.19	-0.514109	0.120575	-4.26381	2.00969e-05	0.000144423	3.84036	down-regulated
sav	581.511	-0.955281	0.272278	-3.50848	0.000450682	0.0023973	2.62028	down-regulated
CG33057	1121.8	-1.12241	0.183779	-6.10737	1.01287e-09	1.42094e-08	7.84742	down-regulated
AttC	91.6856	-9.49725	1.55467	-6.10887	1.00341e-09	1.40924e-08	7.85102	down-regulated
CG3337	462.643	-1.0255	0.344765	-2.97449	0.00293472	0.0122884	1.9105	down-regulated
CG32230	2983.15	-0.717608	0.120213	-5.96947	2.38026e-09	3.16999e-08	7.49894	down-regulated
CR32652	45.1305	-8.47406	1.67131	-5.07032	3.97143e-07	3.92359e-06	5.40632	down-regulated
CG32192	22.0062	-4.38075	1.43917	-3.04394	0.00233499	0.0101373	1.99408	down-regulated
CG14879	889.492	-1.12026	0.18806	-5.95695	2.5699e-09	3.401e-08	7.46839	down-regulated
Dgp-1	9023.11	-1.22893	0.096186	-12.7766	2.21602e-37	2.03719e-35	34.691	down-regulated
CG32669	200.063	-1.67109	0.435915	-3.83352	0.000126322	0.000757572	3.12058	down-regulated
CG13698	231.687	-1.03969	0.34733	-2.99337	0.00275917	0.0116455	1.93384	down-regulated
Tsf2	302.428	-0.92919	0.300693	-3.09016	0.00200049	0.00889951	2.05063	down-regulated
jnj	937.398	-1.25309	0.178154	-7.03377	2.01025e-12	3.76161e-11	10.4246	down-regulated
Snm1	316.222	-0.870457	0.292225	-2.97872	0.00289456	0.0121403	1.91577	down-regulated
Pms2	272.248	-1.05293	0.31832	-3.30778	0.00094037	0.00461297	2.33602	down-regulated
CG18130	11.15	-6.45767	2.19386	-2.94352	0.00324507	0.0133312	1.87513	down-regulated
CG31705	497.001	-2.21304	0.256229	-8.63695	5.77343e-18	1.82493e-16	15.7388	down-regulated
Mlh1	501.619	-0.68984	0.241712	-2.85397	0.00431759	0.017022	1.76899	down-regulated
mRpL37	1074.74	-0.516257	0.180442	-2.86107	0.00422209	0.016682	1.77775	down-regulated
CG17097	105.82	-4.52594	0.888378	-5.09462	3.49446e-07	3.48948e-06	5.45724	down-regulated
Pi4KIIalpha	2353.13	-0.51257	0.131576	-3.89562	9.79479e-05	0.000603183	3.21955	down-regulated
NimC1	9.5763	-6.23744	2.30346	-2.70786	0.00677189	0.0248845	1.60407	down-regulated
CG17003	7.89814	-5.9597	2.43033	-2.45222	0.0141976	0.045819	1.33895	down-regulated
Cht5	113.972	-2.39919	0.656039	-3.65708	0.000255109	0.00143957	2.84177	down-regulated
Fatp	1528.67	-1.51603	0.187698	-8.07696	6.64007e-16	1.73384e-14	13.761	down-regulated
loopin-1	174.089	-6.95634	0.849998	-8.18394	2.74701e-16	7.45061e-15	14.1278	down-regulated
Acp36DE	48.1037	-8.56703	1.86493	-4.59376	4.35338e-06	3.56756e-05	4.44763	down-regulated
drm	3161.76	-0.510972	0.115926	-4.40774	1.04454e-05	7.92641e-05	4.10092	down-regulated
pav	720.676	-0.786816	0.204781	-3.84223	0.00012192	0.000733262	3.13474	down-regulated
CG34176	769.196	-1.93071	0.313055	-6.16733	6.94541e-10	9.98809e-09	8.00052	down-regulated
CG32808	92.566	-1.89375	0.563074	-3.36324	0.000770337	0.00386917	2.41238	down-regulated
uzip	158.984	-1.21053	0.461534	-2.62283	0.00872018	0.0306437	1.51366	down-regulated
ncd	829.744	-0.84395	0.233799	-3.60973	0.000306519	0.00168887	2.7724	down-regulated
Ady43A	322.899	-1.01847	0.285653	-3.56542	0.000363278	0.00197656	2.70409	down-regulated
CG13901	388.99	-0.663385	0.267561	-2.47938	0.0131611	0.0430242	1.36629	down-regulated
CG3483	9.30073	-6.19631	2.34294	-2.64467	0.00817701	0.0290994	1.53612	down-regulated
Menl-1	50.2651	-8.62969	1.63531	-5.27711	1.31238e-07	1.39091e-06	5.8567	down-regulated
CG1597	1354.81	-0.586531	0.15946	-3.67823	0.000234857	0.00133605	2.87418	down-regulated
CG10910	1596.86	-1.48295	0.155071	-9.56304	1.14343e-21	4.79103e-20	19.3196	down-regulated
mRpL28	1765.4	-0.830308	0.138358	-6.00114	1.95942e-09	2.63737e-08	7.57883	down-regulated
Sema-2b	885.883	-1.64981	0.189399	-8.71073	3.01924e-18	9.81408e-17	16.0082	down-regulated
CR30009	21.1048	-7.37839	1.8996	-3.88419	0.000102672	0.000630431	3.20036	down-regulated
Rcc1	1799.75	-0.824022	0.157296	-5.23865	1.61752e-07	1.68876e-06	5.77243	down-regulated
CG11755	126.47	-1.29466	0.453808	-2.85288	0.00433243	0.0170699	1.76777	down-regulated
ND42	5209.16	-0.571945	0.105326	-5.43023	5.62814e-08	6.28717e-07	6.20155	down-regulated
scat	1004.21	-0.793056	0.174977	-4.53235	5.83308e-06	4.66202e-05	4.33143	down-regulated
CG12111	25.7176	-7.66307	1.79517	-4.26871	1.96603e-05	0.00014171	3.8486	down-regulated
CG14855	510.117	-0.863101	0.259722	-3.32318	0.000889977	0.0044	2.35655	down-regulated
alphaTub85E	19.5338	-7.26677	1.92723	-3.77057	0.000162872	0.000955416	3.01981	down-regulated
epsilonTry	1687.99	-1.22246	0.2916	-4.19225	2.76201e-05	0.000192456	3.71567	down-regulated
CG8701	191.761	-4.12031	0.479185	-8.59858	8.07106e-18	2.51339e-16	15.5997	down-regulated
CG7381	296.712	-1.84728	0.3768	-4.90255	9.4599e-07	8.74053e-06	5.05846	down-regulated
nst	3804.58	-0.629209	0.121252	-5.18927	2.11115e-07	2.1647e-06	5.6646	down-regulated
NimB3	13.9262	-6.77735	2.15916	-3.13889	0.00169591	0.00774398	2.11104	down-regulated
Gli	2956.45	-0.839562	0.149426	-5.61858	1.92531e-08	2.29292e-07	6.63961	down-regulated
Mst84Db	65.4768	-9.01133	1.58767	-5.67581	1.38032e-08	1.66909e-07	6.77752	down-regulated
CG1394	29.22	-7.84756	1.76559	-4.44472	8.8008e-06	6.75156e-05	4.1706	down-regulated
CG16723	8.64674	-6.09094	2.37378	-2.56592	0.0102902	0.0351421	1.45417	down-regulated
Mal-A1	14652.9	-3.04811	0.467333	-6.52235	6.92134e-11	1.11626e-09	8.95223	down-regulated
msopa	39.4389	-8.28054	1.93206	-4.28585	1.82042e-05	0.000132177	3.87884	down-regulated
GstE1	14311.6	-0.501309	0.0833837	-6.01208	1.83163e-09	2.47065e-08	7.60719	down-regulated
mRpL55	342.367	-1.04753	0.284504	-3.68195	0.000231453	0.00131787	2.88013	down-regulated
CG12229	72.6433	-1.63937	0.604733	-2.7109	0.00671008	0.0247304	1.60677	down-regulated
CG13850	2090.64	-0.726173	0.135877	-5.34435	9.07435e-08	9.79843e-07	6.00884	down-regulated
Bace	9364.58	-0.830632	0.185115	-4.48712	7.21928e-06	5.65525e-05	4.24755	down-regulated
CG42306	3287.75	-0.553566	0.119372	-4.63731	3.52972e-06	2.95204e-05	4.52988	down-regulated
CG43064	365.986	-3.08979	0.316612	-9.75891	1.68963e-22	7.55662e-21	20.1217	down-regulated
CG17593	1761.5	-0.819523	0.145306	-5.63999	1.70059e-08	2.0349e-07	6.69146	down-regulated
CG5261	2704.49	-0.50146	0.137138	-3.65662	0.000255564	0.00144085	2.84138	down-regulated
CG13321	33833	-0.706924	0.101199	-6.98547	2.83908e-12	5.18183e-11	10.2855	down-regulated
CG11902	531.839	-0.611682	0.245795	-2.48859	0.0128251	0.0420896	1.37583	down-regulated
boly	13.3848	-6.72047	2.10202	-3.19714	0.00138796	0.00649773	2.18724	down-regulated
alpha-Man-IIb	142.098	-1.43507	0.442304	-3.24453	0.00117644	0.00561594	2.25058	down-regulated
Mcm3	1146.01	-0.881671	0.176403	-4.99806	5.79089e-07	5.57943e-06	5.25341	down-regulated
CG31870	17.9475	-7.14459	1.96364	-3.63844	0.000274292	0.00153273	2.81453	down-regulated
CG30269	641.486	-0.657372	0.24967	-2.63297	0.00846424	0.0298688	1.52478	down-regulated
CG31204	30.8871	-7.9268	1.79046	-4.42723	9.54514e-06	7.28271e-05	4.13771	down-regulated
CG13284	866.992	-1.60919	0.192455	-8.3614	6.19798e-17	1.78468e-15	14.7484	down-regulated
CG32473	682.367	-1.26522	0.206738	-6.11991	9.36292e-10	1.31791e-08	7.88011	down-regulated
unc	66.2891	-3.7886	0.758412	-4.99543	5.87035e-07	5.65166e-06	5.24782	down-regulated
CG9920	36.2783	-3.75512	1.22751	-3.05914	0.00221974	0.00971722	2.01246	down-regulated
DNApol-gamma35	820.498	-0.794836	0.20103	-3.95382	7.69127e-05	0.000485984	3.31338	down-regulated
CG30273	239.461	-0.965326	0.360668	-2.67649	0.00743976	0.0268778	1.57061	down-regulated
CG31785	36.066	-4.27087	1.20832	-3.53455	0.000408464	0.00219588	2.65839	down-regulated
CG17147	8.83045	-6.12054	2.35353	-2.60058	0.00930674	0.0322818	1.49104	down-regulated
DNApol-alpha180	753.422	-0.942117	0.210265	-4.48062	7.4426e-06	5.79778e-05	4.23674	down-regulated
scpr-B	238.225	-5.46902	2.21967	-2.46389	0.0137436	0.0446164	1.35051	down-regulated
S-Lap3	122.939	-5.44552	0.687346	-7.92253	2.32731e-15	5.7105e-14	13.2433	down-regulated
sra	3306.71	-0.555104	0.138652	-4.00359	6.2388e-05	0.000401447	3.39637	down-regulated
CG4554	1119.79	-0.545046	0.21154	-2.57656	0.00997881	0.0342177	1.46575	down-regulated
CG18266	12.4247	-6.61373	2.1234	-3.11469	0.00184136	0.00831182	2.0803	down-regulated
bip1	451.769	-0.803847	0.28804	-2.79074	0.00525874	0.0202082	1.69447	down-regulated
CG6455	6719.19	-0.765175	0.107248	-7.13462	9.70538e-13	1.87737e-11	10.7265	down-regulated
Cul5	519.965	-0.759444	0.2428	-3.12786	0.00176086	0.00798368	2.0978	down-regulated
CG30376	30.1802	-7.89391	1.74624	-4.52053	6.16862e-06	4.89608e-05	4.31015	down-regulated
GstZ2	57.1958	-3.10748	1.14994	-2.7023	0.00688623	0.0252248	1.59817	down-regulated
alphaTry	18689.9	-1.6456	0.431117	-3.81707	0.000135044	0.000804525	3.09446	down-regulated
CG9133	113.296	-9.80248	1.53031	-6.40557	1.49812e-10	2.32689e-09	8.63322	down-regulated
Prosalpha1	950.24	-0.974269	0.186027	-5.23724	1.62993e-07	1.70031e-06	5.76947	down-regulated
Cyp6a16	19.5769	-7.26959	1.89669	-3.83278	0.000126702	0.000759487	3.11948	down-regulated
CG1324	44.7505	-8.46228	1.65179	-5.12308	3.00581e-07	3.01826e-06	5.52024	down-regulated
CG11671	3949.18	-2.02837	0.176415	-11.4978	1.35377e-30	9.5384e-29	28.0205	down-regulated
Hf	13.1524	-6.69533	2.09904	-3.18971	0.00142415	0.00664989	2.17719	down-regulated
CG14402	13.1705	-6.69774	2.0872	-3.20896	0.00133214	0.00625733	2.20361	down-regulated
CG9570	13.0732	-6.68637	2.13136	-3.13714	0.00170607	0.00778189	2.10892	down-regulated
Mal-A6	4517	-1.1893	0.180987	-6.57118	4.99188e-11	8.16571e-10	9.08801	down-regulated
beta4GalNAcTB	173.891	-23.7468	4.78497	-4.96279	6.94865e-07	6.59416e-06	5.18084	down-regulated
CG3921	638.966	-1.41012	0.249305	-5.65621	1.5475e-08	1.85877e-07	6.73078	down-regulated
CG9581	1100.42	-0.543639	0.217188	-2.50308	0.0123118	0.0406591	1.39084	down-regulated
CG10680	71.3239	-9.13476	1.57634	-5.79493	6.83497e-09	8.49288e-08	7.07095	down-regulated
CG15347	6398.97	-1.29395	0.163071	-7.9349	2.10657e-15	5.20943e-14	13.2832	down-regulated
MAN1	626.149	-1.33084	0.216579	-6.14481	8.00596e-10	1.13706e-08	7.94422	down-regulated
CG14625	76.7049	-3.01216	0.721171	-4.17676	2.95686e-05	0.000204901	3.68846	down-regulated
Cyt-c-d	17.1808	-7.08103	1.95302	-3.62569	0.000288194	0.0016026	2.79517	down-regulated
CG7441	588.674	-1.00619	0.256089	-3.92905	8.52827e-05	0.00053326	3.27306	down-regulated
CG3344	669.943	-1.30543	0.247594	-5.27244	1.34623e-07	1.41782e-06	5.84838	down-regulated
CG6550	420.233	-0.684615	0.264367	-2.58964	0.0096077	0.0331344	1.47972	down-regulated
Jon65Aiv	17089.3	-1.35103	0.442816	-3.05101	0.00228075	0.00993606	2.00279	down-regulated
CG15661	100.542	-1.76403	0.542354	-3.25254	0.00114378	0.00547869	2.26132	down-regulated
primo-1	392.265	-0.921687	0.285118	-3.23265	0.00122649	0.00581957	2.23511	down-regulated
ksr	682.197	-0.572402	0.203511	-2.81263	0.00491377	0.0189751	1.72182	down-regulated
CG13991	26.5491	-3.10684	1.07306	-2.89532	0.0037877	0.0151845	1.8186	down-regulated
Lig4	469.184	-0.924327	0.283029	-3.26584	0.00109141	0.00525579	2.27936	down-regulated
CG9394	994.573	-0.983645	0.279276	-3.52213	0.000428097	0.00228972	2.64022	down-regulated
CG4433	442.915	-0.699285	0.265238	-2.63644	0.00837806	0.0296849	1.52746	down-regulated
CG8353	205.183	-1.01685	0.379655	-2.67835	0.00739866	0.0267369	1.57289	down-regulated
KP78a	547.875	-3.21089	0.283601	-11.3219	1.02257e-29	6.97118e-28	27.1567	down-regulated
CoVa	9224	-0.561889	0.0927748	-6.05648	1.39134e-09	1.90735e-08	7.71957	down-regulated
CG32581	500.603	-1.11706	0.23544	-4.74457	2.0895e-06	1.81995e-05	4.73994	down-regulated
CR45269	89.8789	-2.14475	0.63839	-3.35962	0.000780498	0.00391242	2.40755	down-regulated
koko	297.18	-0.871946	0.330559	-2.63779	0.0083447	0.0295794	1.52901	down-regulated
Rpb8	428.264	-0.82374	0.276444	-2.97977	0.0028846	0.0121027	1.91712	down-regulated
CG7028	1384.39	-0.621172	0.152971	-4.06072	4.89226e-05	0.000322833	3.49102	down-regulated
CG17118	52.8859	-1.83864	0.759895	-2.4196	0.0155375	0.0492978	1.30717	down-regulated
CG7789	407.878	-0.738308	0.281531	-2.62248	0.00872936	0.0306671	1.51333	down-regulated
CG4203	240.881	-0.848623	0.341297	-2.48646	0.012902	0.042276	1.37391	down-regulated
Debcl	816.055	-1.11632	0.193475	-5.76985	7.9342e-09	9.80079e-08	7.00874	down-regulated
CG5278	10.1051	-6.31502	2.26328	-2.79021	0.00526739	0.0202229	1.69416	down-regulated
CG5107	1191.45	-0.995676	0.283151	-3.51641	0.000437425	0.00233763	2.63122	down-regulated
CdGAPr	4090.08	-0.800555	0.139699	-5.73058	1.00088e-08	1.22674e-07	6.91125	down-regulated
CG4716	529.523	-3.95286	0.350298	-11.2843	1.56922e-29	1.06403e-27	26.973	down-regulated
Rab40	885.103	-0.573187	0.212105	-2.70237	0.00688461	0.0252248	1.59817	down-regulated
CG32368	2458.5	-2.2051	0.144541	-15.2559	1.5039e-52	2.43169e-50	49.6141	down-regulated
Cyp6g1	901.199	-2.95983	0.259547	-11.4038	4.00063e-30	2.78762e-28	27.5548	down-regulated
BHD	432.513	-0.855265	0.25567	-3.34518	0.000822277	0.00409257	2.388	down-regulated
CG13510	3804.49	-0.589816	0.122768	-4.80433	1.55271e-06	1.38199e-05	4.85949	down-regulated
CG31988	96.0791	-2.48006	0.572725	-4.33029	1.48916e-05	0.00010996	3.95876	down-regulated
CR45635	308.877	-2.6431	0.476849	-5.54284	2.97598e-08	3.46246e-07	6.46062	down-regulated
CG33340	138.492	-3.97887	0.516082	-7.70975	1.26068e-14	2.88037e-13	12.5406	down-regulated
CG42820	11.6301	-6.5181	2.15922	-3.01872	0.00253841	0.010845	1.96477	down-regulated
Snmp1	327.88	-1.89214	0.291749	-6.48552	8.84267e-11	1.40458e-09	8.85245	down-regulated
Cht4	394.307	-1.09469	0.348906	-3.13749	0.00170402	0.00777817	2.10912	down-regulated
CG14257	87.0433	-2.07328	0.79037	-2.62318	0.00871143	0.0306296	1.51386	down-regulated
Lsp1gamma	608.102	-2.61535	0.233258	-11.2123	3.54994e-29	2.33187e-27	26.6323	down-regulated
Glt	612.98	-1.68725	0.223336	-7.55474	4.19702e-14	9.20572e-13	12.0359	down-regulated
CG9997	9.95472	-6.29448	2.32451	-2.70787	0.00677171	0.0248845	1.60407	down-regulated
CycB	655.099	-0.575822	0.224083	-2.56968	0.0101793	0.0348199	1.45817	down-regulated
Frq1	12.4427	-6.61623	2.16654	-3.05383	0.00225943	0.00987043	2.00566	down-regulated
TyrR	3045.68	-0.540669	0.120578	-4.48396	7.32702e-06	5.72897e-05	4.24192	down-regulated
Gr77a	685.806	-0.686238	0.217687	-3.15241	0.00161929	0.00742636	2.12922	down-regulated
CG6028	894.734	-0.993499	0.21984	-4.51919	6.20763e-06	4.92084e-05	4.30796	down-regulated
hydra	31.2711	-7.94532	1.73957	-4.56741	4.93798e-06	4.00501e-05	4.3974	down-regulated
BG642163	9.53587	-6.23262	2.41669	-2.57899	0.00990886	0.0340334	1.46809	down-regulated
Irk3	9.37453	-6.20679	2.31187	-2.68475	0.00725847	0.026347	1.57927	down-regulated
CG7770	1561.82	-0.651796	0.151367	-4.30606	1.66188e-05	0.000121505	3.91541	down-regulated
CG15255	324.48	-0.834779	0.285509	-2.92383	0.00345759	0.0140714	1.85166	down-regulated
CG11145	10.0772	-6.31175	2.26167	-2.79074	0.00525874	0.0202082	1.69447	down-regulated
CR44138	2932.76	-0.63353	0.121463	-5.21582	1.83009e-07	1.8888e-06	5.72381	down-regulated
CG33127	727.122	-1.76376	0.254339	-6.93471	4.07055e-12	7.2923e-11	10.1371	down-regulated
wus	145.578	-1.72537	0.455687	-3.7863	0.000152905	0.000900298	3.04561	down-regulated
MFS15	816.685	-0.550828	0.195493	-2.81763	0.00483795	0.0187281	1.72751	down-regulated
gatA	680.145	-0.735422	0.219829	-3.34543	0.000821554	0.00409058	2.38822	down-regulated
Nep5	218.281	-2.94693	0.417548	-7.0577	1.69277e-12	3.19121e-11	10.496	down-regulated
CG7668	626.391	-0.947522	0.220437	-4.29837	1.72057e-05	0.00012548	3.90143	down-regulated
Met75Ca	20.5246	-7.33768	1.87641	-3.9105	9.21068e-05	0.000571679	3.24285	down-regulated
frtz	349.861	-0.820516	0.280955	-2.92046	0.00349519	0.0141832	1.84823	down-regulated
CG10340	1192.85	-0.788192	0.167098	-4.71695	2.39406e-06	2.06384e-05	4.68532	down-regulated
CG31773	17.5844	-7.11443	1.9456	-3.65669	0.000255498	0.00144085	2.84138	down-regulated
Hmr	240.471	-0.821664	0.331467	-2.47887	0.0131799	0.0430746	1.36578	down-regulated
PCNA	2867.77	-0.56421	0.124629	-4.5271	5.97973e-06	4.76113e-05	4.32229	down-regulated
CG9548	112.168	-1.4863	0.491439	-3.02438	0.00249141	0.0106913	1.97097	down-regulated
CG4286	24.7421	-7.60764	1.82361	-4.17174	3.02281e-05	0.000208782	3.68031	down-regulated
CG4769	7499.59	-0.70839	0.108913	-6.50418	7.81186e-11	1.25507e-09	8.90133	down-regulated
CG17237	26.3618	-7.69928	1.82581	-4.21692	2.47664e-05	0.000174499	3.75821	down-regulated
CG14718	42.2853	-2.03775	0.836735	-2.43535	0.0148772	0.0475258	1.32307	down-regulated
CG30493	957.558	-0.716936	0.22292	-3.21612	0.00129938	0.00613084	2.21248	down-regulated
Clbn	2704.73	-1.43927	0.135784	-10.5997	2.98924e-26	1.63914e-24	23.7854	down-regulated
CG1213	493.237	-2.44566	0.355024	-6.88872	5.62956e-12	9.98595e-11	10.0006	down-regulated
CG11147	85.4195	-4.52076	0.963318	-4.6929	2.69356e-06	2.29691e-05	4.63886	down-regulated
CG10470	413.144	-0.752031	0.2887	-2.60489	0.0091904	0.0319926	1.49495	down-regulated
wcd	395.761	-0.761914	0.269857	-2.8234	0.00475169	0.0184565	1.73385	down-regulated
Ide	3067.17	-0.542218	0.121729	-4.45432	8.41611e-06	6.47219e-05	4.18895	down-regulated
CG43129	14.7136	-6.85809	2.07985	-3.2974	0.00097584	0.0047592	2.32247	down-regulated
Irk2	225.958	-1.35253	0.345998	-3.90907	9.26503e-05	0.000574204	3.24093	down-regulated
Mocs1	3823.61	-0.926502	0.107317	-8.63328	5.96183e-18	1.87508e-16	15.727	down-regulated
CG33704	11.15	-6.45767	2.19386	-2.94352	0.00324507	0.0133312	1.87513	down-regulated
CG8199	1113.03	-0.579728	0.180812	-3.20625	0.00134475	0.00631188	2.19984	down-regulated
CG42565	1938.89	-0.905811	0.175472	-5.16214	2.44143e-07	2.48117e-06	5.60534	down-regulated
CG7598	514.179	-0.631343	0.252214	-2.50321	0.0123074	0.0406551	1.39088	down-regulated
CG31365	409.728	-0.787188	0.282379	-2.7877	0.00530838	0.0203555	1.69132	down-regulated
RFeSP	6089.44	-0.659003	0.103421	-6.37206	1.86511e-10	2.86862e-09	8.54233	down-regulated
CG7322	549.091	-0.881299	0.242097	-3.64028	0.000272346	0.00152456	2.81686	down-regulated
CG5404	112.974	-2.50337	0.615937	-4.06432	4.81729e-05	0.00031876	3.49654	down-regulated
Cyp6t1	289.646	-1.95754	0.376203	-5.20341	1.95664e-07	2.01118e-06	5.69655	down-regulated
CG7609	465.492	-0.726469	0.244646	-2.96947	0.00298313	0.0124539	1.90469	down-regulated
CG4377	239.227	-0.988053	0.333405	-2.96352	0.00304141	0.0126572	1.89766	down-regulated
Mst84Da	57.8175	-4.30934	0.85866	-5.01869	5.20263e-07	5.05902e-06	5.29593	down-regulated
CG13220	926.571	-0.829276	0.236098	-3.51243	0.000444037	0.00236694	2.62581	down-regulated
CG7675	29.3538	-3.53746	1.30468	-2.71137	0.00670059	0.0247171	1.607	down-regulated
Lon	4259.19	-0.535474	0.136139	-3.93328	8.37936e-05	0.000524729	3.28006	down-regulated
CR45195	394.781	-0.738683	0.291876	-2.53081	0.0113798	0.0381046	1.41902	down-regulated
CR44451	17.1934	-7.08172	1.98028	-3.57612	0.000348726	0.00190148	2.72091	down-regulated
trbl	7463.81	-2.34475	0.123391	-19.0026	1.62426e-80	5.12131e-78	77.2906	down-regulated
CG3608	471.095	-1.63658	0.252414	-6.48373	8.94821e-11	1.41777e-09	8.84839	down-regulated
dj	59.1765	-3.67199	1.10451	-3.32453	0.000885674	0.00438044	2.35848	down-regulated
cana	1326.13	-0.507847	0.202393	-2.50921	0.0121001	0.0400435	1.39747	down-regulated
nub	347.629	-1.01136	0.326772	-3.09501	0.00196807	0.00878319	2.05635	down-regulated
CG43340	231.54	-1.18688	0.394895	-3.00555	0.00265102	0.0112537	1.94871	down-regulated
scra	2986.43	-0.70673	0.126106	-5.60423	2.09178e-08	2.47947e-07	6.60564	down-regulated
CR45204	67.8203	-2.19976	0.884563	-2.48684	0.0128884	0.0422451	1.37422	down-regulated
CG3781	424.566	-0.650584	0.251244	-2.58945	0.00961299	0.0331435	1.4796	down-regulated
Hsp60B	53.25	-4.44062	1.03838	-4.2765	1.89858e-05	0.000137378	3.86208	down-regulated
CG10365	767.086	-0.523165	0.21679	-2.41324	0.0158115	0.049941	1.30154	down-regulated
Gld2	42.5521	-2.33722	0.967443	-2.41587	0.0156975	0.0497113	1.30355	down-regulated
GNBP3	61.4524	-2.19064	0.691168	-3.16947	0.00152716	0.00704998	2.15181	down-regulated
CG6484	364.526	-1.9204	0.367212	-5.22968	1.69799e-07	1.76546e-06	5.75314	down-regulated
CG7182	1905.58	-0.514331	0.190539	-2.69935	0.00694755	0.0254052	1.59508	down-regulated
Dbi	512.432	-0.89368	0.260341	-3.43272	0.000597554	0.00308109	2.5113	down-regulated
CG11596	682.021	-0.671415	0.220998	-3.0381	0.00238074	0.0102829	1.98789	down-regulated
CG9147	255.414	-1.15528	0.359118	-3.21699	0.00129541	0.00611548	2.21357	down-regulated
CR45260	8.64674	-6.09094	2.37378	-2.56592	0.0102902	0.0351421	1.45417	down-regulated
Caf1-180	884.837	-0.637336	0.211796	-3.0092	0.00261935	0.0111417	1.95305	down-regulated
veil	1091.96	-2.13866	0.304342	-7.02716	2.10783e-12	3.93253e-11	10.4053	down-regulated
CG3290	226.234	-2.57733	0.374301	-6.88572	5.74942e-12	1.01699e-10	9.99268	down-regulated
EloA	1067.61	-1.32298	0.16926	-7.8163	5.4399e-15	1.28962e-13	12.8895	down-regulated
ATPsyn-Cf6	5348.34	-0.665633	0.118975	-5.59472	2.2098e-08	2.60955e-07	6.58343	down-regulated
CG33284	37.1405	-8.19298	1.70894	-4.7942	1.63324e-06	1.44855e-05	4.83907	down-regulated
Cyp309a2	33.0591	-8.02553	1.72412	-4.65486	3.24204e-06	2.73502e-05	4.56304	down-regulated
Prosalpha5	2560.09	-0.56208	0.147608	-3.80792	0.000140141	0.000832135	3.07981	down-regulated
CG17843	8.28637	-6.02881	2.39969	-2.51233	0.0119936	0.0397434	1.40073	down-regulated
cnn	5938.69	-1.04528	0.111455	-9.37849	6.69249e-21	2.70531e-19	18.5678	down-regulated
CG14346	16.3584	-7.0105	1.97679	-3.5464	0.000390538	0.00210999	2.67572	down-regulated
Cyp6d5	1269.6	-0.928558	0.158961	-5.84142	5.17568e-09	6.52105e-08	7.18568	down-regulated
sun	3586.34	-0.537579	0.152522	-3.52459	0.000424142	0.00227146	2.6437	down-regulated
CG8093	119.208	-1.5346	0.467836	-3.28022	0.00103726	0.00502184	2.29914	down-regulated
CG44008	2180.33	-1.3161	0.224769	-5.85534	4.76048e-09	6.01484e-08	7.22078	down-regulated
CG11137	1064.42	-0.890045	0.168731	-5.27493	1.32804e-07	1.40631e-06	5.85192	down-regulated
CG10592	1191.35	-2.95691	0.264986	-11.1587	6.49099e-29	4.13456e-27	26.3836	down-regulated
Ack	3895.23	-1.00368	0.109172	-9.19351	3.80212e-20	1.44656e-18	17.8397	down-regulated
Art1	3073.86	-0.511798	0.134221	-3.81309	0.00013724	0.000816832	3.08787	down-regulated
CG32371	72.5818	-2.35801	0.652229	-3.61531	0.000299985	0.00165721	2.78062	down-regulated
Obp44a	974.702	-3.79021	0.356718	-10.6252	2.27418e-26	1.26352e-24	23.8984	down-regulated
Cpr	9613.58	-0.988373	0.087806	-11.2563	2.15563e-29	1.4461e-27	26.8398	down-regulated
CG8562	315.555	-4.03182	0.421785	-9.55895	1.18952e-21	4.96761e-20	19.3039	down-regulated
Mmp2	1215.96	-2.0124	0.186018	-10.8183	2.81969e-27	1.64638e-25	24.7835	down-regulated
CG4269	364.298	-1.80981	0.305999	-5.91444	3.33004e-09	4.32083e-08	7.36443	down-regulated
CG13325	144.185	-2.70015	0.580958	-4.64776	3.35563e-06	2.81579e-05	4.5504	down-regulated
CG32302	31.8294	-3.2037	0.978121	-3.27536	0.00105527	0.00510318	2.29216	down-regulated
Gbs-76A	13.0786	-6.68788	2.10351	-3.17939	0.00147584	0.00685179	2.1642	down-regulated
CG43345	193.884	-1.39521	0.438912	-3.1788	0.00147888	0.00685973	2.16369	down-regulated
CG31639	49.7418	-8.61483	1.63169	-5.2797	1.29398e-07	1.37487e-06	5.86174	down-regulated
Cyp312a1	929.308	-12.8384	1.45541	-8.82116	1.13282e-18	3.86735e-17	16.4126	down-regulated
CG8312	154.385	-1.32818	0.485549	-2.73542	0.00623002	0.0232258	1.63403	down-regulated
E(spl)m8-HLH	52.3682	-2.59578	0.884107	-2.93604	0.00332429	0.0136035	1.86635	down-regulated
edl	2832.63	-1.06426	0.121272	-8.77582	1.6966e-18	5.72127e-17	16.2425	down-regulated
l(2)06225	9002.58	-0.552145	0.119792	-4.60918	4.04263e-06	3.34551e-05	4.47554	down-regulated
Dgkepsilon	692.832	-0.533675	0.204303	-2.61217	0.00899692	0.0314232	1.50275	down-regulated
wac	301.776	-1.08741	0.314123	-3.46172	0.00053673	0.00279721	2.55328	down-regulated
Xpd	549.032	-0.617881	0.222043	-2.7827	0.00539081	0.0206214	1.68568	down-regulated
CG4901	818.285	-0.991684	0.192973	-5.13899	2.76224e-07	2.79369e-06	5.55382	down-regulated
CG13843	8.40885	-6.04954	2.4529	-2.46627	0.0136527	0.0443439	1.35317	down-regulated
PGRP-LF	1249.05	-0.784237	0.169365	-4.63045	3.64869e-06	3.03945e-05	4.51721	down-regulated
CG8516	867.711	-0.875121	0.209258	-4.18202	2.88931e-05	0.00020055	3.69778	down-regulated
CG31948	19.9713	-3.80178	1.46566	-2.59391	0.00948924	0.0328066	1.48404	down-regulated
Klp67A	119.527	-1.32977	0.48304	-2.75293	0.00590653	0.0222368	1.65293	down-regulated
rdgB	397.866	-0.819455	0.296484	-2.76391	0.00571133	0.021631	1.66492	down-regulated
Cct2	1439.39	-1.92291	0.157227	-12.2301	2.14612e-34	1.76908e-32	31.7523	down-regulated
Scgalpha	46.5051	-2.05883	0.762532	-2.69999	0.00693414	0.0253635	1.59579	down-regulated
omd	1407.23	-0.619363	0.175015	-3.53892	0.000401771	0.00216267	2.66501	down-regulated
CG1024	251.855	-0.941395	0.335537	-2.80563	0.00502179	0.0193685	1.7129	down-regulated
CG6231	249.548	-1.59744	0.346295	-4.61295	3.96999e-06	3.28972e-05	4.48284	down-regulated
Jon25Biii	705.186	-1.46492	0.280734	-5.21816	1.80712e-07	1.86815e-06	5.72859	down-regulated
CG7220	2875.89	-0.996674	0.119587	-8.3343	7.79597e-17	2.2245e-15	14.6528	down-regulated
Cyp4s3	17.3547	-7.09593	1.9565	-3.62684	0.000286907	0.00159685	2.79673	down-regulated
Sas-4	175.343	-1.6292	0.401369	-4.0591	4.92631e-05	0.000324611	3.48864	down-regulated
CG14174	325.401	-0.918049	0.303256	-3.0273	0.00246746	0.0106174	1.97398	down-regulated
CG14712	1031.19	-1.84905	0.189924	-9.73572	2.12299e-22	9.36194e-21	20.0286	down-regulated
CG17110	743.021	-1.16752	0.217455	-5.36899	7.91789e-08	8.63097e-07	6.06394	down-regulated
CG34277	16.2053	-6.99724	2.00526	-3.48944	0.000484037	0.00255319	2.59292	down-regulated
CG8051	1086.49	-0.866879	0.182813	-4.74188	2.11744e-06	1.84301e-05	4.73447	down-regulated
CG4546	80.8224	-1.91985	0.682255	-2.81398	0.00489318	0.0189245	1.72298	down-regulated
CG15731	81.5667	-1.85972	0.569176	-3.26739	0.00108546	0.00522911	2.28157	down-regulated
Mal-A2	464.898	-0.767126	0.291232	-2.63407	0.00843679	0.0298301	1.52534	down-regulated
CG42335	269.774	-1.49329	0.350633	-4.25883	2.05502e-05	0.000147513	3.83117	down-regulated
Gr94a	464.678	-1.93225	0.250268	-7.72072	1.15678e-14	2.6526e-13	12.5763	down-regulated
CG34204	8.33505	-6.03781	2.3902	-2.52607	0.0115346	0.0385038	1.4145	down-regulated
CG17111	88.8376	-2.22192	0.802826	-2.76762	0.00564671	0.0214273	1.66903	down-regulated
Gyc-89Da	77.0611	-9.24636	1.56663	-5.90207	3.58971e-09	4.62918e-08	7.3345	down-regulated
CG12112	899.198	-0.722177	0.180935	-3.99135	6.56977e-05	0.000420599	3.37613	down-regulated
dos	3422.05	-0.800055	0.130559	-6.12792	8.90341e-10	1.25604e-08	7.901	down-regulated
ND23	2114.62	-0.584822	0.135858	-4.30467	1.67234e-05	0.000122128	3.91318	down-regulated
Nplp1	17.5527	-4.647	1.67371	-2.77647	0.00549529	0.0209512	1.67879	down-regulated
CG3397	1970.1	-2.12057	0.205835	-10.3023	6.87953e-25	3.48452e-23	22.4579	down-regulated
fidipidine	526.359	-0.930756	0.261239	-3.56285	0.000366849	0.00199341	2.7004	down-regulated
CG4218	36.883	-8.18335	1.69432	-4.82988	1.36615e-06	1.22545e-05	4.9117	down-regulated
CG11369	7.90089	-5.96096	2.46016	-2.423	0.0153929	0.0489129	1.31058	down-regulated
Incenp	1567.24	-0.564862	0.148202	-3.81143	0.000138164	0.000821948	3.08516	down-regulated
CG18749	108.712	-9.74265	1.53371	-6.35236	2.12037e-10	3.23754e-09	8.48978	down-regulated
Sip1	212.157	-0.961991	0.365353	-2.63304	0.00846238	0.0298688	1.52478	down-regulated
CG11788	134.966	-1.26696	0.450389	-2.81304	0.00490755	0.0189623	1.72211	down-regulated
CG32452	190.527	-1.59769	0.434899	-3.6737	0.000239062	0.00135874	2.86686	down-regulated
Sucb	1007.42	-0.75735	0.17194	-4.40474	1.05913e-05	8.02746e-05	4.09542	down-regulated
CG7384	117.858	-1.22368	0.483363	-2.5316	0.0113545	0.0380453	1.4197	down-regulated
Cyp28a5	177.321	-2.84659	0.483561	-5.88673	3.93923e-09	5.05407e-08	7.29636	down-regulated
CG18109	15.4901	-6.93214	2.02974	-3.41529	0.000637134	0.00325721	2.48715	down-regulated
CG34380	1021.48	-3.74596	0.207253	-18.0744	5.07404e-73	1.39117e-70	69.8566	down-regulated
CG12861	110.549	-9.76687	1.53107	-6.37913	1.78094e-10	2.74924e-09	8.56079	down-regulated
CG9863	16.1205	-6.98874	2.01341	-3.4711	0.000518328	0.00271251	2.56663	down-regulated
CG11395	296.255	-3.15595	0.41038	-7.69031	1.46775e-14	3.34138e-13	12.4761	down-regulated
CG11334	1143.5	-1.13799	0.1929	-5.89939	3.64837e-09	4.69523e-08	7.32834	down-regulated
CG32457	18.0057	-4.08015	1.57179	-2.59587	0.00943528	0.0326558	1.48604	down-regulated
mus205	1853.56	-0.933282	0.188561	-4.94948	7.44103e-07	6.97742e-06	5.15631	down-regulated
CG4557	788.967	-0.532922	0.189068	-2.81869	0.00482206	0.0186723	1.7288	down-regulated
CG12907	32.6792	-3.1875	1.32069	-2.41351	0.0157998	0.0499291	1.30165	down-regulated
CR44135	1230.35	-1.40256	0.162253	-8.64428	5.41447e-18	1.72008e-16	15.7645	down-regulated
Rev1	259.395	-1.27556	0.320362	-3.98161	6.84515e-05	0.000436677	3.35984	down-regulated
CG7872	529.926	-1.11783	0.257514	-4.34085	1.41933e-05	0.000105236	3.97784	down-regulated
Pglym78	2977.6	-1.00245	0.150381	-6.6661	2.62694e-11	4.43521e-10	9.35309	down-regulated
sob	482.543	-1.13825	0.296877	-3.83406	0.000126044	0.000756262	3.12133	down-regulated
SMC2	652.849	-0.74109	0.208093	-3.56133	0.000368975	0.00200409	2.69808	down-regulated
CG4721	102.589	-2.49032	0.66972	-3.71845	0.000200453	0.0011565	2.93685	down-regulated
Cks30A	150.538	-1.14042	0.43911	-2.59711	0.00940127	0.032556	1.48737	down-regulated
mus201	820.15	-1.77429	0.293449	-6.04632	1.48192e-09	2.01618e-08	7.69547	down-regulated
CG4825	1039.37	-1.10683	0.195302	-5.66726	1.451e-08	1.74785e-07	6.7575	down-regulated
CG12693	13.4335	-6.72604	2.07688	-3.23852	0.00120151	0.00571827	2.24274	down-regulated
IntS10	301.71	-0.904072	0.320638	-2.8196	0.00480831	0.0186363	1.72964	down-regulated
fon	248.131	-3.99769	0.467625	-8.54892	1.24242e-17	3.77576e-16	15.423	down-regulated
Mkp3	3351.96	-0.579006	0.127863	-4.52833	5.94518e-06	4.7426e-05	4.32398	down-regulated
mus210	5250.51	-0.926082	0.104813	-8.83556	9.95949e-19	3.42259e-17	16.4656	down-regulated
CG7580	3798.8	-0.5282	0.156158	-3.38248	0.000718349	0.00362973	2.44013	down-regulated
cher	42089.3	-0.788991	0.0906411	-8.70455	3.18828e-18	1.03369e-16	15.9856	down-regulated
CG32369	6781.68	-0.565731	0.108326	-5.22249	1.76535e-07	1.83097e-06	5.73732	down-regulated
CG3199	11.6176	-6.5171	2.18591	-2.98142	0.00286915	0.0120458	1.91916	down-regulated
CG9568	3007.36	-1.10545	0.141629	-7.80521	5.94013e-15	1.40032e-13	12.8538	down-regulated
Oatp33Eb	1381.78	-0.809047	0.169854	-4.7632	1.90546e-06	1.67468e-05	4.77607	down-regulated
CG15570	17.697	-7.12413	1.94944	-3.65446	0.000257726	0.00144915	2.83889	down-regulated
CG8476	11.1834	-6.46236	2.24712	-2.87584	0.00402956	0.0160268	1.79515	down-regulated
Ptp10D	1653.01	-0.895091	0.166953	-5.36133	8.26106e-08	8.97403e-07	6.04701	down-regulated
CG42370	19.9777	-7.29843	1.89771	-3.84592	0.000120099	0.000725076	3.13962	down-regulated
Snmp2	95.9061	-2.43182	0.586853	-4.14383	3.41557e-05	0.000233101	3.63246	down-regulated
Bin1	1051.08	-1.98997	0.180821	-11.0052	3.60738e-28	2.21933e-26	25.6538	down-regulated
CG14926	37.4384	-3.91074	1.18549	-3.29885	0.000970817	0.00474388	2.32387	down-regulated
CG13442	27.7089	-3.96272	1.33984	-2.95761	0.00310032	0.0128707	1.8904	down-regulated
CG8680	1076.52	-0.561222	0.173562	-3.23356	0.00122258	0.00580321	2.23633	down-regulated
nwk	68.6688	-2.00125	0.639362	-3.13007	0.00174763	0.00793132	2.10065	down-regulated
CG10344	45.8807	-2.41791	0.809166	-2.98815	0.00280669	0.0118151	1.92756	down-regulated
Tehao	68.9478	-2.43051	0.749765	-3.2417	0.00118818	0.00566552	2.24676	down-regulated
CG15408	13.5183	-6.73606	2.2154	-3.04057	0.00236132	0.0102199	1.99055	down-regulated
Mms19	798.594	-0.847186	0.216999	-3.90411	9.4574e-05	0.000584977	3.23286	down-regulated
CG9140	6397.24	-0.516553	0.109575	-4.71416	2.42711e-06	2.08804e-05	4.68026	down-regulated
Edem1	1107.72	-0.517939	0.205591	-2.51927	0.0117597	0.0391308	1.40748	down-regulated
Cchl	2195.5	-1.11775	0.12801	-8.73174	2.50781e-18	8.23657e-17	16.0843	down-regulated
CG4169	9628.83	-0.595871	0.122495	-4.86443	1.14785e-06	1.04676e-05	4.98015	down-regulated
CG13168	14.1056	-6.79701	2.07047	-3.28283	0.00102772	0.00497948	2.30282	down-regulated
His-Psi:CR33867	55.2009	-3.0888	0.76023	-4.06299	4.84486e-05	0.000320248	3.49451	down-regulated
18w	1309.99	-0.996292	0.158716	-6.27721	3.44704e-10	5.14486e-09	8.28863	down-regulated
Hydr1	1066.97	-0.517576	0.178124	-2.90571	0.0036642	0.0147504	1.8312	down-regulated
CG4753	394.877	-1.9269	0.33504	-5.75125	8.85845e-09	1.09104e-07	6.96216	down-regulated
CG5003	610.057	-0.593704	0.219031	-2.7106	0.00671623	0.0247459	1.6065	down-regulated
aay	780.121	-0.530308	0.199307	-2.66076	0.00779641	0.0279819	1.55312	down-regulated
Hsp60C	56.2248	-8.79154	1.61054	-5.45876	4.79474e-08	5.41372e-07	6.2665	down-regulated
AkhR	7.9162	-5.96369	2.4508	-2.43336	0.0149592	0.0477151	1.32134	down-regulated
CG42560	8.05398	-5.98799	2.4123	-2.48227	0.0130548	0.0427209	1.36936	down-regulated
S-Lap2	96.97	-5.5468	0.855152	-6.48634	8.79475e-11	1.39873e-09	8.85427	down-regulated
obst-E	13.3318	-6.71604	2.23532	-3.00451	0.00266005	0.0112731	1.94796	down-regulated
CG1979	87.9824	-2.41923	0.590943	-4.09384	4.2428e-05	0.000283123	3.54803	down-regulated
Vps36	542.845	-0.676429	0.256382	-2.63836	0.00833069	0.0295501	1.52944	down-regulated
CG2017	4155.05	-0.921716	0.105291	-8.75399	2.05934e-18	6.85286e-17	16.1641	down-regulated
CG9990	30.4459	-7.90667	1.74467	-4.5319	5.84549e-06	4.66898e-05	4.33078	down-regulated
CG6140	26.3744	-7.69976	1.79807	-4.28224	1.85019e-05	0.000134184	3.8723	down-regulated
CR45973	462.164	-0.854153	0.254392	-3.35762	0.000786154	0.00393295	2.40528	down-regulated
CG10252	128.378	-9.9825	1.52216	-6.5581	5.44969e-11	8.85715e-10	9.05271	down-regulated
CG7791	1764.16	-0.668878	0.137023	-4.88151	1.05278e-06	9.67059e-06	5.01455	down-regulated
Mtap	1990.94	-0.564681	0.133211	-4.23901	2.24511e-05	0.000159523	3.79718	down-regulated
exu	972.636	-0.667036	0.184065	-3.62392	0.000290167	0.00160867	2.79353	down-regulated
CG43638	10.3276	-6.34747	2.2861	-2.77655	0.00549397	0.0209512	1.67879	down-regulated
Gr89a	732.225	-0.862855	0.202118	-4.26906	1.96298e-05	0.000141631	3.84884	down-regulated
CG14455	81.0182	-1.91352	0.661306	-2.89355	0.00380919	0.0152464	1.81683	down-regulated
SCOT	1430.32	-0.657459	0.199986	-3.28752	0.00101073	0.00490848	2.30905	down-regulated
SKIP	800.011	-1.29633	0.336739	-3.84966	0.000118284	0.000717147	3.14439	down-regulated
CG17564	8.24045	-6.02098	2.39543	-2.51353	0.0119529	0.0396292	1.40198	down-regulated
Atac2	240.291	-1.22109	0.335292	-3.64188	0.000270653	0.00151643	2.81918	down-regulated
mRpS17	514.516	-0.811859	0.252959	-3.20945	0.00132988	0.00625137	2.20402	down-regulated
CG8746	15.5027	-6.9329	2.00104	-3.46464	0.000530933	0.00277158	2.55727	down-regulated
Oseg6	189.034	-1.21282	0.459692	-2.63832	0.00833177	0.0295501	1.52944	down-regulated
CG33125	9.96728	-6.29569	2.25824	-2.78788	0.00530541	0.0203503	1.69143	down-regulated
P5CDh2	67.1589	-3.86365	1.02957	-3.7527	0.00017494	0.00102051	2.99118	down-regulated
Msr-110	618.786	-1.10889	0.216174	-5.12962	2.90321e-07	2.92688e-06	5.53359	down-regulated
CG3436	789.805	-0.767033	0.194472	-3.94418	8.00747e-05	0.000503943	3.29762	down-regulated
DCP1	336.494	-0.904176	0.284845	-3.17427	0.00150214	0.00695228	2.15787	down-regulated
Ir76a	85.9175	-5.30887	0.907216	-5.85183	4.8619e-09	6.13183e-08	7.21241	down-regulated
CG13516	142.438	-1.02977	0.421629	-2.44237	0.0145913	0.0467544	1.33018	down-regulated
Hr4	131.571	-2.02582	0.546365	-3.70781	0.000209056	0.00120174	2.92019	down-regulated
CG9649	35.4095	-4.58621	1.21733	-3.76743	0.000164936	0.000966173	3.01495	down-regulated
Mur18B	549.613	-1.88762	0.280706	-6.72455	1.76142e-11	3.01835e-10	9.52023	down-regulated
CG7201	9.81144	-6.27288	2.26797	-2.76586	0.00567731	0.0215216	1.66713	down-regulated
CG1890	2954.33	-0.721636	0.11925	-6.05146	1.43537e-09	1.95918e-08	7.70793	down-regulated
CG7251	16.7592	-7.04495	1.97683	-3.56376	0.000365583	0.00198739	2.70172	down-regulated
tyn	373.953	-0.840056	0.310173	-2.70835	0.00676193	0.0248779	1.60419	down-regulated
CG11811	531.549	-0.61558	0.254673	-2.41714	0.015643	0.0495703	1.30478	down-regulated
CG6048	161.153	-2.56985	0.561458	-4.57711	4.71452e-06	3.84106e-05	4.41555	down-regulated
CG42359	673.975	-0.847153	0.218804	-3.87174	0.000108062	0.00066127	3.17962	down-regulated
Tango1	3897.07	-1.00094	0.14238	-7.03007	2.06433e-12	3.85709e-11	10.4137	down-regulated
Idgf2	91.2517	-4.96374	0.890057	-5.57688	2.44865e-08	2.88081e-07	6.54048	down-regulated
scpr-C	393.576	-4.68086	0.476232	-9.82895	8.44948e-23	3.8471e-21	20.4149	down-regulated
Nup358	10188.1	-0.882659	0.112936	-7.81557	5.47153e-15	1.29469e-13	12.8878	down-regulated
Orct	1692.8	-0.525994	0.15277	-3.44305	0.000575197	0.00297311	2.52679	down-regulated
CG2104	7.96213	-5.97185	2.42934	-2.45822	0.0139629	0.0451655	1.34519	down-regulated
Cyp4ae1	39.7347	-2.43137	0.852631	-2.85161	0.00434983	0.0171331	1.76617	down-regulated
CG3732	746.761	-0.551496	0.199784	-2.76047	0.00577185	0.0218275	1.661	down-regulated
EndoG	272.264	-1.2544	0.314016	-3.9947	6.47763e-05	0.000415543	3.38138	down-regulated
Gal	205.107	-1.02432	0.415258	-2.46672	0.0136357	0.0443002	1.35359	down-regulated
CG30480	54.4945	-2.34851	0.744935	-3.15264	0.00161803	0.00742375	2.12938	down-regulated
CG15510	9.80869	-6.27187	2.30808	-2.71735	0.00658065	0.0243602	1.61332	down-regulated
CG33470	76.6349	-3.42615	0.651571	-5.25829	1.45401e-07	1.52309e-06	5.81728	down-regulated
MED24	1008.19	-0.715079	0.211707	-3.37768	0.000730992	0.00368623	2.43342	down-regulated
CG7514	8.69267	-6.0984	2.35834	-2.58589	0.00971282	0.0334329	1.47583	down-regulated
CG3124	91.5866	-5.20391	0.777184	-6.69585	2.14426e-11	3.64467e-10	9.43834	down-regulated
CG5122	30.336	-7.90137	1.74473	-4.52871	5.93452e-06	4.7371e-05	4.32449	down-regulated
Apc	4672.34	-1.13982	0.191196	-5.96155	2.49864e-09	3.32064e-08	7.47878	down-regulated
KP78b	756.926	-2.66312	0.210302	-12.6633	9.44722e-37	8.39073e-35	34.0762	down-regulated
mRpL14	533.989	-0.662412	0.272531	-2.43059	0.0150741	0.048014	1.31863	down-regulated
CG31286	11.3365	-6.48156	2.18178	-2.97077	0.00297057	0.0124138	1.9061	down-regulated
CG31327	9.05028	-6.15656	2.32857	-2.64392	0.00819511	0.0291392	1.53552	down-regulated
CG11353	937.18	-0.588273	0.190328	-3.09084	0.00199593	0.00888239	2.05147	down-regulated
CG4042	313.64	-0.87378	0.290084	-3.01216	0.00259397	0.0110599	1.95625	down-regulated
mRpS35	713.322	-0.833401	0.203438	-4.09658	4.19302e-05	0.000280394	3.55223	down-regulated
CG4725	62.5386	-2.96373	0.764165	-3.87839	0.00010515	0.00064439	3.19085	down-regulated
Zw	555.965	-0.904873	0.22347	-4.0492	5.1394e-05	0.000336368	3.47319	down-regulated
CG5323	1099.25	-0.769511	0.178065	-4.32152	1.54961e-05	0.000113602	3.94462	down-regulated
CG14507	115.96	-1.38251	0.517864	-2.66964	0.00759321	0.0273437	1.56314	down-regulated
mus312	301.135	-0.989911	0.380444	-2.60199	0.00926851	0.0322023	1.49211	down-regulated
Spn77Bb	98.7634	-1.42576	0.582066	-2.44948	0.0143063	0.04604	1.33687	down-regulated
CG7912	107.378	-1.98036	0.566023	-3.49873	0.000467481	0.00247726	2.60603	down-regulated
Ugt	1774.54	-0.52504	0.155764	-3.37075	0.000749644	0.00377275	2.42334	down-regulated
CG5758	544.767	-2.91718	0.305742	-9.54132	1.41021e-21	5.8505e-20	19.2328	down-regulated
CG13380	174.898	-5.56304	2.02334	-2.74944	0.00596975	0.0224178	1.64941	down-regulated
CG14100	521.671	-1.53194	0.264087	-5.80087	6.59711e-09	8.22975e-08	7.08461	down-regulated
Pif1A	574.029	-7.10661	0.476569	-14.912	2.75208e-50	4.03596e-48	47.3941	down-regulated
CG31690	215.432	-2.40082	0.388547	-6.17896	6.45249e-10	9.33243e-09	8.03001	down-regulated
CG1764	153.235	-1.20361	0.489947	-2.45662	0.0140252	0.0453436	1.34348	down-regulated
Cad89D	29.6664	-3.34663	1.31434	-2.54625	0.0108889	0.036785	1.43433	down-regulated
CG15170	198.638	-2.30006	0.392613	-5.85834	4.67517e-09	5.92001e-08	7.22768	down-regulated
Cyp28d1	468.554	-1.0755	0.265525	-4.05049	5.11108e-05	0.000335036	3.47491	down-regulated
CG9306	1984.99	-0.568996	0.169421	-3.35847	0.000783759	0.00392564	2.40609	down-regulated
CG7164	13.2011	-6.701	2.08484	-3.21415	0.0013083	0.00616603	2.20999	down-regulated
CG1271	177.561	-1.84386	0.408683	-4.51172	6.43047e-06	5.08471e-05	4.29373	down-regulated
SkpB	32.1069	-3.06502	0.962783	-3.18351	0.00145503	0.00677654	2.16899	down-regulated
Ugt86Di	1508.1	-1.15995	0.15568	-7.45084	9.27446e-14	1.9725e-12	11.705	down-regulated
CG10194	286.361	-1.08408	0.419651	-2.58329	0.00978621	0.0336749	1.47269	down-regulated
SIP2	100.334	-3.07019	0.80694	-3.80473	0.000141959	0.00084174	3.07482	down-regulated
CG10265	128.861	-1.74962	0.479293	-3.65041	0.000261819	0.0014702	2.83262	down-regulated
Nup37	376.355	-0.854367	0.302143	-2.82769	0.00468855	0.0182732	1.73819	down-regulated
CG30108	513.614	-0.583558	0.228693	-2.55171	0.0107196	0.0363137	1.43993	down-regulated
CG11192	125.474	-2.70224	0.516194	-5.23494	1.65036e-07	1.71877e-06	5.76478	down-regulated
Ziz	655.676	-1.02532	0.234909	-4.36475	1.27269e-05	9.53721e-05	4.02058	down-regulated
CG2144	425.415	-0.728274	0.278623	-2.61383	0.00895332	0.0313009	1.50444	down-regulated
CG10584	89.6191	-1.42033	0.537469	-2.64263	0.00822639	0.0292257	1.53424	down-regulated
Mst77F	117.969	-2.1558	0.486817	-4.42836	9.49503e-06	7.24887e-05	4.13973	down-regulated
CG31097	127.173	-1.51526	0.457149	-3.31459	0.000917775	0.00451971	2.34489	down-regulated
Ppi1	181.309	-4.55111	0.621785	-7.31942	2.4904e-13	5.09886e-12	11.2925	down-regulated
CG9752	312.466	-0.890648	0.31542	-2.82369	0.00474746	0.0184514	1.73397	down-regulated
Tak1	1645.42	-0.885562	0.148785	-5.95195	2.64973e-09	3.49825e-08	7.45615	down-regulated
c(3)G	683.209	-1.84135	0.227503	-8.09374	5.78578e-16	1.52021e-14	13.8181	down-regulated
Cyp9h1	197.427	-1.48711	0.378651	-3.92738	8.58763e-05	0.00053644	3.27048	down-regulated
CG34310	608.05	-0.613899	0.245376	-2.50187	0.012354	0.0407661	1.3897	down-regulated
CG33337	11.985	-6.56098	2.18113	-3.00807	0.00262916	0.0111684	1.95201	down-regulated
CG3542	1068.12	-0.71144	0.235192	-3.02493	0.00248691	0.0106792	1.97146	down-regulated
CG9130	56.9094	-8.80902	1.60863	-5.47609	4.34817e-08	4.95833e-07	6.30466	down-regulated
CG14967	900.491	-0.581706	0.192478	-3.02219	0.00250951	0.0107506	1.96857	down-regulated
mRpS10	723.952	-1.68598	0.203029	-8.30415	1.00533e-16	2.83017e-15	14.5482	down-regulated
slif	112.892	-2.02728	0.517279	-3.91912	8.88712e-05	0.000553503	3.25688	down-regulated
IntS9	295.912	-1.01241	0.299548	-3.37981	0.000725355	0.00366073	2.43643	down-regulated
CG7069	255.835	-4.30412	0.414376	-10.387	2.84185e-25	1.48105e-23	22.8294	down-regulated
CG8596	374.277	-1.7061	0.345858	-4.93294	8.10025e-07	7.56183e-06	5.12137	down-regulated
CG7650	175.443	-1.12295	0.450847	-2.49075	0.0127473	0.0418668	1.37813	down-regulated
CkIIalpha	2743.09	-0.581641	0.122885	-4.73322	2.20986e-06	1.91938e-05	4.71684	down-regulated
cN-IIIB	441.942	-1.32439	0.264877	-5.00004	5.7318e-07	5.53518e-06	5.25687	down-regulated
Cct1	9981.63	-0.804051	0.0862522	-9.3221	1.1406e-20	4.53792e-19	18.3431	down-regulated
UGP	1105.73	-0.79938	0.168166	-4.75351	1.99914e-06	1.74728e-05	4.75764	down-regulated
os	132.943	-1.37261	0.451093	-3.04286	0.00234344	0.010167	1.99281	down-regulated
CG1091	2210.27	-1.26764	0.130866	-9.68655	3.43943e-22	1.4958e-20	19.8251	down-regulated
CR46029	571.119	-7.93917	1.69229	-4.69138	2.71369e-06	2.3125e-05	4.63592	down-regulated
CG13978	11.9265	-6.55459	2.14423	-3.05686	0.00223672	0.00977801	2.00975	down-regulated
Klp68D	599.949	-0.662754	0.214641	-3.08773	0.00201691	0.00896174	2.04761	down-regulated
CG13994	235.65	-0.885974	0.339834	-2.60708	0.0091319	0.0318153	1.49736	down-regulated
Tsp2A	3128.14	-1.37644	0.139511	-9.86616	5.83588e-23	2.67644e-21	20.5724	down-regulated
sni	1678.66	-0.688756	0.182194	-3.78035	0.000156609	0.000919533	3.03643	down-regulated
Ulp1	1973.83	-0.638993	0.151466	-4.21872	2.45692e-05	0.000173304	3.76119	down-regulated
CG17019	1675.54	-0.625519	0.152348	-4.10585	4.02828e-05	0.000270525	3.56779	down-regulated
Gapdh1	9518.34	-0.531481	0.0987979	-5.37948	7.47026e-08	8.18549e-07	6.08696	down-regulated
CG2839	52.9841	-4.62131	0.910587	-5.07509	3.87306e-07	3.83716e-06	5.41599	down-regulated
Ugt37a1	10.3681	-6.35185	2.27867	-2.78752	0.00531125	0.0203603	1.69122	down-regulated
CG14302	257.97	-1.71385	0.353851	-4.84342	1.2762e-06	1.15462e-05	4.93756	down-regulated
fbp	400.974	-0.672218	0.274444	-2.44938	0.0143102	0.0460408	1.33686	down-regulated
CG8273	401.968	-1.60426	0.267703	-5.99269	2.06394e-09	2.76624e-08	7.55811	down-regulated
mge	2850.82	-0.579569	0.118806	-4.87827	1.07019e-06	9.80902e-06	5.00837	down-regulated
Wnt5	531.527	-1.01833	0.245772	-4.1434	3.42191e-05	0.000233282	3.63212	down-regulated
Mekk1	6679.38	-0.598398	0.0961171	-6.22572	4.7936e-10	7.06272e-09	8.15103	down-regulated
CG9485	530.575	-1.98001	0.236051	-8.38807	4.94177e-17	1.43607e-15	14.8428	down-regulated
CG6380	11.4464	-6.49568	2.19321	-2.96172	0.00305927	0.0127212	1.89547	down-regulated
Obp99a	107.134	-9.72173	1.53312	-6.34114	2.28068e-10	3.46554e-09	8.46023	down-regulated
CG8316	33.2103	-3.85937	1.25226	-3.08192	0.00205669	0.00910139	2.04089	down-regulated
CG12133	18.8566	-4.06043	1.56438	-2.59556	0.00944378	0.0326583	1.48601	down-regulated
CG16775	302.582	-2.55527	0.391925	-6.5198	7.04006e-11	1.13396e-09	8.9454	down-regulated
mtacp1	5498.85	-0.564157	0.103226	-5.46524	4.62268e-08	5.25237e-07	6.27964	down-regulated
CG33934	17.089	-7.07349	1.95542	-3.61737	0.000297615	0.00164628	2.7835	down-regulated
CG3982	114.176	-1.3535	0.496413	-2.72656	0.0063999	0.0237888	1.62363	down-regulated
mRpL12	1557.31	-0.754327	0.145935	-5.16893	2.35439e-07	2.40644e-06	5.61863	down-regulated
Cyp49a1	12.703	-6.64541	2.10725	-3.1536	0.00161272	0.00740432	2.13051	down-regulated
CG11337	972.506	-0.651849	0.184135	-3.54006	0.000400043	0.00215429	2.6667	down-regulated
CG9951	609.156	-0.717005	0.246187	-2.91244	0.00358616	0.0145088	1.83837	down-regulated
bbg	7339.19	-0.740443	0.114786	-6.45065	1.11371e-10	1.75358e-09	8.75608	down-regulated
CG8147	24.4305	-7.5893	1.82286	-4.16341	3.13535e-05	0.000215846	3.66586	down-regulated
Muc4B	14.8235	-6.86893	2.10643	-3.26093	0.00111047	0.00533734	2.27267	down-regulated
ocn	55.0935	-8.76237	1.617	-5.41889	5.99687e-08	6.66366e-07	6.17629	down-regulated
CG43402	7.76036	-5.93492	2.45745	-2.41508	0.0157319	0.0497737	1.303	down-regulated
Prx3	2016.63	-0.638998	0.137336	-4.65282	3.27424e-06	2.7585e-05	4.55933	down-regulated
CG11251	12.0031	-6.56359	2.14131	-3.06523	0.00217506	0.00954814	2.02008	down-regulated
CG34383	268.014	-1.08055	0.384057	-2.8135	0.00490054	0.0189414	1.72259	down-regulated
CG14131	671.922	-2.71442	0.256676	-10.5753	3.88033e-26	2.11856e-24	23.674	down-regulated
CR45018	486.771	-2.25276	0.264661	-8.51188	1.71129e-17	5.15102e-16	15.2881	down-regulated
CG7084	48.0882	-1.97518	0.763046	-2.58854	0.00963828	0.0332216	1.47858	down-regulated
Vps25	567.894	-0.558052	0.22616	-2.46751	0.0136056	0.0442307	1.35428	down-regulated
CG18815	2718.71	-0.516575	0.128123	-4.03186	5.53361e-05	0.000360299	3.44334	down-regulated
CG7289	848.889	-0.631275	0.188002	-3.3578	0.000785649	0.00393199	2.40539	down-regulated
CG13088	13.4849	-6.73229	2.12617	-3.16639	0.00154342	0.00711847	2.14761	down-regulated
CG3330	50.7303	-5.56148	1.15357	-4.82111	1.42765e-06	1.2788e-05	4.8932	down-regulated
mute	708.797	-0.749328	0.204023	-3.67276	0.000239942	0.00136252	2.86566	down-regulated
CG10208	543.567	-0.707341	0.224366	-3.15262	0.00161813	0.00742375	2.12938	down-regulated
Jon99Fi	378.225	-1.50846	0.310362	-4.86034	1.17187e-06	1.06635e-05	4.9721	down-regulated
mRpL11	478.161	-0.830782	0.271907	-3.05539	0.00224768	0.0098225	2.00778	down-regulated
enok	1818.01	-0.559655	0.207506	-2.69705	0.00699569	0.025559	1.59246	down-regulated
CG5281	14.2406	-6.80999	2.05765	-3.3096	0.000934293	0.00458851	2.33833	down-regulated
CG43091	10.741	-6.40281	2.26087	-2.83201	0.00462566	0.0181008	1.7423	down-regulated
CG31633	636.781	-1.78918	0.216698	-8.25659	1.49893e-16	4.18241e-15	14.3786	down-regulated
CG9896	276.137	-3.05895	0.495815	-6.16953	6.84934e-10	9.86118e-09	8.00607	down-regulated
eco	1573.66	-0.668984	0.165157	-4.05059	5.1089e-05	0.000335036	3.47491	down-regulated
Usp12-46	519.853	-0.667685	0.25819	-2.58602	0.00970904	0.033429	1.47588	down-regulated
His2B:CG33868	45.2722	-4.14435	0.913479	-4.53688	5.70918e-06	4.57169e-05	4.33992	down-regulated
CG16716	21.7407	-7.42107	1.86909	-3.97041	7.17483e-05	0.000455405	3.3416	down-regulated
CG11703	12.6445	-6.63937	2.14648	-3.09314	0.00198052	0.00883074	2.054	down-regulated
Cyp4g1	721.162	-2.22787	0.268063	-8.31097	9.49192e-17	2.67812e-15	14.5722	down-regulated
CG18179	267.732	-1.84767	0.328265	-5.62859	1.81691e-08	2.16997e-07	6.66355	down-regulated
CG2046	197.839	-1.05268	0.377264	-2.79029	0.00526604	0.0202229	1.69416	down-regulated
CG7557	10.4321	-6.36108	2.23455	-2.84669	0.00441767	0.0173839	1.75985	down-regulated
Cyp310a1	8.52151	-6.06969	2.37203	-2.55886	0.0105017	0.0357674	1.44651	down-regulated
CG17633	952.49	-1.14351	0.221846	-5.15451	2.54301e-07	2.58024e-06	5.58834	down-regulated
CG8412	730.696	-0.504322	0.204379	-2.46758	0.013603	0.0442307	1.35428	down-regulated
Sas	8.25576	-6.0236	2.39606	-2.51396	0.0119383	0.0396123	1.40217	down-regulated
SNF4Agamma	12532.6	-0.505366	0.0965106	-5.23638	1.63757e-07	1.70687e-06	5.7678	down-regulated
CG4691	57.6203	-8.82731	1.63448	-5.40069	6.63856e-08	7.35079e-07	6.13367	down-regulated
phl	570.958	-0.91632	0.283221	-3.23535	0.00121493	0.00577346	2.23856	down-regulated
Cyp304a1	42.3812	-2.23899	0.908197	-2.46531	0.0136893	0.0444516	1.35211	down-regulated
Amy-d	14620.1	-2.68342	0.519393	-5.16644	2.38591e-07	2.43456e-06	5.61358	down-regulated
CG31874	10.0619	-6.3096	2.26677	-2.78352	0.00537722	0.0205819	1.68651	down-regulated
salm	17.5023	-7.10722	2.01186	-3.53266	0.0004114	0.00220978	2.65565	down-regulated
CG44242	392.657	-0.798132	0.273285	-2.92051	0.00349454	0.0141832	1.84823	down-regulated
CG31743	1687.07	-0.539093	0.157224	-3.42882	0.000606213	0.00312191	2.50558	down-regulated
Grx-1	11.4284	-6.49292	2.16914	-2.99331	0.00275968	0.0116455	1.93384	down-regulated
CR45483	9.97984	-6.29686	2.29171	-2.74767	0.00600199	0.0225084	1.64765	down-regulated
LpR1	377.485	-2.68135	0.382911	-7.00255	2.51342e-12	4.62763e-11	10.3346	down-regulated
CG12885	817.942	-2.96529	0.207699	-14.2769	3.05031e-46	3.77162e-44	43.4235	down-regulated
E(z)	808.488	-0.529398	0.198115	-2.67218	0.00753611	0.0271714	1.56589	down-regulated
CG9646	2106.76	-0.559229	0.138083	-4.04994	5.12314e-05	0.000335478	3.47434	down-regulated
Fur1	713.883	-2.17378	0.213357	-10.1884	2.2332e-24	1.09167e-22	21.9619	down-regulated
CG31345	24.3665	-7.58535	1.81512	-4.17899	2.92808e-05	0.00020313	3.69223	down-regulated
CG18067	435.655	-0.817765	0.250026	-3.27071	0.00107276	0.00517982	2.28569	down-regulated
Takl1	385.894	-0.851905	0.284761	-2.99165	0.00277473	0.011704	1.93167	down-regulated
CG5548	1828.04	-0.561284	0.179002	-3.13563	0.00171486	0.00781632	2.107	down-regulated
CG7215	247.079	-0.845391	0.344924	-2.45095	0.0142481	0.0459318	1.33789	down-regulated
Bap170	1351.06	-0.750775	0.155354	-4.83267	1.34715e-06	1.21013e-05	4.91717	down-regulated
Irk1	631.566	-0.590681	0.20917	-2.82393	0.00474389	0.0184453	1.73411	down-regulated
CG33258	119.878	-1.46462	0.522555	-2.8028	0.00506612	0.0195334	1.70922	down-regulated
CG31897	83.2876	-2.01244	0.576506	-3.49076	0.000481652	0.00254274	2.5947	down-regulated
CG33140	36.2827	-2.25992	0.885463	-2.55224	0.0107032	0.0362872	1.44025	down-regulated
CG9416	27.1409	-3.83033	1.33802	-2.86269	0.00420059	0.0166154	1.77949	down-regulated
CR44031	17.1196	-7.07601	1.95368	-3.62188	0.000292472	0.00161996	2.7905	down-regulated
Psf3	558.911	-0.707123	0.274171	-2.57913	0.00990493	0.0340292	1.46815	down-regulated
mad2	195.561	-0.906294	0.371381	-2.44033	0.0146738	0.046959	1.32828	down-regulated
CG10671	572.638	-0.850532	0.222862	-3.81642	0.000135405	0.000806291	3.09351	down-regulated
Pex10	389.729	-1.55862	0.274742	-5.67304	1.40288e-08	1.69312e-07	6.77131	down-regulated
CG31769	39.5963	-8.28615	1.71068	-4.84377	1.274e-06	1.15346e-05	4.938	down-regulated
CG1407	1318.43	-0.706305	0.159565	-4.42644	9.58029e-06	7.3007e-05	4.13664	down-regulated
CG8641	24.7602	-7.60888	1.85035	-4.11213	3.9203e-05	0.000264118	3.5782	down-regulated
CG32548	40.306	-8.31152	1.67804	-4.95311	7.30349e-07	6.874e-06	5.16279	down-regulated
Aats-met	461.96	-0.617069	0.243338	-2.53585	0.0112174	0.0376159	1.42463	down-regulated
CG4653	397.4	-1.18416	0.346113	-3.42131	0.000623195	0.00319502	2.49553	down-regulated
Orc1	979.464	-2.43313	0.266062	-9.14497	5.96461e-20	2.23222e-18	17.6513	down-regulated
CG12129	342.089	-1.05742	0.285142	-3.70839	0.000208577	0.00119963	2.92095	down-regulated
tobi	2221.12	-3.38884	1.24371	-2.72478	0.00643451	0.0238964	1.62167	down-regulated
CG5150	743.79	-3.13763	0.303296	-10.3451	4.40491e-25	2.24918e-23	22.648	down-regulated
Ssrp	4215.99	-1.41429	0.111173	-12.7215	4.4887e-37	4.04368e-35	34.3932	down-regulated
Exn	6523.7	-1.12086	0.109626	-10.2244	1.54218e-24	7.65746e-23	22.1159	down-regulated
org-1	137.705	-1.26468	0.489578	-2.58321	0.00978846	0.0336749	1.47269	down-regulated
Cyp6a21	123.504	-1.6332	0.467264	-3.49525	0.000473623	0.00250559	2.60109	down-regulated
CG31278	171.208	-1.0111	0.398126	-2.53965	0.0110963	0.037329	1.42795	down-regulated
Shab	9.33135	-6.20094	2.32685	-2.66496	0.00769979	0.0276508	1.55829	down-regulated
S1P	765.717	-0.794066	0.214578	-3.70059	0.000215102	0.00123256	2.90919	down-regulated
Smg5	11682.3	-0.553084	0.0997239	-5.54615	2.92024e-08	3.40389e-07	6.46802	down-regulated
CG1309	1093.31	-0.960679	0.187652	-5.11946	3.06408e-07	3.07187e-06	5.5126	down-regulated
Iris	101.892	-2.53465	0.798344	-3.17488	0.00149898	0.00694277	2.15847	down-regulated
tomboy20	9.14214	-6.17077	2.31949	-2.6604	0.00780476	0.0279879	1.55303	down-regulated
CG7016	19.9318	-7.29519	1.89364	-3.85247	0.000116933	0.0007097	3.14892	down-regulated
CG30350	14.3686	-6.82346	2.04453	-3.33742	0.000845598	0.00419704	2.37706	down-regulated
ox	1345.32	-0.878424	0.212559	-4.13261	3.58661e-05	0.000243068	3.61427	down-regulated
CG34317	489.787	-0.810931	0.268498	-3.02026	0.00252561	0.0108089	1.96622	down-regulated
Mst98Ca	96.1037	-9.56483	1.54411	-6.1944	5.85078e-10	8.52079e-09	8.06952	down-regulated
CG2004	1567.79	-0.594766	0.143363	-4.14867	3.34413e-05	0.000228845	3.64046	down-regulated
CG33230	1073.88	-1.42384	0.170632	-8.3445	7.15167e-17	2.04993e-15	14.6883	down-regulated
CG4393	774.449	-2.63171	0.210668	-12.4922	8.23251e-36	7.11153e-34	33.148	down-regulated
CG12400	1392.4	-0.650083	0.168125	-3.86665	0.000110339	0.000673567	3.17162	down-regulated
CG12521	9.64303	-6.24848	2.32258	-2.69031	0.00713848	0.0259699	1.58553	down-regulated
CG13841	8.42966	-6.05441	2.41009	-2.51211	0.0120012	0.0397581	1.40057	down-regulated
CG2145	10.6087	-6.38637	2.31669	-2.75668	0.00583923	0.0220228	1.65713	down-regulated
CG14218	196.824	-2.43804	0.539306	-4.5207	6.1635e-06	4.89608e-05	4.31015	down-regulated
r-l	2412.17	-0.546111	0.143517	-3.8052	0.000141691	0.000840547	3.07544	down-regulated
rev7	348.24	-0.939355	0.286138	-3.28287	0.00102755	0.00497948	2.30282	down-regulated
CG32278	478.814	-0.744361	0.243305	-3.05938	0.00221795	0.00971277	2.01266	down-regulated
CG30415	5447.28	-0.577975	0.121989	-4.73792	2.15921e-06	1.87807e-05	4.72629	down-regulated
CG12069	10.7104	-6.39877	2.24795	-2.84649	0.00442041	0.0173839	1.75985	down-regulated
Tsf1	1267.13	-3.94251	0.221679	-17.7847	9.28329e-71	2.43918e-68	67.6128	down-regulated
EF-G2	195.141	-1.24297	0.393656	-3.1575	0.00159131	0.00731666	2.13569	down-regulated
CG9344	547.058	-1.38365	0.277951	-4.97804	6.42322e-07	6.12781e-06	5.21269	down-regulated
CG1896	794.038	-0.708013	0.196163	-3.60931	0.000307007	0.00169082	2.7719	down-regulated
Mst57Db	72.1875	-9.15207	3.04161	-3.00896	0.00262146	0.0111469	1.95284	down-regulated
CG2794	958.633	-0.597454	0.188921	-3.16245	0.00156448	0.00720382	2.14244	down-regulated
CG15219	46.0196	-8.50233	1.65474	-5.13818	2.77407e-07	2.80341e-06	5.55231	down-regulated
CG3775	102.775	-3.77108	0.669654	-5.63139	1.78765e-08	2.13704e-07	6.67019	down-regulated
CG5377	318.724	-0.80804	0.314568	-2.56873	0.0102072	0.034906	1.4571	down-regulated
CG15650	18.1159	-7.15776	1.93191	-3.70501	0.000211383	0.00121401	2.91578	down-regulated
CG33969	621.985	-0.787916	0.259078	-3.04123	0.00235612	0.010201	1.99136	down-regulated
CG4679	1657.93	-0.654198	0.145958	-4.4821	7.39111e-06	5.76836e-05	4.23895	down-regulated
CG17739	79.6376	-1.57449	0.601579	-2.61726	0.00886393	0.0310361	1.50813	down-regulated
CG13248	240.606	-1.01107	0.346907	-2.91453	0.00356222	0.014432	1.84067	down-regulated
blp	487.648	-1.05813	0.279054	-3.79183	0.000149539	0.00088254	3.05427	down-regulated
CG4607	615.006	-2.81699	0.325572	-8.65244	5.04111e-18	1.60958e-16	15.7933	down-regulated
CG14881	415.477	-0.631517	0.261676	-2.41336	0.0158063	0.0499371	1.30158	down-regulated
Drs	363.101	-3.38417	0.583188	-5.80289	6.51824e-09	8.13941e-08	7.08941	down-regulated
CG30395	8.7539	-6.10828	2.34871	-2.6007	0.00930335	0.0322792	1.49108	down-regulated
CG10336	220.02	-0.909391	0.355935	-2.55494	0.0106207	0.0360561	1.44302	down-regulated
Cyp6a23	9764.26	-0.806042	0.0989876	-8.14286	3.86037e-16	1.03589e-14	13.9847	down-regulated
CG3581	20.3897	-3.73393	1.46866	-2.54241	0.011009	0.0370847	1.43081	down-regulated
CG34168	74.2797	-3.42325	0.763939	-4.48105	7.42757e-06	5.78965e-05	4.23735	down-regulated
CG12171	1496.88	-0.528692	0.195872	-2.69917	0.00695126	0.0254114	1.59497	down-regulated
CG42708	7741.37	-1.75671	0.0912399	-19.2537	1.31413e-82	4.2497e-80	79.3716	down-regulated
CG3376	33.918	-3.75967	1.23119	-3.05368	0.0022605	0.00987168	2.00561	down-regulated
feo	788.616	-0.780332	0.209191	-3.73023	0.000191305	0.00110931	2.95495	down-regulated
CG14835	8.66205	-6.09343	2.36778	-2.57348	0.0100682	0.0344868	1.46235	down-regulated
CG11060	42.3755	-3.27254	1.20476	-2.71635	0.00660064	0.0244246	1.61217	down-regulated
fry	26707.6	-0.858698	0.125596	-6.83699	8.08765e-12	1.41669e-10	9.84873	down-regulated
CG5614	27.2301	-7.74586	1.79111	-4.3246	1.52807e-05	0.000112373	3.94934	down-regulated
spaw	26.6986	-7.7172	1.78426	-4.32515	1.52425e-05	0.000112158	3.95017	down-regulated
CG3690	30.4076	-3.19984	1.3044	-2.45312	0.0141624	0.0457402	1.3397	down-regulated
PPYR1	29.7279	-7.87203	1.75235	-4.49227	7.04685e-06	5.53738e-05	4.2567	down-regulated
CG13315	354.861	-0.900136	0.287101	-3.13526	0.00171703	0.00782339	2.1066	down-regulated
CG31414	17.2448	-7.08663	1.95254	-3.62945	0.000284028	0.00158153	2.80092	down-regulated
CG6066	941.967	-1.51117	0.217569	-6.9457	3.76598e-12	6.76588e-11	10.1697	down-regulated
mRpL15	718.103	-0.547049	0.207941	-2.63079	0.00851854	0.0300016	1.52286	down-regulated
mRpL54	568.53	-0.730411	0.227481	-3.21087	0.00132333	0.00622525	2.20584	down-regulated
CG5205	4422.46	-1.48314	0.135652	-10.9334	7.97962e-28	4.86179e-26	25.3132	down-regulated
ird1	485.523	-0.740726	0.289866	-2.55541	0.0106063	0.0360265	1.44338	down-regulated
CR32661	21.411	-7.39869	1.86	-3.97779	6.9559e-05	0.000442869	3.35373	down-regulated
AttA	19.9777	-7.29843	1.89771	-3.84592	0.000120099	0.000725076	3.13962	down-regulated
CG9173	12.3732	-6.60692	2.17343	-3.03987	0.00236683	0.0102368	1.98984	down-regulated
CG2926	3599.43	-0.542686	0.12253	-4.429	9.46731e-06	7.23208e-05	4.14074	down-regulated
Slmap	1035.96	-0.891297	0.207341	-4.2987	1.718e-05	0.00012539	3.90174	down-regulated
CG4338	292.311	-0.775662	0.317715	-2.44138	0.0146313	0.0468588	1.32921	down-regulated
CG6024	13.0633	-6.68623	2.10763	-3.1724	0.00151186	0.00698702	2.15571	down-regulated
CG4306	8.87638	-6.12786	2.36583	-2.59015	0.00959332	0.0331119	1.48002	down-regulated
phr	725.987	-2.46207	0.230093	-10.7003	1.01415e-26	5.76149e-25	24.2395	down-regulated
CG6908	53.6278	-1.99196	0.721937	-2.75918	0.00579462	0.0218873	1.65981	down-regulated
CG12853	23.5594	-7.5369	1.83388	-4.10981	3.95983e-05	0.000266607	3.57413	down-regulated
wfs1	2327.24	-1.7103	0.133867	-12.7761	2.22908e-37	2.03719e-35	34.691	down-regulated
CG14658	8.65655	-6.09127	2.50142	-2.43513	0.0148866	0.0475438	1.32291	down-regulated
sle	2165.25	-0.516567	0.129779	-3.98035	6.88139e-05	0.000438767	3.35777	down-regulated
eIF2B-beta	1501.39	-0.614498	0.202502	-3.03453	0.00240912	0.0103947	1.98319	down-regulated
CG32655	35.4525	-8.12629	1.70399	-4.76897	1.85173e-06	1.63087e-05	4.78758	down-regulated
CG31437	8.42691	-6.05323	2.37935	-2.54407	0.0109569	0.0369489	1.4324	down-regulated
CG18094	644.968	-1.35288	0.223015	-6.06633	1.30863e-09	1.79591e-08	7.74571	down-regulated
CG14355	55.9284	-8.78387	1.61162	-5.45034	5.02735e-08	5.65611e-07	6.24748	down-regulated
CR6900	362.252	-0.972753	0.31462	-3.09183	0.00198924	0.00886198	2.05247	down-regulated
Dic61B	441.894	-1.2613	0.300243	-4.20092	2.65832e-05	0.000186053	3.73036	down-regulated
CG10979	918.445	-0.754448	0.222226	-3.39496	0.000686377	0.00347794	2.45868	down-regulated
CG10445	433.455	-0.870283	0.252344	-3.44879	0.000563099	0.00291895	2.53477	down-regulated
mspo	121.182	-2.8598	0.525399	-5.44311	5.23597e-08	5.8751e-07	6.23098	down-regulated
JhI-1	1628.31	-1.11851	0.163271	-6.85065	7.3517e-12	1.29497e-10	9.88774	down-regulated
CG16758	81.3232	-1.87232	0.585676	-3.19685	0.00138936	0.00649948	2.18712	down-regulated
tau	122.877	-1.6119	0.461568	-3.49223	0.000479007	0.00253089	2.59673	down-regulated
RpI1	2165.78	-0.54133	0.131904	-4.10398	4.06098e-05	0.000272287	3.56497	down-regulated
Mal-A5	181.341	-1.91363	0.450321	-4.24948	2.14263e-05	0.000153191	3.81477	down-regulated
CR44714	77.2601	-2.48864	0.657771	-3.78345	0.00015467	0.000909414	3.04124	down-regulated
Es2	455.561	-0.834555	0.272652	-3.06088	0.00220688	0.00967436	2.01438	down-regulated
Ndae1	376.535	-1.7996	0.284271	-6.33058	2.4424e-10	3.70234e-09	8.43152	down-regulated
aret	60.0765	-8.88697	1.6041	-5.54017	3.02182e-08	3.51255e-07	6.45438	down-regulated
CG32148	23.0349	-7.50348	1.92402	-3.89989	9.62354e-05	0.000594379	3.22594	down-regulated
CG11899	566.283	-2.53212	0.289764	-8.73853	2.36162e-18	7.79706e-17	16.1081	down-regulated
SmF	775.509	-0.777384	0.217081	-3.58108	0.000342181	0.00186822	2.72857	down-regulated
CG9249	266.454	-1.00102	0.337881	-2.96263	0.00305018	0.0126876	1.89662	down-regulated
CG9631	16.9637	-7.06276	1.9578	-3.60751	0.000309155	0.0017019	2.76906	down-regulated
Ice1	652.902	-1.34691	0.266555	-5.05304	4.34839e-07	4.26122e-06	5.37047	down-regulated
CG5326	36.6459	-4.01233	1.21122	-3.31264	0.000924186	0.00454596	2.34237	down-regulated
CG30339	249.175	-0.972298	0.330914	-2.93822	0.00330107	0.0135304	1.86869	down-regulated
CG9376	198.914	-1.14816	0.403797	-2.84341	0.00446338	0.017531	1.75619	down-regulated
Idgf4	398.492	-2.94203	0.324416	-9.06869	1.20457e-19	4.39077e-18	17.3575	down-regulated
Pask	119.576	-2.72218	0.561553	-4.84758	1.24976e-06	1.13314e-05	4.94572	down-regulated
CG9650	321.405	-0.723818	0.284452	-2.5446	0.0109403	0.0369141	1.43281	down-regulated
CG4302	319.066	-3.62759	0.343727	-10.5537	4.88364e-26	2.64346e-24	23.5778	down-regulated
mRpL35	520.307	-1.04284	0.242618	-4.29829	1.72122e-05	0.00012548	3.90143	down-regulated
CG42688	50.8048	-8.64558	1.63927	-5.27403	1.3346e-07	1.41188e-06	5.8502	down-regulated
CG1516	2736.18	-0.831029	0.124127	-6.69498	2.15703e-11	3.65652e-10	9.43693	down-regulated
CG3621	1009.56	-0.51175	0.174308	-2.93589	0.0033259	0.0136057	1.86628	down-regulated
CG44194	1322.49	-0.658005	0.194461	-3.38373	0.000715079	0.00361466	2.44193	down-regulated
mRpL2	1635.03	-0.611792	0.197793	-3.09309	0.00198083	0.00883074	2.054	down-regulated
CG42852	12.0878	-6.57476	2.32826	-2.82389	0.00474441	0.0184453	1.73411	down-regulated
CR44183	9.98259	-6.29785	2.25641	-2.79109	0.00525311	0.0201988	1.69467	down-regulated
Gadd45	6386.32	-1.38785	0.0939303	-14.7754	2.11236e-49	2.99338e-47	46.5238	down-regulated
CG9316	10.6978	-6.39768	2.2108	-2.89383	0.00380577	0.0152376	1.81708	down-regulated
Syx17	976.324	-0.586893	0.179462	-3.2703	0.00107434	0.00518149	2.28555	down-regulated
CG31709	17.7429	-7.12778	1.94267	-3.66906	0.000243442	0.00138052	2.85996	down-regulated
CG30456	4043.32	-0.671132	0.110915	-6.05088	1.44057e-09	1.96416e-08	7.70682	down-regulated
Or85b	13.3389	-6.71562	2.09253	-3.20933	0.00133046	0.00625176	2.204	down-regulated
CR45921	7.86752	-5.95423	2.43004	-2.45026	0.0142753	0.0459873	1.33736	down-regulated
CG16985	569.509	-0.956431	0.232724	-4.10972	3.96147e-05	0.000266607	3.57413	down-regulated
CG14528	54.5874	-2.03384	0.696366	-2.92065	0.00349296	0.0141832	1.84823	down-regulated
CG31100	12.6779	-6.64344	2.22638	-2.98397	0.00284536	0.0119539	1.92249	down-regulated
CG12848	775.03	-0.62376	0.200624	-3.1091	0.00187658	0.0084436	2.07347	down-regulated
ocm	953.21	-0.531054	0.191278	-2.77635	0.00549733	0.0209519	1.67878	down-regulated
Chrac-14	273.501	-0.918403	0.312493	-2.93895	0.00329325	0.0135115	1.86929	down-regulated
CG8630	52.3219	-3.60185	1.10887	-3.24822	0.00116131	0.0055542	2.25538	down-regulated
CG18635	6950.59	-0.591707	0.095966	-6.16579	7.01321e-10	1.00626e-08	7.99729	down-regulated
CG2065	891.126	-0.675267	0.195043	-3.46214	0.0005359	0.00279403	2.55377	down-regulated
Yp1	3640.56	-2.58212	0.130507	-19.7853	3.98854e-87	1.47951e-84	83.8299	down-regulated
CG5999	1152.5	-0.527782	0.216878	-2.43354	0.0149521	0.0477151	1.32134	down-regulated
CHKov2	426.045	-0.783102	0.269357	-2.9073	0.00364563	0.0146859	1.8331	down-regulated
HP1D3csd	824.801	-1.15762	0.209918	-5.5146	3.49564e-08	4.02621e-07	6.3951	down-regulated
CG14195	24.0904	-3.46814	1.38401	-2.50586	0.0122155	0.0403937	1.39369	down-regulated
CHKov1	1445.91	-1.64365	0.190362	-8.63435	5.90618e-18	1.86222e-16	15.73	down-regulated
BthD	162.753	-1.68848	0.444165	-3.80147	0.000143839	0.000852091	3.06951	down-regulated
CG10920	13.0912	-6.68876	2.09252	-3.1965	0.00139105	0.006505	2.18675	down-regulated
CG13872	17.9114	-7.14108	1.93512	-3.69024	0.000224038	0.00127912	2.89309	down-regulated
scb	32410.4	-0.502863	0.0834704	-6.02444	1.69693e-09	2.30125e-08	7.63804	down-regulated
CG17224	4691.65	-0.621076	0.102319	-6.07001	1.279e-09	1.76293e-08	7.75377	down-regulated
gammaTub37C	270.831	-2.77371	0.361376	-7.67541	1.64896e-14	3.72701e-13	12.4286	down-regulated
RpL10Aa	9.93391	-6.29035	2.27742	-2.76205	0.00574399	0.0217416	1.66271	down-regulated
CR46093	137.12	-2.05652	0.610461	-3.36879	0.000754986	0.00379509	2.42078	down-regulated
Akt1	17817.2	-0.608669	0.0914865	-6.6531	2.86987e-11	4.81314e-10	9.31757	down-regulated
Sox14	2956.86	-0.627767	0.12051	-5.20924	1.89619e-07	1.95222e-06	5.70947	down-regulated
CG4447	124.638	-1.19379	0.454136	-2.62872	0.00857074	0.0301518	1.52069	down-regulated
Mal-A3	495.709	-1.76698	0.283084	-6.24189	4.32307e-10	6.39186e-09	8.19437	down-regulated
CG13575	21.1841	-7.38391	1.92372	-3.83835	0.000123865	0.000744607	3.12807	down-regulated
CG32053	72.0325	-1.83251	0.687441	-2.66569	0.00768294	0.0276139	1.55887	down-regulated
Mst87F	85.488	-9.39606	1.55477	-6.04337	1.50931e-09	2.05124e-08	7.68798	down-regulated
lama	5505.49	-1.10745	0.0969064	-11.428	3.03037e-30	2.12328e-28	27.673	down-regulated
CG3408	1215.92	-0.569554	0.166467	-3.42142	0.000622952	0.00319502	2.49553	down-regulated
CG33655	95.1812	-9.5508	1.55041	-6.16019	7.26578e-10	1.03661e-08	7.98439	down-regulated
Ank2	295.158	-1.16837	0.332848	-3.5102	0.000447762	0.00238378	2.62273	down-regulated
fbl	1709.03	-0.808373	0.144717	-5.5859	2.32494e-08	2.73783e-07	6.56259	down-regulated
Pp1-13C	9.14214	-6.17077	2.31949	-2.6604	0.00780476	0.0279879	1.55303	down-regulated
CR40469	917.159	-2.09105	0.291855	-7.16469	7.79607e-13	1.51969e-11	10.8182	down-regulated
Glycogenin	749.083	-0.960899	0.196661	-4.88608	1.02864e-06	9.46111e-06	5.02406	down-regulated
ssp5	38.1062	-8.23011	1.69453	-4.85687	1.19258e-06	1.08286e-05	4.96543	down-regulated
CG14605	13.3236	-6.71401	2.09017	-3.21219	0.00131729	0.00620143	2.20751	down-regulated
gammaSnap1	740.577	-0.747819	0.210744	-3.54848	0.000387469	0.00209462	2.67889	down-regulated
Jafrac2	1408.56	-0.570308	0.154404	-3.69362	0.000221087	0.00126513	2.89786	down-regulated
Cyt-b5-r	196.302	-3.70666	0.485581	-7.63345	2.28548e-14	5.11073e-13	12.2915	down-regulated
CG33116	915.766	-0.620487	0.200372	-3.09667	0.00195706	0.00874026	2.05848	down-regulated
CG14505	17.0762	-3.99932	1.56398	-2.55713	0.0105539	0.0358968	1.44494	down-regulated
Cyp4p1	106.111	-1.84914	0.559274	-3.30633	0.000945264	0.00463337	2.3341	down-regulated
CG1561	7.93151	-5.96642	2.44245	-2.4428	0.0145739	0.0467344	1.33036	down-regulated
Nab2	1625.96	-0.871613	0.157534	-5.53285	3.15071e-08	3.6489e-07	6.43784	down-regulated
cact	4660.96	-0.691616	0.104518	-6.61717	3.66133e-11	6.09192e-10	9.21525	down-regulated
ImpL2	3075.98	-0.700218	0.113609	-6.16342	7.11882e-10	1.0191e-08	7.99178	down-regulated
Cyp6a22	199.571	-1.83267	0.464838	-3.9426	8.06041e-05	0.000507022	3.29497	down-regulated
Cyp6a8	9.29523	-6.1942	2.36269	-2.62168	0.00874977	0.030696	1.51292	down-regulated
CG6036	8.31699	-6.03401	2.40682	-2.50704	0.0121746	0.0402691	1.39503	down-regulated
CG17244	25.4978	-7.65049	1.80365	-4.24166	2.21871e-05	0.000158092	3.80109	down-regulated
CG7551	13.311	-6.71315	2.08462	-3.22033	0.00128044	0.00605283	2.21804	down-regulated
2022-12-01	47.3971	-8.54533	1.64546	-5.19329	2.06609e-07	2.12022e-06	5.67362	down-regulated
CG2127	198.726	-5.67815	0.575421	-9.8678	5.74076e-23	2.64242e-21	20.578	down-regulated
Cenp-C	274.384	-0.789931	0.315809	-2.5013	0.012374	0.0408108	1.38923	down-regulated
CG17242	29.156	-7.84427	1.75868	-4.4603	8.18434e-06	6.31321e-05	4.19975	down-regulated
MFS3	1052.59	-1.24866	0.2371	-5.26637	1.39144e-07	1.46241e-06	5.83493	down-regulated
Pglym87	43.4966	-4.55724	1.13897	-4.00119	6.30253e-05	0.000404929	3.39262	down-regulated
hth	24.9162	-3.46464	1.13482	-3.05303	0.00226543	0.00988979	2.00481	down-regulated
Ugt36Ba	277.21	-1.99286	0.361936	-5.50613	3.66804e-08	4.22092e-07	6.37459	down-regulated
CG14297	13.6659	-6.75065	2.07346	-3.25574	0.00113097	0.00542762	2.26539	down-regulated
Ubc87F	21.0506	-7.37391	1.87629	-3.93004	8.49309e-05	0.000531323	3.27464	down-regulated
Traf-like	1637.69	-0.558751	0.14882	-3.75454	0.000173663	0.00101353	2.99416	down-regulated
CG2930	1067.63	-2.27686	0.204396	-11.1394	8.06361e-29	5.11047e-27	26.2915	down-regulated
CG6182	338.54	-0.856913	0.294747	-2.90728	0.00364585	0.0146859	1.8331	down-regulated
mRpL9	398.457	-0.742462	0.271739	-2.73226	0.00629018	0.0234224	1.63037	down-regulated
alphaTub84D	3211.79	-0.741861	0.12626	-5.87565	4.21194e-09	5.37118e-08	7.26993	down-regulated
CG10026	9.23949	-6.18696	2.38763	-2.59126	0.00956253	0.0330237	1.48117	down-regulated
Tango6	265.528	-1.07764	0.370497	-2.90864	0.00363002	0.0146408	1.83443	down-regulated
CG13323	1619.63	-1.00745	0.18437	-5.46431	4.64708e-08	5.27533e-07	6.27775	down-regulated
CG6726	1548.69	-0.868469	0.150638	-5.76528	8.15223e-09	1.00603e-07	6.99739	down-regulated
CG7140	16.0342	-6.98191	2.00905	-3.47524	0.000510398	0.00267434	2.57278	down-regulated
Gr28b	26.0446	-7.68134	1.79104	-4.28876	1.7967e-05	0.00013053	3.88429	down-regulated
CG11883	1060.19	-0.912004	0.215276	-4.23644	2.27087e-05	0.000161026	3.7931	down-regulated
mRpL10	260.894	-1.06297	0.321172	-3.30968	0.00093403	0.00458851	2.33833	down-regulated
veli	576.674	-0.593896	0.231484	-2.56561	0.0102995	0.0351551	1.45401	down-regulated
drosha	1101.74	-0.642212	0.200375	-3.20504	0.00135042	0.00633614	2.19818	down-regulated
CG7716	9.54568	-6.23293	2.29709	-2.7134	0.00665961	0.0245875	1.60928	down-regulated
CG5002	94.9684	-1.54826	0.52991	-2.92174	0.00348082	0.0141522	1.84918	down-regulated
CG32373	255.566	-1.04936	0.3441	-3.04959	0.00229153	0.00997268	2.00119	down-regulated
CG5402	20.1363	-7.31019	1.8844	-3.87932	0.000104748	0.000642239	3.1923	down-regulated
Est-Q	194.538	-1.11742	0.37369	-2.99024	0.00278758	0.0117425	1.93024	down-regulated
Tsp42Ef	2234.11	-0.879071	0.139238	-6.31343	2.72925e-10	4.12231e-09	8.38486	down-regulated
RpII215	4341.37	-0.53334	0.115726	-4.60863	4.05327e-06	3.35212e-05	4.47468	down-regulated
CR43650	51.8083	-2.31377	0.944114	-2.45073	0.0142566	0.0459387	1.33782	down-regulated
CR32657	11.2293	-6.46817	2.22069	-2.91268	0.00358343	0.0145088	1.83837	down-regulated
Adgf-E	10.6978	-6.39768	2.2108	-2.89383	0.00380577	0.0152376	1.81708	down-regulated
Nha2	190.344	-1.04413	0.410203	-2.54541	0.010915	0.0368569	1.43348	down-regulated
CG30105	255.044	-0.806345	0.330345	-2.44092	0.0146501	0.046907	1.32876	down-regulated
CG3714	1416.27	-0.515517	0.184237	-2.79812	0.00514015	0.0198007	1.70332	down-regulated
CR44953	554.549	-0.736682	0.241675	-3.04823	0.00230191	0.0100109	1.99953	down-regulated
NUCB1	13383.5	-0.567667	0.0981485	-5.78376	7.30495e-09	9.03236e-08	7.0442	down-regulated
CG15818	203.653	-4.02704	0.45465	-8.85745	8.1865e-19	2.82872e-17	16.5484	down-regulated
ihog	144.921	-1.14097	0.421088	-2.70956	0.00673717	0.024794	1.60565	down-regulated
Eno	16007.7	-0.72733	0.0833554	-8.72565	2.64655e-18	8.64722e-17	16.0631	down-regulated
mRpL18	299.812	-0.797308	0.309365	-2.57724	0.00995933	0.0341881	1.46612	down-regulated
Cisd2	1797.99	-0.772874	0.136383	-5.66693	1.4538e-08	1.74955e-07	6.75707	down-regulated
CG31869	12.0824	-6.57338	2.13829	-3.07413	0.00211117	0.00930981	2.03106	down-regulated
CG15422	745.768	-1.72719	0.294983	-5.8552	4.76438e-09	6.01484e-08	7.22078	down-regulated
CG1943	3698.65	-0.704537	0.113633	-6.20011	5.64229e-10	8.24572e-09	8.08377	down-regulated
CG8152	184.813	-1.18378	0.437522	-2.70565	0.00681709	0.0250079	1.60192	down-regulated
CG9270	434.315	-1.91046	0.256623	-7.44459	9.72423e-14	2.06468e-12	11.6851	down-regulated
RnrS	3609.9	-0.629344	0.127759	-4.92604	8.39139e-07	7.82204e-06	5.10668	down-regulated
CG7603	1267.18	-0.676091	0.176332	-3.8342	0.000125975	0.00075621	3.12136	down-regulated
CG16890	110.383	-1.39932	0.532643	-2.62713	0.00861079	0.0302843	1.51878	down-regulated
Tret1-1	17866.7	-1.42404	0.101846	-13.9822	2.00135e-44	2.27396e-42	41.6432	down-regulated
Tina-1	1990.99	-0.58862	0.135699	-4.33768	1.43995e-05	0.000106702	3.97183	down-regulated
Msi	313.941	-1.39355	0.294562	-4.73094	2.23487e-06	1.93719e-05	4.71283	down-regulated
CG10802	934.093	-0.52024	0.176907	-2.94076	0.00327406	0.0134459	1.87141	down-regulated
CG4065	1218.8	-0.548284	0.186583	-2.93855	0.00329757	0.0135205	1.86901	down-regulated
CG31918	377.563	-2.30631	0.32825	-7.02608	2.12421e-12	3.95725e-11	10.4026	down-regulated
colt	1273.82	-0.648312	0.187858	-3.45107	0.000558359	0.00289676	2.53809	down-regulated
CG12219	450.6	-0.870323	0.255479	-3.40663	0.000657699	0.00335147	2.47476	down-regulated
CG1941	206.601	-1.7111	0.484962	-3.52832	0.000418206	0.00224348	2.64908	down-regulated
CG1690	17.2629	-7.08844	1.97604	-3.5872	0.000334252	0.00183048	2.73744	down-regulated
CG15443	368.177	-0.688055	0.268137	-2.56606	0.0102862	0.0351421	1.45417	down-regulated
Spn43Ab	274.802	-3.00509	0.37786	-7.95293	1.82158e-15	4.53132e-14	13.3438	down-regulated
CG2701	1841.29	-0.529535	0.13744	-3.85285	0.00011675	0.000708931	3.1494	down-regulated
kon	191.62	-1.27015	0.434489	-2.92333	0.0034631	0.0140892	1.85111	down-regulated
CG30499	563.844	-1.3096	0.300314	-4.36078	1.29601e-05	9.70046e-05	4.01321	down-regulated
DNaseII	388.062	-1.20856	0.290089	-4.16617	3.09764e-05	0.000213558	3.67048	down-regulated
NimB4	19.9777	-7.29843	1.89771	-3.84592	0.000120099	0.000725076	3.13962	down-regulated
CG11672	64.5853	-3.33314	0.726059	-4.59072	4.41712e-06	3.61511e-05	4.44188	down-regulated
CG13337	27.8201	-7.77672	1.77864	-4.37229	1.22952e-05	9.23019e-05	4.03479	down-regulated
CG42663	3806.14	-0.640707	0.121605	-5.26877	1.37342e-07	1.44466e-06	5.84023	down-regulated
CR43973	160.827	-1.34288	0.405022	-3.31557	0.000914558	0.00450563	2.34624	down-regulated
mtTFB2	225.905	-1.11655	0.383831	-2.90896	0.00362632	0.0146306	1.83474	down-regulated
CG15739	1130.46	-1.52708	0.200001	-7.63534	2.25222e-14	5.04529e-13	12.2971	down-regulated
Mur29B	288.937	-2.0741	0.450585	-4.60313	4.16185e-06	3.43067e-05	4.46462	down-regulated
CR32658	38.3523	-8.24011	1.71939	-4.79247	1.64744e-06	1.45747e-05	4.8364	down-regulated
Act87E	54.4072	-2.54687	0.720412	-3.53529	0.000407324	0.00219069	2.65942	down-regulated
CG3565	8.53407	-6.07105	2.40411	-2.52528	0.0115605	0.0385718	1.41373	down-regulated
S-Lap8	119.384	-5.84938	0.815511	-7.17266	7.3554e-13	1.43824e-11	10.8422	down-regulated
CG6689	485.908	-0.811771	0.242538	-3.34698	0.000816974	0.00406938	2.39047	down-regulated
CG12990	554.404	-0.862068	0.230751	-3.73593	0.000187025	0.00108699	2.96378	down-regulated
TrxT	26.1114	-7.6854	1.81173	-4.24203	2.21503e-05	0.000157919	3.80156	down-regulated
alpha-Man-Ib	335.606	-0.915661	0.352769	-2.59564	0.00944146	0.0326583	1.48601	down-regulated
Spn27A	179.37	-1.27011	0.457527	-2.77603	0.00550269	0.0209541	1.67873	down-regulated
CG9129	23.4195	-4.04364	1.39246	-2.90396	0.00368479	0.014824	1.82903	down-regulated
Kr-h1	4008.15	-0.612085	0.226698	-2.7	0.00693399	0.0253635	1.59579	down-regulated
CG2528	14.4757	-6.83392	2.03556	-3.35727	0.000787151	0.00393623	2.40492	down-regulated
CG15631	7.94682	-5.96914	2.43539	-2.451	0.014246	0.0459318	1.33789	down-regulated
nahoda	49.993	-2.00627	0.770329	-2.60443	0.00920265	0.0320176	1.49461	down-regulated
CG3534	188.418	-1.16054	0.370188	-3.13499	0.00171858	0.00782481	2.10653	down-regulated
mRpL44	1724.96	-0.738923	0.178155	-4.14765	3.3591e-05	0.000229745	3.63875	down-regulated
CG7542	1008.27	-1.70306	0.244308	-6.97094	3.14828e-12	5.7049e-11	10.2438	down-regulated
oxt	424.652	-1.23096	0.285174	-4.31653	1.58504e-05	0.000116089	3.93521	down-regulated
CG11076	1361.45	-0.639942	0.166748	-3.83779	0.000124148	0.000745951	3.12729	down-regulated
Vha36-2	8.08735	-5.99457	2.43665	-2.46017	0.0138872	0.0450129	1.34666	down-regulated
CG6180	3948.26	-0.599706	0.130911	-4.58103	4.62693e-06	3.77702e-05	4.42285	down-regulated
Bili	21.1758	-7.38255	1.86873	-3.95058	7.79636e-05	0.000491884	3.30814	down-regulated
lig3	2804.56	-1.55963	0.131087	-11.8977	1.21653e-32	9.52976e-31	30.0209	down-regulated
SuUR	225.115	-10.7931	1.4895	-7.24609	4.28974e-13	8.64252e-12	11.0634	down-regulated
Aats-ala-m	1330.83	-0.645065	0.165044	-3.90844	9.2895e-05	0.000575438	3.24	down-regulated
Tig	68.2068	-1.68508	0.614573	-2.74187	0.00610908	0.022856	1.641	down-regulated
noi	1262.53	-0.972674	0.194734	-4.9949	5.8867e-07	5.66309e-06	5.24695	down-regulated
Klp59C	23.1563	-4.37824	1.44611	-3.0276	0.00246502	0.0106105	1.97426	down-regulated
MED6	278.694	-0.990571	0.345138	-2.87007	0.00410375	0.0162756	1.78846	down-regulated
scpr-A	305.506	-11.2335	1.47595	-7.61102	2.71939e-14	6.0382e-13	12.2191	down-regulated
CoVIIc	4468.79	-0.651009	0.116269	-5.59915	2.15401e-08	2.54606e-07	6.59413	down-regulated
CG9780	106.825	-2.0638	0.56808	-3.63294	0.000280208	0.00156233	2.80623	down-regulated
janB	29.6388	-7.86802	1.75655	-4.47924	7.4911e-06	5.82836e-05	4.23445	down-regulated
NT5E-2	114.094	-1.82422	0.539718	-3.37996	0.000724961	0.00366021	2.43649	down-regulated
CG6758	245.967	-1.42909	0.333892	-4.28009	1.86814e-05	0.000135408	3.86836	down-regulated
CG5390	23.8503	-7.55417	1.82405	-4.14143	3.45148e-05	0.000234917	3.62909	down-regulated
CG15423	5438.25	-1.14122	0.0990952	-11.5164	1.09051e-30	7.72671e-29	28.112	down-regulated
Jon25Bii	2790.46	-3.40295	0.585792	-5.80914	6.27932e-09	7.86443e-08	7.10433	down-regulated
Shroom	6396.93	-0.776533	0.102004	-7.61273	2.68357e-14	5.96918e-13	12.2241	down-regulated
CG9170	298.187	-1.39439	0.321099	-4.34256	1.40834e-05	0.000104543	3.9807	down-regulated
CG33757	24.969	-7.62024	1.81138	-4.20687	2.58931e-05	0.000181626	3.74082	down-regulated
CG33253	124.66	-1.43685	0.558271	-2.57375	0.0100603	0.0344692	1.46257	down-regulated
Acam	23.1225	-7.50975	1.83341	-4.09605	4.20259e-05	0.000280743	3.55169	down-regulated
CG31244	24.7608	-4.12792	1.36116	-3.03264	0.00242422	0.0104456	1.98107	down-regulated
CG14245	28.2362	-7.79783	1.76598	-4.41557	1.00743e-05	7.65864e-05	4.11585	down-regulated
Ero1L	749.347	-0.542732	0.203303	-2.66957	0.00759474	0.0273437	1.56314	down-regulated
Spn	2394.31	-0.630081	0.131475	-4.79241	1.64792e-06	1.45747e-05	4.8364	down-regulated
CG11635	12.6209	-6.6354	2.19746	-3.01957	0.00253134	0.0108258	1.96554	down-regulated
SIFa	15.6738	-6.94876	1.99589	-3.48153	0.000498567	0.00262106	2.58152	down-regulated
CG16865	566.083	-1.05288	0.254777	-4.13255	3.58761e-05	0.000243068	3.61427	down-regulated
NimA	17.9114	-7.14108	1.93512	-3.69024	0.000224038	0.00127912	2.89309	down-regulated
CG4749	259.628	-0.938895	0.327051	-2.87079	0.00409442	0.0162437	1.78931	down-regulated
CG1137	14.537	-6.83986	2.03739	-3.35717	0.000787433	0.00393623	2.40492	down-regulated
Mst84Dd	20.5181	-3.84414	1.47861	-2.59984	0.00932673	0.0323333	1.49035	down-regulated
mRpL22	1189.28	-0.592917	0.241166	-2.45854	0.0139502	0.0451474	1.34537	down-regulated
mRpL47	689.782	-0.789036	0.21591	-3.65447	0.000257715	0.00144915	2.83889	down-regulated
CG11262	10.6672	-6.39364	2.21449	-2.88718	0.00388707	0.0155138	1.80928	down-regulated
CG6020	7617.63	-0.587621	0.142148	-4.13388	3.5669e-05	0.00024238	3.6155	down-regulated
CR45636	83.8394	-4.0053	0.745618	-5.37179	7.796e-08	8.50968e-07	6.07009	down-regulated
CG44286	131.976	-1.23893	0.508181	-2.43796	0.0147704	0.0472442	1.32565	down-regulated
CG8569	199.152	-1.35444	0.38396	-3.52756	0.000419402	0.00224893	2.64802	down-regulated
l(2)dtl	226.682	-1.02095	0.385219	-2.6503	0.00804211	0.0286922	1.54224	down-regulated
dpa	1478.24	-0.72063	0.147239	-4.89428	9.86682e-07	9.08987e-06	5.04144	down-regulated
Acer	59.9631	-3.04097	0.720259	-4.22205	2.42093e-05	0.000170956	3.76712	down-regulated
Osi24	40.0212	-2.6277	0.859128	-3.05857	0.00222394	0.00973121	2.01183	down-regulated
CG43732	17.7916	-7.13197	1.96259	-3.63395	0.000279112	0.00155759	2.80755	down-regulated
CG9471	432.773	-1.21934	0.299108	-4.07658	4.57038e-05	0.000303696	3.51756	down-regulated
CG6565	484.809	-0.864641	0.254058	-3.40333	0.000665709	0.00338682	2.47021	down-regulated
CG8420	8.55488	-6.07586	2.43145	-2.49886	0.0124595	0.0410542	1.38664	down-regulated
bru	1439.73	-0.676882	0.168259	-4.02287	5.7494e-05	0.000373193	3.42807	down-regulated
CG13362	424.983	-1.18102	0.282753	-4.17685	2.95577e-05	0.000204901	3.68846	down-regulated
CG8834	432.847	-0.837467	0.316156	-2.6489	0.00807534	0.0288027	1.54057	down-regulated
CG6287	1272.3	-0.525578	0.157565	-3.33562	0.000851103	0.00421938	2.37475	down-regulated
WRNexo	603.978	-1.00859	0.282993	-3.56401	0.000365235	0.00198635	2.70194	down-regulated
CG10869	43.6178	-3.6014	1.16986	-3.07848	0.0020806	0.00920075	2.03618	down-regulated
CG4836	708.886	-5.02652	0.285708	-17.5932	2.77792e-69	6.86963e-67	66.1631	down-regulated
Aats-phe	689.201	-1.24177	0.211043	-5.88398	4.00511e-09	5.12816e-08	7.29004	down-regulated
Sod2	4556.77	-0.754942	0.128733	-5.86439	4.50792e-09	5.72406e-08	7.2423	down-regulated
NimB5	8.57019	-6.07839	2.41887	-2.51291	0.0119741	0.0396893	1.40133	down-regulated
Drp1	3070.52	-0.572676	0.113915	-5.0272	4.97688e-07	4.84698e-06	5.31453	down-regulated
CG10202	10.9816	-6.43616	2.27653	-2.82718	0.00469598	0.0182965	1.73763	down-regulated
Fbw5	131.675	-1.46741	0.451208	-3.25217	0.00114526	0.00548369	2.26093	down-regulated
dmt	1502.61	-0.873537	0.152832	-5.71568	1.09268e-08	1.33406e-07	6.87482	down-regulated
CG34460	16.6395	-7.03523	1.97674	-3.55901	0.000372258	0.00202019	2.69461	down-regulated
Pof	527.672	-0.694191	0.270562	-2.56573	0.0102958	0.0351519	1.45405	down-regulated
CG43439	22.2445	-3.86962	1.45439	-2.66065	0.00779898	0.0279832	1.5531	down-regulated
ASPP	673.685	-1.78153	0.210935	-8.44586	3.01815e-17	8.91448e-16	15.0499	down-regulated
CR45142	172.887	-1.34518	0.42632	-3.15533	0.00160314	0.00736838	2.13263	down-regulated
CG11455	1880.78	-1.01001	0.171775	-5.87981	4.10732e-09	5.2537e-08	7.27953	down-regulated
AcCoAS	2056.42	-1.21189	0.137859	-8.79081	1.48486e-18	5.02066e-17	16.2992	down-regulated
Tsp42Ei	11.0888	-6.4499	2.21461	-2.91243	0.00358628	0.0145088	1.83837	down-regulated
CG42502	11.196	-6.46345	2.1843	-2.95906	0.00308582	0.012819	1.89215	down-regulated
D1	5566.74	-0.528429	0.0983727	-5.3717	7.79987e-08	8.50968e-07	6.07009	down-regulated
lectin-37Da	176.009	-1.13764	0.395871	-2.87377	0.00405599	0.0161166	1.79273	down-regulated
CG3492	11.0095	-6.43925	2.1958	-2.93253	0.00336217	0.0137229	1.86256	down-regulated
Irbp	1765.61	-1.29963	0.142088	-9.14668	5.87127e-20	2.20382e-18	17.6568	down-regulated
pcl	502.711	-1.01551	0.245703	-4.13309	3.57923e-05	0.000242825	3.61471	down-regulated
CG32040	959.549	-1.20479	0.201485	-5.97957	2.23732e-09	2.98593e-08	7.52492	down-regulated
CG6463	1127.12	-1.22572	0.188918	-6.48811	8.69172e-11	1.38409e-09	8.85884	down-regulated
CG5762	23.3423	-7.5236	1.84184	-4.08484	4.4108e-05	0.000293712	3.53208	down-regulated
CG5945	10.0953	-6.31478	2.3416	-2.69679	0.00700124	0.0255718	1.59224	down-regulated
Spt-I	2672.25	-0.724632	0.147631	-4.90839	9.18256e-07	8.50297e-06	5.07043	down-regulated
CG42481	10.5015	-6.37184	2.47336	-2.57619	0.00998957	0.0342453	1.4654	down-regulated
CG40002	566.65	-0.913892	0.235708	-3.87722	0.000105659	0.000646878	3.18918	down-regulated
CR43270	532.344	-1.41896	0.239896	-5.91488	3.32127e-09	4.31388e-08	7.36513	down-regulated
CG10505	168.7	-2.62162	0.443301	-5.91387	3.34157e-09	4.33133e-08	7.36338	down-regulated
tst	793.309	-0.722431	0.220726	-3.27297	0.00106422	0.00514251	2.28883	down-regulated
CG6796	123.192	-1.23018	0.492079	-2.49996	0.0124208	0.0409544	1.3877	down-regulated
Cont	1766.52	-0.670702	0.167454	-4.0053	6.19387e-05	0.00039876	3.39929	down-regulated
mRpL4	881.466	-0.592781	0.18984	-3.12253	0.00179306	0.00811412	2.09076	down-regulated
DNApol-eta	507.568	-1.67104	0.243548	-6.86124	6.82636e-12	1.20411e-10	9.91933	down-regulated
CG11779	1666.38	-0.670755	0.172798	-3.88172	0.00010372	0.000636246	3.19637	down-regulated
S6kII	482.204	-0.681538	0.239909	-2.84082	0.0044997	0.0176462	1.75335	down-regulated
Mink	726.072	-0.911014	0.199701	-4.56188	5.06973e-06	4.09605e-05	4.38763	down-regulated
CG7755	17.6888	-7.12251	2.0088	-3.54565	0.000391652	0.00211452	2.67479	down-regulated
Mdr49	1393.55	-2.09165	0.67485	-3.09943	0.00193893	0.00866849	2.06206	down-regulated
CG32221	593.814	-0.950858	0.222752	-4.26868	1.96632e-05	0.00014171	3.8486	down-regulated
CG10189	1481.21	-0.713435	0.150344	-4.74535	2.08151e-06	1.81423e-05	4.74131	down-regulated
Cdk9	503.786	-0.757533	0.309212	-2.44988	0.0142903	0.0460238	1.33702	down-regulated
CG34330	3337.35	-1.64315	0.165774	-9.91197	3.69309e-23	1.70612e-21	20.768	down-regulated
lute	590.942	-1.08139	0.292463	-3.69753	0.000217709	0.00124637	2.90435	down-regulated
CG4847	47.8784	-8.56029	1.74299	-4.91128	9.04851e-07	8.39734e-06	5.07586	down-regulated
CR46048	81.661	-2.41209	0.659009	-3.66018	0.00025204	0.0014248	2.84625	down-regulated
betaggt-II	1118.19	-0.608003	0.225898	-2.6915	0.00711321	0.0258983	1.58673	down-regulated
CG4706	10.215	-6.33086	2.24291	-2.82261	0.00476351	0.018491	1.73304	down-regulated
CG1340	11.8778	-6.54831	2.15483	-3.0389	0.00237443	0.0102604	1.98884	down-regulated
Trim9	2125.47	-1.05796	0.160669	-6.58476	4.55621e-11	7.49191e-10	9.12541	down-regulated
mei-9	1184.49	-0.934777	0.173536	-5.38665	7.17821e-08	7.88602e-07	6.10314	down-regulated
CG14262	16.3303	-3.93165	1.58714	-2.47719	0.013242	0.0432122	1.36439	down-regulated
CG3568	422.544	-1.37143	0.412819	-3.32211	0.000893386	0.00441512	2.35506	down-regulated
Rlb1	288.831	-1.7059	0.344327	-4.95429	7.25956e-07	6.83775e-06	5.16509	down-regulated
CG31007	12.2994	-6.59896	2.12532	-3.10492	0.00190329	0.00853638	2.06873	down-regulated
CG45087	33872	-0.742598	0.0872564	-8.51053	1.73134e-17	5.19897e-16	15.2841	down-regulated
CR45392	11.7122	-6.529	2.21688	-2.94514	0.00322812	0.0132752	1.87696	down-regulated
CG9550	12.657	-6.64031	2.10873	-3.14896	0.0016385	0.00750028	2.12492	down-regulated
CG32295	10.4042	-6.3579	2.24798	-2.82828	0.00467991	0.0182508	1.73872	down-regulated
Acox57D-p	320.563	-0.778135	0.292758	-2.65795	0.00786178	0.0281604	1.55036	down-regulated
fs(1)Yb	123.362	-3.29273	0.526242	-6.25705	3.92318e-10	5.82793e-09	8.23449	down-regulated
Obp56g	24.8799	-7.61547	1.80904	-4.20967	2.55743e-05	0.00017969	3.74548	down-regulated
CG17841	2144.78	-0.888368	0.132636	-6.69778	2.11613e-11	3.60171e-10	9.44349	down-regulated
CG12699	92.1185	-4.41601	0.669354	-6.59742	4.18378e-11	6.92465e-10	9.1596	down-regulated
Npc2g	44.3513	-8.44887	1.68621	-5.01056	5.42728e-07	5.26935e-06	5.27824	down-regulated
Mtl	1202.77	-1.147	0.168417	-6.81047	9.72795e-12	1.69036e-10	9.77202	down-regulated
comm	99.6201	-1.37474	0.561213	-2.44958	0.0143023	0.046039	1.33687	down-regulated
CG32483	460.33	-1.93132	0.260542	-7.41271	1.2374e-13	2.60101e-12	11.5849	down-regulated
CG1750	85.2905	-1.47639	0.567824	-2.60009	0.00931988	0.0323185	1.49055	down-regulated
Fad2	31.5656	-3.03801	0.984341	-3.08634	0.00202638	0.00899568	2.04597	down-regulated
Idgf1	113.669	-2.47895	0.674883	-3.67316	0.000239572	0.00136103	2.86613	down-regulated
CG5037	802.599	-0.611879	0.194327	-3.14871	0.00163992	0.00750186	2.12483	down-regulated
mRpL40	681.566	-0.529728	0.209847	-2.52435	0.0115911	0.0386468	1.41289	down-regulated
CG12506	40.1204	-6.85572	1.64869	-4.15828	3.20657e-05	0.000220269	3.65705	down-regulated
brk	1326.88	-1.27665	0.193348	-6.60285	4.03321e-11	6.68421e-10	9.17495	down-regulated
DNA-ligI	402.523	-0.963365	0.272394	-3.53667	0.00040521	0.00218025	2.66149	down-regulated
CG3092	15.4359	-6.92606	2.04625	-3.38475	0.00071243	0.00360347	2.44328	down-regulated
CG3842	743.805	-0.718213	0.219313	-3.27484	0.00105723	0.00511069	2.29152	down-regulated
Ggt-1	251.894	-6.09856	2.01707	-3.02347	0.0024989	0.0107161	1.96996	down-regulated
CG13309	40.5623	-3.40675	0.92507	-3.68269	0.000230784	0.00131466	2.88119	down-regulated
levy	8010.61	-0.594197	0.110815	-5.36206	8.22799e-08	8.94581e-07	6.04838	down-regulated
CG11897	4016.97	-2.03131	0.120394	-16.8722	7.20475e-64	1.62261e-61	60.7898	down-regulated
CG4619	277.556	-0.845566	0.332652	-2.54189	0.0110254	0.0371178	1.43042	down-regulated
Brca2	178.183	-2.31921	0.507021	-4.57418	4.78081e-06	3.88503e-05	4.41061	down-regulated
CG9101	9.0809	-6.16131	2.32272	-2.65263	0.00798683	0.0285112	1.54499	down-regulated
CG31326	50.9622	-8.64946	1.64053	-5.27236	1.34677e-07	1.41782e-06	5.84838	down-regulated
CG31226	88.1499	-9.44038	1.5524	-6.08114	1.1933e-09	1.65203e-08	7.78198	down-regulated
CG18233	49.1365	-8.59722	1.63481	-5.25885	1.44959e-07	1.51972e-06	5.81824	down-regulated
S-Lap7	184.566	-4.4065	0.487886	-9.03182	1.68836e-19	6.03217e-18	17.2195	down-regulated
defl	674.095	-0.74767	0.204572	-3.65479	0.000257391	0.00144856	2.83906	down-regulated
kappaTry	265.115	-2.27123	0.361951	-6.27498	3.49674e-10	5.21287e-09	8.28292	down-regulated
CG14906	3104.09	-1.10833	0.120287	-9.21401	3.14157e-20	1.21538e-18	17.9153	down-regulated
CG2233	699.574	-2.04978	0.216525	-9.46672	2.88755e-21	1.1824e-19	18.9272	down-regulated
CG9864	587.557	-1.0922	0.264836	-4.12408	3.72213e-05	0.000251573	3.59934	down-regulated
CG18180	2718.17	-2.12443	0.469155	-4.52819	5.94907e-06	4.74271e-05	4.32397	down-regulated
Cdc27	807.039	-0.710704	0.209221	-3.39691	0.00068151	0.00345744	2.46124	down-regulated
vls	965.008	-0.671766	0.205837	-3.26359	0.00110011	0.00528959	2.27658	down-regulated
Slh	1052.46	-0.928558	0.169152	-5.48948	4.03108e-08	4.61762e-07	6.33558	down-regulated
CG12945	1097.35	-0.52009	0.191473	-2.71626	0.00660242	0.0244246	1.61217	down-regulated
ome	316.077	-1.22476	0.317182	-3.86137	0.000112753	0.000686315	3.16348	down-regulated
CG13385	10.9942	-6.43729	2.19882	-2.92761	0.0034158	0.0139192	1.85638	down-regulated
CG3815	696.775	-0.67186	0.27779	-2.41859	0.0155808	0.0494103	1.30618	down-regulated
CG10182	96.7819	-2.26634	0.563483	-4.02201	5.7703e-05	0.000374357	3.42671	down-regulated
Ns4	840.544	-0.654416	0.184713	-3.54288	0.000395777	0.00213496	2.67061	down-regulated
CG8289	1135.1	-0.619016	0.169794	-3.64569	0.000266673	0.00149545	2.82523	down-regulated
msd5	124.82	-1.20908	0.491022	-2.46237	0.0138021	0.0447716	1.349	down-regulated
CG43397	44.7121	-5.37236	1.1984	-4.48296	7.3615e-06	5.75237e-05	4.24015	down-regulated
CG15394	9.56099	-6.23518	2.2999	-2.71107	0.00670672	0.0247253	1.60686	down-regulated
CG30479	75.5974	-2.03861	0.599073	-3.40294	0.000666655	0.00339026	2.46977	down-regulated
CG8526	94.6459	-2.31338	0.552913	-4.18399	2.86443e-05	0.000198933	3.70129	down-regulated
Rae1	1447.85	-0.58023	0.200047	-2.90046	0.00372611	0.0149683	1.82483	down-regulated
Jon25Bi	2612.79	-2.92333	0.264581	-11.0489	2.21886e-28	1.37854e-26	25.8606	down-regulated
CG33509	111.97	-3.66885	0.75953	-4.83042	1.36242e-06	1.22298e-05	4.91258	down-regulated
Mec2	6329.16	-0.921502	0.113639	-8.10906	5.10144e-16	1.34883e-14	13.87	down-regulated
bab2	245.686	-1.99659	0.491809	-4.05969	4.91387e-05	0.000323961	3.48951	down-regulated
CG30287	419.804	-1.34348	0.303718	-4.42345	9.71388e-06	7.39357e-05	4.13115	down-regulated
CG31342	715.533	-0.550428	0.207106	-2.65771	0.00786745	0.0281727	1.55017	down-regulated
CG31198	4026.83	-2.70667	0.126082	-21.4676	3.12467e-102	1.45957e-99	98.8358	down-regulated
mei-38	317.438	-1.29779	0.332743	-3.90026	9.60879e-05	0.000593758	3.22639	down-regulated
Lsp2	682.191	-1.66129	0.207926	-7.98983	1.35128e-15	3.41529e-14	13.4666	down-regulated
JhI-26	2932.63	-0.502133	0.128036	-3.92182	8.78811e-05	0.000547878	3.26132	down-regulated
CG3699	58.8502	-2.19279	0.786173	-2.7892	0.00528387	0.02028	1.69293	down-regulated
CG42355	10.2483	-6.33606	2.25196	-2.81357	0.00489943	0.0189414	1.72259	down-regulated
CG14695	819.134	-0.585732	0.191434	-3.0597	0.00221557	0.00970573	2.01297	down-regulated
CG6567	619.485	-0.739182	0.242982	-3.04213	0.00234912	0.0101881	1.99191	down-regulated
CG2736	115.462	-1.5682	0.487846	-3.21453	0.00130657	0.00616248	2.21024	down-regulated
Sodh-2	400.727	-1.17715	0.398764	-2.95201	0.00315716	0.0130466	1.8845	down-regulated
wash	772.972	-2.15057	0.271873	-7.91019	2.56988e-15	6.26912e-14	13.2028	down-regulated
CG3409	563.572	-1.35436	0.271353	-4.99113	6.00276e-07	5.76594e-06	5.23913	down-regulated
CG8097	176.63	-0.998852	0.395956	-2.52263	0.0116479	0.0388223	1.41092	down-regulated
tio	36.0948	-2.56531	0.896916	-2.86014	0.00423449	0.0167153	1.77689	down-regulated
CG5335	2120.11	-0.865686	0.137253	-6.30722	2.84092e-10	4.28585e-09	8.36796	down-regulated
CG33306	14.4243	-6.82813	2.11332	-3.231	0.00123358	0.00584443	2.23326	down-regulated
CG18284	29.1894	-7.84608	1.76877	-4.43589	9.16906e-06	7.01275e-05	4.15411	down-regulated
CG18853	178.764	-1.05305	0.396652	-2.65485	0.00793426	0.0283556	1.54736	down-regulated
Cpr65Ea	22.3433	-7.46012	1.84433	-4.04488	5.23494e-05	0.000342089	3.46586	down-regulated
CG11168	896.572	-0.708359	0.184976	-3.82948	0.000128417	0.000768361	3.11443	down-regulated
CR43334	887.382	-1.00661	0.182127	-5.52697	3.25814e-08	3.76297e-07	6.42447	down-regulated
CG31206	18.5932	-7.19472	1.93634	-3.71563	0.000202697	0.00116838	2.93242	down-regulated
CG7856	8.38098	-6.04554	2.38109	-2.53898	0.0111176	0.0373807	1.42735	down-regulated
CG13198	11.2085	-6.46448	2.20306	-2.93431	0.00334286	0.0136573	1.86464	down-regulated
CG10435	753.796	-0.565991	0.207311	-2.73015	0.00633051	0.0235518	1.62798	down-regulated
Nxt1	1291.81	-0.583705	0.159234	-3.66571	0.000246653	0.0013956	2.85524	down-regulated
CG3332	173.759	-1.85944	0.471203	-3.94616	7.94147e-05	0.000500039	3.301	down-regulated
eIF4E-5	29.419	-7.85712	1.75372	-4.48026	7.45535e-06	5.80413e-05	4.23626	down-regulated
CG42268	692.122	-1.36287	0.230278	-5.91838	3.25121e-09	4.2316e-08	7.37349	down-regulated
CG43348	536.742	-0.64116	0.230617	-2.78019	0.00543274	0.0207566	1.68284	down-regulated
CG1208	32.775	-3.502	1.25795	-2.78389	0.00537109	0.0205647	1.68688	down-regulated
alpha-Est5	1613.07	-0.653519	0.143173	-4.56453	5.00615e-06	4.04988e-05	4.39256	down-regulated
CG31028	12.4678	-6.61812	2.13801	-3.09546	0.0019651	0.00877304	2.05685	down-regulated
CG10116	413.175	-1.17479	0.255654	-4.59523	4.32266e-06	3.5447e-05	4.45042	down-regulated
Hsl	1069.67	-0.525854	0.198054	-2.6551	0.00792851	0.0283431	1.54755	down-regulated
Peb	382.302	-5.99367	0.469114	-12.7766	2.2164e-37	2.03719e-35	34.691	down-regulated
CG18493	434.093	-2.65413	0.2677	-9.91456	3.59846e-23	1.66852e-21	20.7777	down-regulated
Rpb7	247.983	-0.932708	0.342896	-2.72009	0.0065265	0.0242095	1.61601	down-regulated
CG12914	221.135	-10.7673	1.49067	-7.22313	5.08058e-13	1.01067e-11	10.9954	down-regulated
CG2982	1006.57	-0.51267	0.17796	-2.88082	0.0039664	0.0157955	1.80147	down-regulated
CG10164	23.1258	-4.02443	1.38975	-2.89579	0.00378208	0.0151668	1.81911	down-regulated
Spn47C	20.8975	-7.36363	1.86942	-3.93899	8.1826e-05	0.000513428	3.28952	down-regulated
CG31739	2596.12	-0.624739	0.123367	-5.06408	4.10369e-07	4.04026e-06	5.39359	down-regulated
CG5664	699.109	-0.722882	0.200453	-3.60624	0.000310671	0.0017095	2.76713	down-regulated
rho-7	664.406	-0.641706	0.211984	-3.02715	0.00246873	0.0106192	1.97391	down-regulated
CG44435	28.8514	-7.82845	1.80265	-4.34274	1.40714e-05	0.000104516	3.98082	down-regulated
CG5790	41.5889	-8.35704	1.71499	-4.87293	1.09954e-06	1.00561e-05	4.99757	down-regulated
CG32450	25.3906	-7.64456	1.79984	-4.24735	2.16312e-05	0.000154393	3.81137	down-regulated
CoVb	6781.8	-0.842919	0.111034	-7.59154	3.16125e-14	6.97023e-13	12.1568	down-regulated
Gga	899.959	-0.516063	0.192141	-2.68586	0.00723437	0.0262863	1.58027	down-regulated
CG18596	4139.67	-1.59466	0.120008	-13.2879	2.72075e-40	2.72334e-38	37.5649	down-regulated
CG5162	275.733	-5.59552	2.25949	-2.47645	0.0132696	0.0432892	1.36362	down-regulated
Su(Ste):CR42407	11.0888	-6.4499	2.21461	-2.91243	0.00358628	0.0145088	1.83837	down-regulated
CG9380	3057.19	-1.3334	0.119245	-11.182	4.99647e-29	3.22618e-27	26.4913	down-regulated
CG11791	2035.43	-0.734414	0.157993	-4.64838	3.34544e-06	2.8091e-05	4.55143	down-regulated
Bug22	437.435	-0.706194	0.247496	-2.85336	0.00432596	0.0170497	1.76828	down-regulated
CG5265	33.5573	-8.04715	1.72184	-4.67357	2.96016e-06	2.51235e-05	4.59992	down-regulated
CG12484	20.3507	-7.32509	1.89204	-3.87154	0.00010815	0.000661488	3.17948	down-regulated
ebd1	1517	-0.777148	0.151753	-5.12115	3.03672e-07	3.04687e-06	5.51615	down-regulated
CG1850	11.9265	-6.55459	2.14423	-3.05686	0.00223672	0.00977801	2.00975	down-regulated
Jon65Aiii	12224.4	-1.15826	0.385575	-3.00397	0.00266485	0.011282	1.94761	down-regulated
l(2)06496	541.913	-0.673294	0.256758	-2.6223	0.00873398	0.0306747	1.51322	down-regulated
CG7430	9650.42	-0.592862	0.108674	-5.45541	4.88613e-08	5.51197e-07	6.25869	down-regulated
CNMaR	60.7474	-2.89231	0.700498	-4.12893	3.64455e-05	0.000246594	3.60802	down-regulated
Clect27	38.6475	-8.25032	1.70567	-4.837	1.31812e-06	1.18575e-05	4.92601	down-regulated
mRpL3	1707.21	-0.531128	0.142478	-3.7278	0.000193159	0.00111897	2.95118	down-regulated
CG17010	50.0468	-2.72015	0.780095	-3.48695	0.00048857	0.00257172	2.58978	down-regulated
asl	463.527	-1.091	0.274318	-3.97713	6.97531e-05	0.000443634	3.35297	down-regulated
Ice2	184.823	-1.61431	0.632535	-2.55213	0.0107068	0.0362884	1.44023	down-regulated
CG42795	372.645	-4.15429	0.376106	-11.0455	2.30384e-28	1.42432e-26	25.8464	down-regulated
CG4238	135.421	-1.37233	0.459665	-2.9855	0.00283114	0.0119021	1.92438	down-regulated
TfIIA-L	4430.11	-0.701404	0.106818	-6.56636	5.15608e-11	8.41248e-10	9.07508	down-regulated
luna	774.969	-0.652433	0.215015	-3.03436	0.00241047	0.010397	1.98309	down-regulated
Fic	391.866	-1.24714	0.287814	-4.33314	1.47001e-05	0.000108674	3.96388	down-regulated
Tango14	907.921	-0.672549	0.204723	-3.28517	0.00101922	0.0049459	2.30576	down-regulated
Gem3	214.241	-1.19904	0.435989	-2.75017	0.00595646	0.0223846	1.65005	down-regulated
CR45714	334.846	-1.12364	0.28208	-3.98339	6.79381e-05	0.000433621	3.36289	down-regulated
Dcr-1	1044.33	-0.841295	0.172557	-4.87545	1.0856e-06	9.94306e-06	5.00248	down-regulated
CG13895	1117.97	-0.501576	0.198316	-2.52918	0.0114331	0.0382579	1.41728	down-regulated
CR18854	4795.74	-0.542189	0.121265	-4.4711	7.78168e-06	6.02842e-05	4.2198	down-regulated
GstE10	109.597	-1.6357	0.514204	-3.18104	0.0014675	0.00682199	2.16609	down-regulated
CG32201	57.3102	-8.819	1.60952	-5.47929	4.27048e-08	4.87414e-07	6.3121	down-regulated
Ela	119.897	-5.34182	1.94933	-2.74034	0.00613762	0.0229424	1.63936	down-regulated
CG14305	21.9911	-7.43773	1.88268	-3.9506	7.79547e-05	0.000491884	3.30814	down-regulated
CG6299	1550.95	-0.73348	0.202382	-3.62423	0.000289819	0.00160809	2.79369	down-regulated
CG10283	4452.53	-0.558193	0.102407	-5.45075	5.01575e-08	5.64809e-07	6.2481	down-regulated
kuk	1093.12	-0.598281	0.166457	-3.59421	0.000325379	0.00178654	2.74799	down-regulated
drl	702.846	-2.11651	0.218105	-9.70413	2.8954e-22	1.26355e-20	19.8984	down-regulated
Mst35Bb	12.6515	-6.63884	2.21613	-2.99569	0.00273826	0.0115656	1.93683	down-regulated
Pen	2706.32	-0.939691	0.124779	-7.53084	5.04157e-14	1.09064e-12	11.9623	down-regulated
flw	1131.6	-0.678293	0.216077	-3.13913	0.00169453	0.00774044	2.11123	down-regulated
CG2964	22.7594	-7.48639	1.85949	-4.02604	5.67251e-05	0.000368392	3.43369	down-regulated
dbr	2638.83	-0.598655	0.141218	-4.23923	2.24289e-05	0.000159455	3.79736	down-regulated
CG30382	724.929	-0.746373	0.218269	-3.41951	0.000627333	0.00321361	2.49301	down-regulated
CG6279	60.5189	-8.89782	1.60035	-5.55991	2.69908e-08	3.1607e-07	6.50022	down-regulated
Rcd7	43.76	-3.32334	1.19404	-2.78327	0.00538135	0.0205915	1.68631	down-regulated
CG7706	318.493	-0.888275	0.329484	-2.69596	0.00701859	0.025613	1.59154	down-regulated
CG33468	40.11	-2.09826	0.808097	-2.59655	0.00941662	0.0326002	1.48678	down-regulated
CG9034	761.385	-0.667121	0.249518	-2.67364	0.00750324	0.0270838	1.56729	down-regulated
CG43349	2210.97	-0.987988	0.131317	-7.5237	5.32494e-14	1.14997e-12	11.9393	down-regulated
Eogt	339.943	-0.840249	0.3369	-2.49406	0.0126293	0.0415225	1.38172	down-regulated
Mst84Dc	29.7001	-7.87093	1.75286	-4.49033	7.11139e-06	5.58461e-05	4.25301	down-regulated
ssp3	899.891	-0.738879	0.219716	-3.36289	0.000771318	0.00387256	2.412	down-regulated
CG15572	20.2282	-7.31659	1.88351	-3.88455	0.000102518	0.00062979	3.2008	down-regulated
Alr	1005.74	-0.560765	0.209954	-2.67089	0.00756504	0.0272523	1.5646	down-regulated
CG18268	11.1807	-6.46153	2.18696	-2.95456	0.00313111	0.0129686	1.88711	down-regulated
CG2254	569.877	-1.62977	0.309608	-5.26397	1.40981e-07	1.47924e-06	5.82996	down-regulated
Ate1	2281.82	-0.823758	0.128426	-6.41424	1.41525e-10	2.20632e-09	8.65633	down-regulated
CG16817	11165.5	-0.573673	0.0957446	-5.9917	2.07661e-09	2.78028e-08	7.55591	down-regulated
Vha100-5	611.318	-1.58631	0.228343	-6.94705	3.73009e-12	6.71097e-11	10.1732	down-regulated
CG13243	13.7966	-6.76532	2.13275	-3.17211	0.00151333	0.00699127	2.15544	down-regulated
CG14526	374.395	-3.69581	0.31965	-11.5621	6.41532e-31	4.59716e-29	28.3375	down-regulated
CG31694	6342.03	-0.55765	0.0932247	-5.98179	2.20702e-09	2.94861e-08	7.53038	down-regulated
CG9945	1358.51	-1.16708	0.185348	-6.29671	3.04034e-10	4.5703e-09	8.34006	down-regulated
Hil	872	-0.7028	0.203126	-3.45992	0.000540327	0.00281479	2.55055	down-regulated
CG33170	1514.81	-0.578285	0.192331	-3.00672	0.00264087	0.0112143	1.95023	down-regulated
dup	1127.62	-0.761489	0.176146	-4.32306	1.53878e-05	0.000112963	3.94706	down-regulated
Ptp52F	3194.17	-3.00257	0.126895	-23.6618	8.91546e-124	6.24677e-121	120.204	down-regulated
CG7376	656.464	-0.754363	0.215986	-3.49265	0.000478259	0.002528	2.59722	down-regulated
CG31233	2440.47	-2.09725	0.176884	-11.8566	1.98876e-32	1.51098e-30	29.8207	down-regulated
CG43172	8.51877	-6.06851	2.39789	-2.53077	0.0113812	0.0381046	1.41902	down-regulated
CG11340	994.734	-3.75047	1.29402	-2.89831	0.00375185	0.0150647	1.82204	down-regulated
CG3999	9.17001	-6.17448	2.41774	-2.55383	0.0106547	0.0361422	1.44199	down-regulated
Mal-A7	1323.48	-2.75884	0.328298	-8.40347	4.33466e-17	1.26256e-15	14.8987	down-regulated
CG13946	26.6374	-7.71397	1.78786	-4.31464	1.59862e-05	0.000116948	3.93201	down-regulated
GstE13	753.304	-0.983954	0.243967	-4.03314	5.50361e-05	0.000358531	3.44547	down-regulated
ckn	848.528	-0.761376	0.185483	-4.10482	4.04626e-05	0.00027153	3.56618	down-regulated
CG7311	33.1762	-2.52431	0.970039	-2.60227	0.00926082	0.0321845	1.49235	down-regulated
CG3809	12.6724	-6.64201	2.10784	-3.1511	0.00162657	0.00745702	2.12743	down-regulated
CG9512	155.678	-1.88839	0.417756	-4.52031	6.17488e-06	4.89796e-05	4.30998	down-regulated
CR43474	26.7534	-2.90951	1.10418	-2.635	0.00841362	0.0297902	1.52593	down-regulated
CG33923	8.61337	-6.08478	2.36402	-2.57391	0.0100557	0.0344628	1.46265	down-regulated
mesh	9789.9	-1.7894	0.101531	-17.6241	1.60902e-69	4.05858e-67	66.3916	down-regulated
CG14540	29.2047	-7.84682	1.76714	-4.44042	8.97847e-06	6.87949e-05	4.16244	down-regulated
Amy-p	18006	-2.71953	0.567164	-4.79497	1.62699e-06	1.44403e-05	4.84042	down-regulated
Cyp6a18	51.7571	-1.93753	0.710994	-2.7251	0.00642812	0.0238797	1.62197	down-regulated
Ork1	25.6077	-7.65679	1.79825	-4.25792	2.0634e-05	0.000147946	3.8299	down-regulated
Pfk	2317.69	-1.05673	0.133154	-7.93615	2.08546e-15	5.16736e-14	13.2867	down-regulated
CG17715	609.448	-0.632057	0.215199	-2.93708	0.0033132	0.0135669	1.86752	down-regulated
CG12042	863.884	-0.547812	0.18956	-2.88991	0.00385347	0.015409	1.81223	down-regulated
PH4alphaEFB	1211.02	-0.99554	0.162219	-6.13703	8.40784e-10	1.18745e-08	7.92538	down-regulated
CG4723	71.0364	-1.94151	0.716354	-2.71027	0.00672277	0.0247555	1.60633	down-regulated
Ance	1114.69	-1.10316	0.170119	-6.48466	8.89327e-11	1.41084e-09	8.85052	down-regulated
Pbgs	1197.83	-0.576666	0.159636	-3.61237	0.000303406	0.00167391	2.77627	down-regulated
Obp99c	73.9397	-3.89288	1.07381	-3.6253	0.000288631	0.00160433	2.79471	down-regulated
Mdh2	10676.8	-0.625585	0.0918568	-6.81043	9.73043e-12	1.69036e-10	9.77202	down-regulated
spz	4921.5	-3.46877	0.118727	-29.2164	1.20065e-187	1.89283e-184	183.723	down-regulated
spict	1444.68	-0.97486	0.165395	-5.89413	3.76659e-09	4.84243e-08	7.31494	down-regulated
CG34250	129.12	-1.20565	0.462439	-2.60715	0.00912994	0.0318153	1.49736	down-regulated
Galt	1517.56	-0.829451	0.148047	-5.60263	2.1112e-08	2.50013e-07	6.60204	down-regulated
mfas	645.091	-2.24714	0.219455	-10.2396	1.3174e-24	6.56719e-23	22.1826	down-regulated
IM10	52.2276	-3.3022	0.781629	-4.22477	2.39184e-05	0.000169092	3.77188	down-regulated
Rcd2	2600.43	-2.1216	0.151693	-13.9861	1.89493e-44	2.17263e-42	41.663	down-regulated
CG31740	202.176	-5.93607	2.0208	-2.93749	0.00330881	0.0135578	1.86781	down-regulated
Adgf-A	2849.9	-0.710111	0.140527	-5.05321	4.34453e-07	4.26075e-06	5.37051	down-regulated
CR45215	38.3936	-2.47432	0.856446	-2.88905	0.00386406	0.0154367	1.81145	down-regulated
bchs	1357.83	-0.657221	0.205149	-3.20363	0.00135706	0.00636018	2.19653	down-regulated
Ada2b	1943.5	-0.988467	0.165334	-5.97862	2.2503e-09	3.00009e-08	7.52287	down-regulated
CoVIII	3093.68	-0.989613	0.117521	-8.42073	3.74138e-17	1.09736e-15	14.9597	down-regulated
mkg-p	597.407	-0.8499	0.29645	-2.86693	0.00414476	0.016428	1.78442	down-regulated
NimB2	2038.88	-13.972	1.44953	-9.63895	5.47456e-22	2.34051e-20	19.6307	down-regulated
pes	4252.59	-1.04702	0.108969	-9.60839	7.36904e-22	3.11873e-20	19.506	down-regulated
CG34132	571.306	-0.74853	0.219299	-3.41328	0.000641859	0.00328004	2.48412	down-regulated
CG43343	517.004	-0.734945	0.235687	-3.11831	0.00181893	0.0082135	2.08547	down-regulated
CG14655	14.1794	-6.80392	2.05051	-3.31817	0.000906098	0.00446569	2.35011	down-regulated
CG12860	167.236	-3.33379	0.448629	-7.43105	1.07737e-13	2.28366e-12	11.6414	down-regulated
CG33308	9.59161	-6.23969	2.30818	-2.7033	0.00686544	0.0251706	1.59911	down-regulated
CG5210	665.246	-3.27082	0.312146	-10.4785	1.08469e-25	5.72388e-24	23.2423	down-regulated
Arp5	544.286	-0.572282	0.233822	-2.44752	0.0143844	0.0462324	1.33505	down-regulated
CG7565	1979.41	-1.59468	0.146238	-10.9047	1.09411e-27	6.57089e-26	25.1824	down-regulated
CG15186	433.088	-1.6651	0.269149	-6.18654	6.14971e-10	8.92522e-09	8.04938	down-regulated
CCHa1	455.421	-1.07509	0.271935	-3.95347	7.7026e-05	0.000486455	3.31296	down-regulated
CG43816	16.7989	-5.58789	1.94052	-2.87958	0.00398199	0.0158525	1.7999	down-regulated
Mdr50	302.152	-0.845841	0.332523	-2.54371	0.0109684	0.0369775	1.43206	down-regulated
CG32445	31.3132	-5.49693	1.41739	-3.8782	0.000105232	0.000644579	3.19072	down-regulated
Mipp1	283.355	-1.89151	0.472722	-4.00132	6.29913e-05	0.000404916	3.39263	down-regulated
CG5432	14.4604	-6.83243	2.03588	-3.35601	0.000790768	0.00395133	2.40326	down-regulated
Cyp4d20	112.02	-9.78582	1.53496	-6.37531	1.82593e-10	2.81523e-09	8.55049	down-regulated
CG3987	6859.19	-0.832676	0.10533	-7.90538	2.67125e-15	6.4913e-14	13.1877	down-regulated
rho	880.861	-0.59386	0.215281	-2.75854	0.00580609	0.0219175	1.65921	down-regulated
CR45275	12.0588	-6.56951	2.42407	-2.71012	0.00672596	0.02476	1.60625	down-regulated
CG7778	52.1728	-1.82794	0.725356	-2.52006	0.0117334	0.0390555	1.40832	down-regulated
CG32240	11.413	-6.49104	2.17004	-2.99121	0.00277877	0.0117171	1.93118	down-regulated
CG9641	561.605	-0.555226	0.220545	-2.51752	0.0118185	0.0392869	1.40575	down-regulated
Or85c	15.3802	-6.92173	2.01791	-3.43015	0.000603246	0.0031079	2.50753	down-regulated
Tsp86D	712.439	-0.677433	0.199844	-3.3898	0.000699429	0.00353981	2.45102	down-regulated
dre4	6657.38	-0.522859	0.111348	-4.69572	2.65672e-06	2.26702e-05	4.64454	down-regulated
CG15829	151.784	-1.50385	0.41941	-3.58562	0.000336274	0.00183915	2.73538	down-regulated
CG5724	383.72	-3.66045	0.337571	-10.8435	2.14098e-27	1.26178e-25	24.899	down-regulated
CR45281	732.479	-0.565927	0.215838	-2.622	0.00874156	0.0306857	1.51306	down-regulated
CG8735	3457.8	-0.883919	0.115542	-7.65017	2.0071e-14	4.52028e-13	12.3448	down-regulated
hdly	50823	-0.984101	0.0778674	-12.6382	1.30057e-36	1.14705e-34	33.9404	down-regulated
CG12868	1058.14	-0.894505	0.207267	-4.31572	1.59084e-05	0.000116446	3.93387	down-regulated
[truncated: 198 more rows]
