# Supplementary material for: Phase separation of BuGZ regulates gut regeneration and aging through interaction with m6A regulators
Source: Nat Commun. 2023 Oct 23;14:6700. doi: 10.1038/s41467-023-42474-1 (PMC10593810; doi:10.1038/s41467-023-42474-1)
Supplement: Supplementary file 6 — Supplementary Data 3 [file 41467_2023_42474_MOESM6_ESM.xlsx]

## Sheet: Sheet1
Table S3. Full Drosophila genotypes as they appear in each figure panel
Fig. 1
A	w-; esg-LacZ/+; BuGZ-FLAGBDSC:67713/+
H	w-; +/+; BuGZ-FLAGBDSC:67713/BuGZ-FLAGBDSC:67713
J	w-; esg-Gal4, UAS-GFP, tub-Gal80ts/+; UAS-BuGZFL-HA/+
N to R	w-; esg-Gal4, UAS-GFP, tub-Gal80ts/+; UAS-BuGZFL-HA/+
Fig. 2
A	w-; esg-Gal4, UAS-GFP, tub-Gal80ts/UAS-LacZ; +/+
	w-; esg-Gal4, UAS-GFP, tub-Gal80ts/+; UAS-BuGZ RNAiBDSC:27996/+
D	NRE-lacZ; esg-Gal4, UAS-GFP/UAS-LacZ; tub-Gal80ts, NRE-Gal80/+
	NRE-lacZ; esg-Gal4, UAS-GFP/+; tub-Gal80ts, NRE-Gal80/BuGZ RNAiBDSC:27996
	NRE-lacZ; esg-Gal4, UAS-GFP/BuGZ RNAiv104498; tub-Gal80ts, NRE-Gal80/+
E	w-; NRE-Gal4, UAS-GFP, tub-Gal80ts/UAS-LacZ; /+
	w-; NRE-Gal4, UAS-GFP, tub-Gal80ts/+; BuGZ RNAiBDSC:27996/+
	w-; NRE-Gal4, UAS-GFP, tub-Gal80ts/BuGZ RNAiv104498; +/+
F	w-; 386Y-Gal4/UAS-LacZ;+ /+
	w-; 386Y-Gal4/+;BuGZ RNAiBDSC:27996 /+
	w-; 386Y-Gal4/BuGZ RNAiv104498;+ /+
H	yw, hsFLP, tub-Gal4, UAS-GFP,tub-Gal80/+; FRT40A/FRT40A; +/+
	yw, hsFLP, tub-Gal4, UAS-GFP,tub-Gal80/+; FRT40A/FRT40A,BuGZ8; +/+
	yw, hsFLP, tub-Gal4, UAS-GFP,tub-Gal80/+; FRT40A/FRT40A; UAS-BuGZFL-HA/+
	yw, hsFLP, tub-Gal4, UAS-GFP,tub-Gal80/+; FRT40A/FRT40A,BuGZ8; UAS-BuGZFL-HA/+
K	yw, hsFLP/+; Act.FRT-CD2-FRT.Gal4,UAS-GFP/UAS-LacZ; /+
	yw, hsFLP/+; Act.FRT-CD2-FRT.Gal4,UAS-GFP/+; BuGZ RNAiBDSC:27996/+
L	w-; esg-Gal4, UAS-GFP, tub-Gal80ts/UAS-LacZ; +/+
	w-; esg-Gal4, UAS-GFP, tub-Gal80ts/+; UAS-BuGZ RNAiBDSC:27996/+
	w-; esg-Gal4, UAS-GFP, tub-Gal80ts/+; UAS-BuGZFL-HA/+
Fig. 3
B	w-; esg-Gal4, UAS-GFP, tub-Gal80ts/+; UAS-BuGZFL-HA/+
	w-; esg-Gal4, UAS-GFP, tub-Gal80ts/+; UAS-BuGZ13S-HA/+
I	yw, hsFLP, tub-Gal4, UAS-GFP,tub-Gal80/+; FRT40A/FRT40A; +/+
	yw, hsFLP, tub-Gal4, UAS-GFP,tub-Gal80/+; FRT40A/FRT40A,BuGZ8; +/+
	yw, hsFLP, tub-Gal4, UAS-GFP,tub-Gal80/+; FRT40A/FRT40A; UAS-BuGZFL-HA/+
	yw, hsFLP, tub-Gal4, UAS-GFP,tub-Gal80/+; FRT40A/FRT40A,BuGZ8; UAS-BuGZFL-HA/+
	yw, hsFLP, tub-Gal4, UAS-GFP,tub-Gal80/+; FRT40A/FRT40A; UAS-BuGZ13S-HA/+
	yw, hsFLP, tub-Gal4, UAS-GFP,tub-Gal80/+; FRT40A/FRT40A,BuGZ8; UAS-BuGZ13S-HA/+
J	w-; esg-Gal4, UAS-GFP, tub-Gal80ts/UAS-LacZ; +/+
	w-; esg-Gal4, UAS-GFP, tub-Gal80ts/UAS-BuGZC-HA; +/+
	w-; esg-Gal4, UAS-GFP, tub-Gal80ts/ UAS-BuGZCS-HA;+/+
M	w-; esg-Gal4/+;FLAG-BuGZ/+
	w-; esg-Gal4/UAS-BuGZC-HA; FLAG-BuGZ/+
	w-; esg-Gal4/ UAS-BuGZCS-HA;FLAG-BuGZ/+
N	w-; esg-Gal4, UAS-GFP, tub-Gal80ts/+; UAS-BuGZFL-HA/+
	w-; esg-Gal4, UAS-GFP, tub-Gal80ts/UAS-BuGZC-HA; UAS-BuGZFL-HA/+
	w-; esg-Gal4, UAS-GFP, tub-Gal80ts/ UAS-BuGZCS-HA;UAS-BuGZFL-HA/+
Fig. 4
A	w-; esg-Gal4, UAS-GFP, tub-Gal80ts/UAS-LacZ; +/+
	w-; esg-Gal4, UAS-GFP, tub-Gal80ts/+; UAS-BuGZ RNAiBDSC:27996/+
	w-; esg-Gal4, UAS-GFP, tub-Gal80ts/+; UAS-YT521-B RNAiTHU1532/+
	w-; esg-Gal4, UAS-GFP, tub-Gal80ts/+; UAS-YT521-B RNAiTHU1532/UAS-BuGZ RNAiBDSC:27996
D	yw, hsFLP, tub-Gal4, UAS-GFP,tub-Gal80/+; FRT40A/FRT40A; +/+
	yw, hsFLP, tub-Gal4, UAS-GFP,tub-Gal80/+; FRT40A/FRT40A,BuGZ8; +/+
	yw, hsFLP, tub-Gal4, UAS-GFP,tub-Gal80/+; FRT40A/FRT40A; UAS-YT521-B RNAiTHU1532/+
	yw, hsFLP, tub-Gal4, UAS-GFP,tub-Gal80/+; FRT40A/FRT40A,BuGZ8; UAS-YT521-B RNAiTHU1532/+
F	w-; esg-Gal4, UAS-GFP, tub-Gal80ts/UAS-LacZ; +/+
	w-; esg-Gal4, UAS-GFP, tub-Gal80ts/UAS-YT521-BBDSC:77884; +/+
	w-; esg-Gal4, UAS-GFP, tub-Gal80ts/+; UAS-BuGZFL-HA/+
	w-; esg-Gal4, UAS-GFP, tub-Gal80ts/UAS-YT521-BBDSC:77884; UAS-BuGZFL-HA/+
I to K	w-; esg-Gal4, UAS-GFP, tub-Gal80ts/UAS-LacZ; +/+
	w-; esg-Gal4, UAS-GFP, tub-Gal80ts/UAS-YT521-BBDSC:77884; +/+
	w-; esg-Gal4, UAS-GFP, tub-Gal80ts/+; UAS-BuGZFL-HA/+
	w-; esg-Gal4, UAS-GFP, tub-Gal80ts/UAS-YT521-BBDSC:77884; UAS-BuGZFL-HA/+
	w-; esg-Gal4, UAS-GFP, tub-Gal80ts/+; UAS-YT521-B RNAiTHU1532/+
L	w-; esg-Gal4, UAS-GFP, tub-Gal80ts/UAS-LacZ; +/+
	w-; esg-Gal4, UAS-GFP, tub-Gal80ts/+; UAS-YT521-B RNAiTHU1532/+
	w-; esg-Gal4, UAS-GFP, tub-Gal80ts/+; UAS-BuGZ RNAiBDSC:27996/+
	w-; esg-Gal4, UAS-GFP, tub-Gal80ts/+; UAS-BuGZ RNAiBDSC:27996/UAS-YT521-B RNAiTHU1532
Fig. 5
A	BuGZ-FLAGBDSC:67713/BuGZ-FLAGBDSC:67713
B	w-; esg-Gal4, UAS-GFP, tub-Gal80ts/+; UAS-BuGZFL-HA/+
	w-; esg-Gal4, UAS-GFP, tub-Gal80ts/+; UAS-BuGZΔZinc-HA/+
C-E	w-; esg-Gal4, UAS-GFP, tub-Gal80ts/UAS-LacZ; +/+
	w-; esg-Gal4, UAS-GFP, tub-Gal80ts/+; UAS-BuGZFL-HA/+
	w-; esg-Gal4, UAS-GFP, tub-Gal80ts/+; UAS-BuGZΔZinc-HA/+
F-I	w-; esg-Gal4, UAS-GFP, tub-Gal80ts/+; UAS-BuGZFL-HA/+
	w-; esg-Gal4, UAS-GFP, tub-Gal80ts/+; UAS-BuGZΔZinc-HA/+
Fig. 6
A to D	w-; esg-Gal4, UAS-GFP, tub-Gal80ts/UAS-mCherry; UAS-BuGZFL-HA/+
	w-; esg-Gal4, UAS-GFP, tub-Gal80ts/UAS-Ime4BDSC:77882; UAS-BuGZFL-HA/+
	w-; esg-Gal4, UAS-GFP, tub-Gal80ts/+; UAS-BuGZFL-HA/UAS-Mettl14
E to J	w-; esg-Gal4, UAS-GFP, tub-Gal80ts/UAS-mCherry; UAS-BuGZFL-HA/+
	w-; esg-Gal4, UAS-GFP, tub-Gal80ts/+; UAS-BuGZFL-HA/UAS-Ime4 RNAiv20969
	w-; esg-Gal4, UAS-GFP, tub-Gal80ts/+; UAS-BuGZFL-HA/UAS-Mettl14 RNAiv48560
fig. S1
A	w-; esg-LacZ/+; BuGZ-FLAGBDSC:67713/+
B	w-; +/+; BuGZ-FLAG/BuGZ-FLAGBDSC:67713
C	NRE-LacZ; +/+; +/BuGZ-FLAGBDSC:67713
F-I	w-; esg-Gal4, UAS-GFP, tub-Gal80ts/+; UAS-BuGZFL-HA/+
fig. S3
A	w-; +/+; Tub-Gal4/+
	w-; UAS-BuGZ RNAiv104498/+; Tub-Gal4/+
	w-; +/+; Tub-Gal4/UAS-BuGZ RNAiBDSC:27996
B	w-; +/+; Tub-Gal4/+
	w-; +/+; Tub-Gal4/UAS-BuGZ FL
C to D	w-; esg-Gal4, UAS-GFP, tub-Gal80ts/UAS-LacZ; +/+
	w-; esg-Gal4, UAS-GFP, tub-Gal80ts/+; UAS-BuGZ RNAiBDSC:27996/+
	w-; esg-Gal4, UAS-GFP, tub-Gal80ts/+; UAS-BuGZ RNAiv104498/+
E-H	NRE-lacZ; esg-Gal4, UAS-GFP/UAS-LacZ; tub-Gal80ts, NRE-Gal80/+
	NRE-lacZ; esg-Gal4, UAS-GFP/+; tub-Gal80ts, NRE-Gal80/BuGZ RNAiBDSC:27996
	NRE-lacZ; esg-Gal4, UAS-GFP/BuGZ RNAiv104498; tub-Gal80ts, NRE-Gal80/+
	w-; NRE-Gal4, UAS-GFP, tub-Gal80ts/UAS-LacZ; /+
	w-; NRE-Gal4, UAS-GFP, tub-Gal80ts/+; BuGZ RNAiBDSC:27996/+
	w-; NRE-Gal4, UAS-GFP, tub-Gal80ts/BuGZ RNAiv104498; +/+
	w-; 386Y-Gal4/UAS-LacZ;+ /+
	w-; 386Y-Gal4/+;BuGZ RNAiBDSC:27996 /+
	w-; 386Y-Gal4/BuGZ RNAiv104498;+ /+
J-N	w-; esg-Gal4, UAS-GFP, tub-Gal80ts/UAS-LacZ; +/+
	w-; esg-Gal4, UAS-GFP, tub-Gal80ts/+; UAS-BuGZ RNAiBDSC:27996/+
O-R	yw, hsFLP, tub-Gal4, UAS-GFP,tub-Gal80/+; FRT40A/FRT40A; +/+
	yw, hsFLP, tub-Gal4, UAS-GFP,tub-Gal80/+; FRT40A/FRT40A,BuGZ8; +/+
S	yw, hsFLP, tub-Gal4, UAS-GFP,tub-Gal80/NRE-LacZ; FRT40A/FRT40A; +/+
	yw, hsFLP, tub-Gal4, UAS-GFP,tub-Gal80/NRE-LacZ; FRT40A/FRT40A,BuGZ8; +/+
fig. S4
B to H	w-; esg-Gal4, UAS-GFP, tub-Gal80ts/UAS-LacZ; +/+
	w-; esg-Gal4, UAS-GFP, tub-Gal80ts/+; UAS-BuGZFL-HA/+
	w-; esg-Gal4, UAS-GFP, tub-Gal80ts/+; UAS-BuGZ13S-HA/+
	w-; esg-Gal4, UAS-GFP, tub-Gal80ts/UAS-BuGZC-HA; UAS-BuGZFL-HA/+
	w-; esg-Gal4, UAS-GFP, tub-Gal80ts/ UAS-BuGZCS-HA;UAS-BuGZFL-HA/+
	w-; esg-Gal4, UAS-GFP, tub-Gal80ts/UAS-LacZ; +/+
	w-; esg-Gal4, UAS-GFP, tub-Gal80ts/+; UAS-BuGZ RNAiBDSC:27996/+
	w-; esg-Gal4, UAS-GFP, tub-Gal80ts/UAS-BuGZC-HA; +/+
	w-; esg-Gal4, UAS-GFP, tub-Gal80ts/ UAS-BuGZCS-HA;+/+
I	w-; esg-Gal4, UAS-GFP, tub-Gal80ts/UAS-LacZ; +/+
	w-; esg-Gal4, UAS-GFP, tub-Gal80ts/+; UAS-BuGZ RNAiBDSC:27996/+
	w-; esg-Gal4, UAS-GFP, tub-Gal80ts/+; UAS-BuGZFL-HA/+
	w-; esg-Gal4, UAS-GFP, tub-Gal80ts/+; UAS-BuGZ13S-HA/+
J	w-; esg-Gal4, UAS-GFP, tub-Gal80ts/UAS-LacZ; +/+
	w-; esg-Gal4, UAS-GFP, tub-Gal80ts/UAS-BuGZC-HA; +/+
	w-; esg-Gal4, UAS-GFP, tub-Gal80ts/ UAS-BuGZCS-HA;+/+
	w-; esg-Gal4, UAS-GFP, tub-Gal80ts/+; UAS-BuGZFL-HA/+
	w-; esg-Gal4, UAS-GFP, tub-Gal80ts/UAS-BuGZC-HA; UAS-BuGZFL-HA/+
	w-; esg-Gal4, UAS-GFP, tub-Gal80ts/ UAS-BuGZCS-HA;UAS-BuGZFL-HA/+
K-M	w-; esg-Gal4, UAS-GFP, tub-Gal80ts/UAS-LacZ; +/+
	w-; esg-Gal4, UAS-GFP, tub-Gal80ts/UAS-BuGZC-HA; +/+
	w-; esg-Gal4, UAS-GFP, tub-Gal80ts/ UAS-BuGZCS-HA;+/+
N	w-; esg-Gal4, UAS-GFP, tub-Gal80ts/UAS-LacZ; +/+
	w-; esg-Gal4, UAS-GFP, tub-Gal80ts/+; UAS-BuGZ RNAiBDSC:27996/+
O	w-; esg-Gal4, UAS-GFP, tub-Gal80ts/UAS-LacZ; +/+
	w-; esg-Gal4, UAS-GFP, tub-Gal80ts/UAS-BuGZC-HA; +/+
	w-; esg-Gal4, UAS-GFP, tub-Gal80ts/ UAS-BuGZCS-HA;+/+
fig. S5
B	w-; esg-Gal4, UAS-GFP, tub-Gal80ts/UAS-LacZ; +/+
	w-; esg-Gal4, UAS-GFP, tub-Gal80ts/+; UAS-Ime4 RNAiv20969/+
	w-; esg-Gal4, UAS-GFP, tub-Gal80ts/+; UAS-Mettl14 RNAiv48560/+
	w-; esg-Gal4, UAS-GFP, tub-Gal80ts/UAS-fl(2)d RNAiTH02871.N; +/+
	w-; esg-Gal4, UAS-GFP, tub-Gal80ts/+; UAS-nito RNAiTHU0697 ; +/+
	w-; esg-Gal4, UAS-GFP, tub-Gal80ts/ UAS-vir RNAiTH02977.N; +/+
	w-; esg-Gal4, UAS-GFP, tub-Gal80ts/+; UAS-YT521-B RNAiTHU1532/+
	w-; esg-Gal4, UAS-GFP, tub-Gal80ts/UAS-LacZ; +/UAS-BuGZ RNAiBDSC:27996
	w-; esg-Gal4, UAS-GFP, tub-Gal80ts/+; UAS-Ime4 RNAiv20969/UAS-BuGZ RNAiBDSC:27996
	w-; esg-Gal4, UAS-GFP, tub-Gal80ts/+; UAS-Mettl14 RNAiv48560/UAS-BuGZ RNAiBDSC:27996
	w-; esg-Gal4, UAS-GFP, tub-Gal80ts/UAS-fl(2)d RNAiTH02871.N; +/UAS-BuGZ RNAiBDSC:27996
	w-; esg-Gal4, UAS-GFP, tub-Gal80ts/+; UAS-nito RNAiTHU0697 ; +/UAS-BuGZ RNAiBDSC:27996
	w-; esg-Gal4, UAS-GFP, tub-Gal80ts/ UAS-vir RNAiTH02977.N; +/UAS-BuGZ RNAiBDSC:27996
	w-; esg-Gal4, UAS-GFP, tub-Gal80ts/+; UAS-YT521-B RNAiTHU1532/UAS-BuGZ RNAiBDSC:27996
D-F	w-; esg-Gal4, UAS-GFP, tub-Gal80ts/UAS-LacZ; +/+
	w-; esg-Gal4, UAS-GFP, tub-Gal80ts/+; UAS-YT521-B RNAiTHU1532/+
G-I	w-; esg-Gal4, UAS-GFP, tub-Gal80ts/UAS-LacZ; +/+
	w-; esg-Gal4, UAS-GFP, tub-Gal80ts/UAS-YT521-BBDSC:77884;; +/+
fig. S6
A to B	w-; esg-Gal4, UAS-GFP, tub-Gal80ts/UAS-LacZ; +/+
	w-; esg-Gal4, UAS-GFP, tub-Gal80ts/+; UAS-BuGZ RNAiBDSC:27996/+
E	w-; esg-Gal4, UAS-GFP, tub-Gal80ts/+; UAS-BuGZFL-HA/+
	w-; esg-Gal4, UAS-GFP, tub-Gal80ts/+; UAS-BuGZ13S-HA/+
F	w-; esg-Gal4, UAS-GFP, tub-Gal80ts/UAS-LacZ; +/+
	w-; esg-Gal4, UAS-GFP, tub-Gal80ts/UAS-BuGZC-HA; +/+
	w-; esg-Gal4, UAS-GFP, tub-Gal80ts/ UAS-BuGZCS-HA;+/+
H	w-; esg-Gal4, UAS-GFP, tub-Gal80ts/YT521-B-Luciferase; +/+
	w-; esg-Gal4, UAS-GFP, tub-Gal80ts/YT521-B-Luciferase; UAS-BuGZ RNAiBDSC:27996/+
	w-; esg-Gal4, UAS-GFP, tub-Gal80ts/YT521-B-Luciferase; UAS-BuGZFL-HA/+
	w-; esg-Gal4, UAS-GFP, tub-Gal80ts/YT521-B-Luciferase; UAS-BuGZ13S-HA/+
I	w-; esg-Gal4, UAS-GFP, tub-Gal80ts/+; UAS-BuGZFL-HA/+
	w-; esg-Gal4, UAS-GFP, tub-Gal80ts/+; UAS-BuGZ13S-HA/+
J	w-; esg-Gal4/+;FLAG-BuGZ/+
	w-; esg-Gal4/UAS-BuGZC-HA; FLAG-BuGZ/+
	w-; esg-Gal4/ UAS-BuGZCS-HA;FLAG-BuGZ/+
fig. S7
C	yw, hsFLP, tub-Gal4, UAS-GFP,tub-Gal80/+; FRT40A/FRT40A; +/+
	yw, hsFLP, tub-Gal4, UAS-GFP,tub-Gal80/+; FRT40A/FRT40A,BuGZ8; +/+
	yw, hsFLP, tub-Gal4, UAS-GFP,tub-Gal80/+; FRT40A/FRT40A,BuGZ8; UAS-EGFR CABDSC:9533/+
	yw, hsFLP, tub-Gal4, UAS-GFP,tub-Gal80/+; FRT40A/FRT40A,BuGZ8; UAS-Ras85D/+
E	w-; esg-Gal4, UAS-GFP, tub-Gal80ts/UAS-LacZ; +/+
	w-; esg-Gal4, UAS-GFP, tub-Gal80ts/+; UAS-YT521-B RNAiTHU1532/+
	w-; esg-Gal4, UAS-GFP, tub-Gal80ts/UAS-EGFR DNBDSC:5364; +/+
	w-; esg-Gal4, UAS-GFP, tub-Gal80ts/UAS-EGFR DNBDSC:5364; UAS-YT521-B RNAiTHU1532/+
H	w-; esg-Gal4, UAS-GFP, tub-Gal80ts/UAS-LacZ; +/+
	w-; esg-Gal4, UAS-GFP, tub-Gal80ts/UAS-YT521-BBDSC:77884; +/+
	w-; esg-Gal4, UAS-GFP, tub-Gal80ts/+; UAS-BuGZFL-HA/+
	w-; esg-Gal4, UAS-GFP, tub-Gal80ts/UAS-YT521-BBDSC:77884; UAS-BuGZFL-HA/+
I	w-; esg-Gal4, UAS-GFP, tub-Gal80ts/UAS-LacZ; +/+
	w-; esg-Gal4, UAS-GFP, tub-Gal80ts/; +/UAS-YT521-B RNAiTHU1532
	w-; esg-Gal4, UAS-GFP, tub-Gal80ts/+; UAS-BuGZ RNAiBDSC:27996/+
	w-; esg-Gal4, UAS-GFP, tub-Gal80ts;UAS-YT521-B RNAi/UAS-BuGZ RNAi
fig. S9
C-E	w-; esg-Gal4, UAS-GFP, tub-Gal80ts/UAS-LacZ; +/+
	w-; esg-Gal4, UAS-GFP, tub-Gal80ts/+; UAS-Ime4 RNAiv20969/+
	w-; esg-Gal4, UAS-GFP, tub-Gal80ts/+; UAS-Mettl14 RNAiv48560/+
	w-; esg-Gal4, UAS-GFP, tub-Gal80ts/+; UAS-BuGZ RNAi BDSC:27996/+
	w-; esg-Gal4, UAS-GFP, tub-Gal80ts/+; UAS-BuGZ RNAi BDSC:27996/UAS-Ime4 RNAiv20969
	w-; esg-Gal4, UAS-GFP, tub-Gal80ts/+; UAS-BuGZ RNAi BDSC:27996/UAS-Mettl14 RNAiv48560
F-H	w-; esg-Gal4, UAS-GFP, tub-Gal80ts/UAS-LacZ; +/+
	w-; esg-Gal4, UAS-GFP, tub-Gal80ts/+; UAS-Ime4 RNAiv20969/+
	w-; esg-Gal4, UAS-GFP, tub-Gal80ts/+; UAS-Mettl14 RNAiv48560/+
I-J	yw, hsFLP, tub-Gal4, UAS-GFP,tub-Gal80/+; FRT40A/FRT40A; +/+
	yw, hsFLP, tub-Gal4, UAS-GFP,tub-Gal80/+; FRT40A/FRT40A; UAS-Ime4 RNAiv20969/+
	yw, hsFLP, tub-Gal4, UAS-GFP,tub-Gal80/+; FRT40A/FRT40A; UAS-Mettl14 RNAiv48560/+
	yw, hsFLP, tub-Gal4, UAS-GFP,tub-Gal80/+; FRT40A/FRT40A; +/+
	yw, hsFLP, tub-Gal4, UAS-GFP,tub-Gal80/+; FRT40A/FRT40A,BuGZ8; UAS-Ime4 RNAiv20969/+
	yw, hsFLP, tub-Gal4, UAS-GFP,tub-Gal80/+; FRT40A/FRT40A,BuGZ8; UAS-Mettl14 RNAiv48560/+
K	w-; esg-Gal4, UAS-GFP, tub-Gal80ts/UAS-LacZ; +/+
	w-; esg-Gal4, UAS-GFP, tub-Gal80ts/UAS-Ime4BDSC:77882; +/+
	w-; esg-Gal4, UAS-GFP, tub-Gal80ts/+; +/UAS-Mettl14
