# Supplementary material for: Phase separation of BuGZ regulates gut regeneration and aging through interaction with m6A regulators
Source: Nat Commun. 2023 Oct 23;14:6700. doi: 10.1038/s41467-023-42474-1 (PMC10593810; doi:10.1038/s41467-023-42474-1)
Supplement: Supplementary file 8 — Source Data [file 41467_2023_42474_MOESM8_ESM.zip]

Archive with 15 entries (15 files):
- Source data/Figure 1.xlsx
- Source data/Figure 2.xlsx
- Source data/Figure 3.xlsx
- Source data/Figure 4.xlsx
- Source data/Figure 5.xlsx
- Source data/Figure 6.xlsx
- Source data/supplementary 1.xlsx
- Source data/supplementary 2.xlsx
- Source data/supplementary 3.xlsx
- Source data/supplementary 4.xlsx
- Source data/supplementary 5.xlsx
- Source data/supplementary 6.xlsx
- Source data/supplementary 7.xlsx
- Source data/supplementary 8.xlsx
- Source data/supplementary 9.xlsx
