# Supplementary material for: Phase separation of BuGZ regulates gut regeneration and aging through interaction with m6A regulators
Source: Nat Commun. 2023 Oct 23;14:6700. doi: 10.1038/s41467-023-42474-1 (PMC10593810; doi:10.1038/s41467-023-42474-1)
Supplement: Supplementary file 8 — Source Data [file 41467_2023_42474_MOESM8_ESM.zip › Source data/Figure 1.xlsx]

## Sheet: Figure 1
a		b		c		d		e				f			g			h			i		j		k			l			m			n
10 day merge	10 day red	10 day	30 day	10 day	30 day	10 day	30 day	10D	30D	+BLM	+PQ	Mock	+BLM	+PQ	Mock	+BLM	+PQ	Mock	+BLM	+PQ	mock merge	BuGZ	Before 4 ℃	BuGZ	Before 4 ℃	4℃ 1h	Recovered 1h	Before 4℃	4℃ 1h	Recovered 1h	Before 4℃	4℃ 1h	Recovered 1h	MERGE	anti-Fribrillarin	anti-HA(BuGZ)
		25670.9	121692	0.007	0.042	0	0	0.949987	11.1116	4.42123	7.08273	675.899	451.228	1477.98	0.001157	0.013503	0.010031	0	1	1					40169.3	14550.2	69737.5	0.012	0.002	0.003	1	0	8
		14596.7	135070	0.003	0.024	0	0	1.10042	8.47972	5.2745	7.87898	673.446	515.48	1204.21	0.002701	0.030093	0.013889	0	2	2					44426.5	8157.07	110024	0.008	0.003	0.006	2	0	7
		8583.87	122377	0.002	0.005	0	0	0.956589	9.15902	4.95033	7.54214	445.478	628.263	955.78	0.003858	0.017747	0.00463	0	2	3					67362.5	12896	49099.9	0.011	0.002	0.011	1	2	6
		13729.2	71768.8	0.001	0.006	0	5					611.229	473.182	1010.27	0.001929	0.017168	0.008102	0	3	1					44460	2571.29	65843.2	0.005	0.002	0.006	1	0	9
30 day merge	30 day red	18068.7	53883.1	0.003	0.007	0	1					556.409	1012.59	831.081	0.003086	0.015239	0.039931	0	0	2	with BLM merge	BuGZ	4℃ 1h	BuGZ	48599.7	12588.9	112098	0.007	0.005	0.006	2	0	4	o
		13211.8	99812.9	0.002	0.01	0	0					498.613	581.095	1218.61	0.005401	0.009066	0.013117	1	0	1					35138.1	6898.55	47554.3	0.007	0.000965	0.026	1	0	4	MERGE	ANTI-SUMO	anti-HA(BuGZ)
		5502.34	34812.7	0.002	0.012	0	2					778.912	620.202	1050.13	0.003858	0.016975	0.015239	0	0	1					33045.4	5633.15	65542.8	0.008	0.001	0.007	2	0	3
		4933.8	51214.6	0.002	0.008	0	3					843.487	483.442	1021.92	0.003858	0.006944	0.009066	0	0	2					34046.8	7218.51	77191.6	0.022	0.007	0.005	4	0	12
		8334.19	27999.5	0.004	0.007	0	5					554.088	537.029	1363.49	0.006559	0.009452	0.009838	2	2	2					16377.8	5658.19	66215.9	0.02	0.012	0.002	2	0	4
		6351.24	67024	0.004	0.005	0	3					492.618	363.938	1182.47	0.006173	0.020062	0.011767	1	0	1	with PQ merge	BuGZ	Recovered 1h	BuGZ	46608.6	28072.9	57083.9	0.019	0.004	0.007	1	0	5
		9745.06	52813.2	0.002	0.006	0	3					568.731	602.905	1324.63	0.006559	0.015432	0.013503	0	2	2					34865	15169.2	33688.6	0.014	0.004	0.008	2	0	4	p
		19464.4	24595	0.002	0.024	0	5					588.59	732.16	1045.85	0.008102	0.024691	0.024691	0	0	3					52814.8	12343.9	63944.6	0.007	0.014	0.008	2	0	5	MERGE	ANTI-γH2AVD	anti-HA(BuGZ)
		13732.3	36810.7	0.003	0.014	0	2					521.568	492.41	1477.8	0.00598	0.018904	0.017168	1	2	2					24724.5	20328.8	144453	0.006	0.005	0.006	3	0	3
		13569.1	19633.1	0	0.007	0	2					765.766	538.016	1012.12	0.002122	0.01659	0.013889	0	4	2					46849.2	8173.64	96704.7	0.012	0.003	0.008	2	0	4
		8725.53	23693.7	0	0.007	0	5					580.223	497.677	1273.98	0.005015	0.013889	0.006559	0	3	2					45577.3	12544.2	88302.2	0.01	0.002	0.004	1	0	9
		10352.1	119375	0	0.003	0	1					811.158	514.398	1528.73	0.002701	0.01331	0.01659	1	2	4					31173.2	7967.95	40299.2	0.006	0.000386	0.01	3	0	2
		16961.9	156805	0	0.003	0	2					536.534	461.635	1052.9	0.005401	0.015432	0.010031	0	1	3					50202.3	12917.2	94302.9	0.017	0.002	0.011	1	0	6	q
		13028.1	102395	0	0.005	0	1					695.607	680.816	1218.76	0.002315	0.011767	0.010031	0	0	2					65862.6	8803.24	29066.2	0.012	0.006	0.007	2	0	6	MERGE	ANTI-HP1α	anti-HA(BuGZ)
		25469.5	28149.8	0	0.006	0	4					464.762	449.261	1323.92	0.002315	0.012346	0.008488	1	2	3					43615.7	8193.57	67803.5	0.007	0.007	0.009	3	0	6
		40139.8	54743.6	0	0.008	0	2					618.868	307.729	1264.88	0.00598	0.018519	0.010031	2	4	3					56000.5	33933.5	41626.3	0.004	0.026	0.043	2	0	16
		6250.84	71301.8	0	0.012	0	1					691.562	707.448	1577.96	0.00463	0.011188	0.023534	2	3	2					22721.8	108913	31401.9	0.008	0.003	0.026	1	0	5
		7471.88	17313	0	0.017	0	6					682.101	773.617	1162.39	0.006559	0.024306	0.011188	0	2	1					25011.3	56403.4	37051.1	0.014	0.005	0.012	2	0	3
		12732.5	68694.6	0	0.006	0	1					833.068	325.214	1294.26	0.002315	0.017168	0.010417	0	2	1					19539	25661.1	34367.3	0.003	0.004	0.007	1	0	4	r
		4663.09	11481.2	0	0.005	0	2					683.29	713.018	1501.06	0.003858	0.018904	0.006944	2	2	3					34661.1	66943.5	34354.3	0.012	0.006	0.006	2	0	3	MERGE	ANTI-H3-k27	anti-HA(BuGZ)
		4524.32	154161	0	0.002	0	1					796.539	528.637	1308.35	0.006944	0.011767	0.006944	1	0	2					14512.9	23182.6	51209.4	0.015	0.002	0.003	1	0	3
		10700.4	80707.9	0	0.004	0	0					1101.33	676.223	1260.65	0.003858	0.009838	0.011188	0	0	4					48042.7	11524.5	42226.7	0.01	0.002	0.009	1	2	8
		4865.63	118376	0	0.003	0	0					907.449	351.406	1056.32	0.005015	0.011574	0.016204	0	0	2					26415	9009.35	47381.3	0.006	0.002	0.008	1	4	9
		1241.68	71028.2	0	0.004	0	0					488.658	630.274	1391.43	0.003858	0.011188	0.011574	2	2	3					62504.5	34842.4	56133.4	0.01	0.004	0.015	1	1	6
		20454.5	47890.6	0	0.007	0	0					510.743	492.257	1231.13	0.00463	0.015239	0.011574	1	0	2					40416.3	18505.7	26488.3	0.007	0.002	0.004	2	2	7
		16467.7	48086.4	0	0.007	0	1					440.833	422.631	1298.51	0.003858	0.011767	0.015239	2	0	2					16815.7	9743.39	39276.8	0.006	0.007	0.004	1	0	9
		10072.4	168894	0	0.013	0	3					347.347	653.009	1489.74	0.004051	0.010031	0.010031	1	0	4					65089.7	27104	48839.2	0.006	0.003	0.004	2	0	8
		13034.5	44843.5	0	0.012	0	2					393.293	776.222	1215.13	0.002315	0.008488	0.006559	2	3	2					50938.7	8628.56	38361.1	0.008	0.007	0.005	4	0	7
		13894.6	57311.1	0	0.005	0	2					565.413	415.51	1332.21	0.00463	0.008102	0.008488	0	2	2					26626.2	101276	20628.2	0.008	0.002	0.008	1	0	7
		54232.1	34868.4	0	0.008	0	1					699.422	651.965	1035.72	0.00463	0.015432	0.008488	0	3	2					35037.6	98315.4	23917	0.012	0.008	0.005	2	0	3
		12732.5	93859.8	0	0.008	0	3					648.989	582.919	996.444	0.006173	0.009838	0.015239	1	0	4					12516.7	37243.4	12936.5	0.008	0.007	0.002	1	0	3
		30434.5	200053	0	0.005	0	2					740.874	1106.55	1319.38	0.003858	0.013503	0.011574	2	1	4					30342.6	50919.1	19139.1	0.008	0.003	0.002	5	0	7
		16762.6		0	0.012	0	2					653.559	675.571	1306.81	0.003279	0.011188	0.008102	2	0	3					30339.4	26088.2	42687.5	0.008	0.007	0.005	2	0	7
		9269.08		0	0.01	0	2					512.152	680.375	1027.88	0.006559	0.009838	0.011767	0	0	3					11782.9	68785.1	29612.4	0.005	0.005	0.008	3	0	2
		58049.2		0	0.009	0	1					621.991	736.903	1444.92	0.003858	0.013503	0.012346	0	2	1					25698.5	151821	26571.9	0.003	0.002	0.005	1	0	7
		7395.73		0	0.008		2					598.546	876.731	1617.19	0.002315	0.016204	0.012346	0	0	3					26341.4	65851.8	22858.9	0.007	0.004	0.041	1	0	2
		107.9		0	0.01		1					395.295	1259.86	1214.32	0.003086	0.01331	0.015239	1	0	2					32864.5	51008.7	30049.2	0.007	0.007	0.022	1	0	5
		533.729		0	0.015		1					448.087	585.009	480.478	0.00598	0.011574	0.011574	2	2	1					10710.4	37531.4	18692	0.006	0.005	0.003	2	0	15
		6097.26		0	0.008		3					631.017	478.513	783.135	0.004051	0.009838	0.024306	1	1	2					15921.7	62523.8	16359.5	0.008	0.012	0.004	2	1	8
		2189.31		0	0.019		1					426.607	1370.65	843.843	0.002315	0.028164	0.012346	0	2	1					22559.7	69587.9	40337.6	0.008	0.007	0.014	1	5	3
		4414.07		0	0.011		3					461.903	1458.64	897.819	0.004051	0.011767	0.018904	0	0	3					25715.6	49171	22665.5	0.003	0.004	0.012	2	2	6
		6353.03		0	0.008		1					456.814	828.387	1176.51	0.001543	0.011574	0.009838	2	0	2					18765.6	30894	45203.7	0.007	0.002	0.011	1	3	5
		1279.01		0	0.014		4					752.491	639.913	1135.36	0.003858	0.024691	0.019676	0	2	2					15890.8	35776.1	54270.5	0.026	0.000772	0.003	2	4	6
		2505.8		0	0.006		1					453.894	448.333	807.789	0.001157	0.01331	0.008102	0	0	2					10295.9	93952.3	66501.5	0.01	0.006	0.004	2	0	6
		1184.9		0	0.022		3					566.383	1382.96	772.302	0.001543	0.015239	0.026235	0	0	2					31854	16316.3	50552.5	0.014	0.003	0.008	2	0	10
		3824		0	0.02		4					531.753	698.406	699.011	0.002701	0.010802	0.006944	1	2	2					39072.6	34350.2	35939.2	0.012	0.002	0.002	3	0	6
		878.332		0	0.012		3					538.074	392.824	578.887	0.006173	0.005401	0.013503	0	1	3					55066.4	123823	73707	0.013	0.002	0.007	1	0	8
		4994.61		0	0.01		7					474.649	537.22	682.884	0.003858	0.006944	0.012346	0	0	4					13984.2	17771	23917	0.007	0.002	0.005	1	0	10
		305.805		0	0.007		2					590.004	733.158	662.581	0.00598	0.008488	0.012346	0	2	3					41647.7	111372	12936.5	0.006	0.002	0.019	2	0	6
		3098.79		0	0.01		7					628.119	830.715	772.013	0.005015	0.008102	0.018519		2	1					27567.7	105748	19139.1	0.005	0.002	0.019	4	0	7
				0	0.007		3					539.599	823.504	1016.9	0.003858	0.012346	0.011574		1	2					21529.4	14566.8	42687.5	0.014	0.002	0.015	2	0	8
				0	0.025		0					432.672	459.148	1187.19	0.002315	0.006944	0.005401		0	1					45113.2	14535.6	29612.4	0.007	0.001	0.015	4	1	1
				0	0.015		0					780.338	470.949	1028.31	0.004051	0.01331	0.016204		0	3					15425.8	37805	26571.9	0.005	0.002	0.014	1	3	1
				0	0.034		0					546.974	876.501	1157.43	0.002701	0.006944	0.008102		0	2					21792.3	36107.7	22858.9	0.015	0.002	0.034	2	5	2
				0	0.011		0						1032.38	1458.29	0.002315	0.006944	0.009838		1	2					14064.3	14645	30049.2	0.013	0.001	0.012	2	1	1
				0	0.01		0						1209.97	1200.07	0.007137	0.016204	0.007137		0	2					31583.1	29933.5	18692	0.01	0.002	0.007	2	0	3
				0	0.014		0						602.322	1201.96	0.006173	0.010802	0.024306		1	1					31297	25374.4	16359.5	0.004	0.002	0.008	1	0	2
				0	0.011		0						532.688	790.301	0.001929	0.006944	0.018519		1	4					97804.8	28202.7	40337.6	0.008	0.001	0.014	2		2
				0	0.006		0						564.436	1721.72	0.001543	0.008102	0.006173		4	2					50903.5	42785.6	22665.5	0.012	0.014	0.01	1		1
				0	0.014		0						603.912	876.557	0.003086	0.011574	0.006559		2	2					31654.1	36611	45203.7	0.005	0.002	0.007	2		3
				0	0.006		0						726.822	853.045	0.008488	0.013503	0.007137		2	3					20178.8	29589.1	54270.5	0.008	0.002	0.004	4		1
				0	0.01		3						582.909	1093.09	0.004051	0.008488	0.009259		2	1					40072.3	26285.7	66501.5	0.029	0.002	0.007	1		1
				0	0.019		4						697.251	999.031	0.006559	0.006944	0.006944		2	4					28658.4	31479.2	50552.5	0.007	0.002	0.017	1		1
				0	0.006		0						580.754	1082.28	0.003086	0.010417	0.008102		2	3					45265	24684.6	35939.2	0.008	0.002	0.014	2		1
				0	0.008		2						658.231	1017.12	0.003858	0.006173	0.011574		0	1					39245.2	31952.7	73707	0.012	0.014	0.007	2		2
				0	0.005		2						469.299	792.374	0.003279	0.007137	0.009838		3	1					29451.4	85810.6		0.013	0.007	0.016	1		1
				0	0.006		4						558.136	896.789	0.004051	0.015239	0.009838		2	0					42785.6	63984.7		0.026	0.002	0.008	1		1
				0	0.01		1						527.628	587.109	0.00463	0.010031	0.013117		0	0					36611	71882.8		0.009		0.007	1		1
				0	0.014		2						864.471		0.003279	0.01331	0.01331		2	2					29589.1	80487.9		0.04		0.007	5		1
				0	0.012		2						481.879		0.007137	0.006559	0.013117		2	3					26285.7	40094.4		0.01		0.006	2		1
				0	0.005		6						590.016		0.003858	0.020062	0.011188		2	1					31479.2	35880		0.014		0.007	1		2
				0	0.006		1						662.234		0.006173	0.012346	0.013503		2	4					24684.6	31586		0.02		0.004	1		2
				0	0.006		2						530.938		0.003858	0.015432	0.008102		1	2					31952.7	34896.3		0.026		0.005	4		1
				0	0.012		2						714.843		0.003858	0.010417	0.008488		0	1					85810.6	31842.9		0.013		0.014	7		1
				0	0.006		0						707.462		0.003858	0.006173	0.011188		2	0					63984.7	25875.7		0.014		0.007	7		1
				0	0.008		3						781.407		0.006944	0.009838	0.012346		2	1					71882.8	74658.5		0.005		0.005	7		1
				0	0.014		5						386.857		0.003858	0.018519	0.006944		1	2					93324.2	58976.8		0.019		0.006	9		2
				0	0.007		1						369.733		0.003858	0.01659	0.010417		2	0					70061.2	68678.8		0.02		0.006	3		2
				0	0.007		3						432.145		0.007137	0.01331	0.006173		1	2					61829.5	33392.4		0.015		0.008	2		1
				0	0.012		5						456.271		0.00463	0.013889	0.015432		2	2					123956	38135.9		0.004		0.006	5		1
				0	0.024		6						516.897		0.00598	0.009838	0.028164		2	2					64870.4	24665.7		0.007		0.012	2		6
				0	0.007		0						720.598		0.002315	0.015239	0.009452		3	1					78521.7	50753.3		0.007		0.015	7		2
				0	0.008		3						568.414		0.003279	0.013889	0.013117		2	0					73099.4	23386.7		0.008		0.005	2		3
				0	0.006		3						680.184		0.007137	0.013503	0.015432		1	2					144875	61300.4		0.017		0.006	1		6
				0	0.008		0						538.062		0.00598	0.015239	0.015239		1	0					187637	50729.8		0.015		0.004	3		3
				0	0.008		0						1477.98		0.003858	0.018519	0.013503		3	0					146317	27390.7		0.012		0.005	1		4
				0	0.008		0						1204.21		0.005401	0.013503	0.013503		1	0					137094	58497.1		0.019		0.005	2		10
				0	0.008		0						1016.9		0.003858	0.018519	0.006944		2	1					55697.1	80477.9		0.015		0.007	1		9
				0	0.008		0						1187.19		0.003858	0.008102	0.006944		1	3					78325.8	48706.6		0.007		0.003	2		10
				0	0.006		7						1028.31		0.003086	0.016204	0.012346		0	0					72736.6	50950.2		0.01		0.003	1		6
				0	0.006		4						1157.43		0.006173	0.040123	0.013889		0	2					27189	65259.8		0.009		0.003	1		1
				0	0.005		5						1458.29		0.004051	0.020062	0.013503		1	0					118802	82169.4		0.01		0.003	3		2
				0	0.008		9						1200.07		0.004051	0.026235	0.01331		2	1					86985.4	51872.8		0.007		0.006	1		3
				0	0.032		5						1201.96		0.004051	0.022184	0.015432			1					77427	123120		0.005		0.002	2		5
				0	0.019		8								0.00463	0.015239	0.018519			2					64756.6	108931		0.015		0.003
					0.026		4								0.005015	0.008102	0.013503			0					68347.4	68670		0.017		0.003
					0.014		4													2					46735.8	41090		0.012		0.002
					0.017		2													0					77485.3	32033.3		0.007		0.002
					0.034		1													1					96932.9	43893.3		0.026		0.002
					0.012		3													2					66579	43866.1		0.015		0.003
					0.017		2																		46860.3	34662.4		0.024		0.003
					0.012		0																		103212	37000.5		0.049		0.007
					0.014		0																			54515.8		0.014		0.034
					0.01		0																			49990.3		0.026		0.007
					0.024		0																			45478.5		0.016		0.01
					0.022		0																			41540.1		0.015		0.024
					0.041		0																			59119.4		0.014		0.022
					0.032		0																			47653.8		0.026		0.015
					0.014		0																			32266.2		0.014		0.015
					0.012		2																			22097.6		0.013		0.022
					0.007		1																			60245.8		0.044		0.006
					0.008		4																			66722.8		0.022		0.011
					0.012		1																			67864.9		0.008		0.022
					0.007		3																			49679.8		0.02		0.006
					0.007		0																					0.015		0.015
					0.011		0																					0.007		0.013
					0.008		0																					0.014		0.008
					0.01		0																					0.022		0.014
					0.006		2																					0.027		0.032
					0.008		3																					0.01		0.017
																												0.012		0.012
																												0.008		0.01
																												0.007		0.017
																												0.026		0.007
																												0.07		0.006
																												0.014		0.003
																												0.015		0.004
																												0.034		0.007
																												0.024		0.003
																												0.034		0.007
																												0.077		0.006
																												0.031		0.005
																												0.06		0.012
																												0.012		0.016
																												0.063		0.007
																												0.024		0.006
																												0.022		0.005
																												0.024		0.024
																												0.062		0.007
																												0.026		0.012
																												0.046		0.007
																												0.063		0.004
																												0.086		0.005
																												0.058		0.004
																												0.028		0.01
																												0.03		0.004
																												0.022		0.005
																												0.037		0.003
																												0.063		0.017
																												0.032		0.019
																												0.071		0.022
																												0.063		0.006
																												0.034		0.003
																												0.067		0.002
																												0.074		0.003
																												0.086		0.006
																												0.063		0.002
																												0.032		0.002
																												0.03		0.002
																												0.057		0.003
																												0.031		0.001
																												0.063		0.002
																												0.076		0.005
																												0.073		0.003
																												0.052		0.01
																												0.06		0.011
																												0.048		0.006
																												0.026		0.01
																												0.062		0.007
																												0.049		0.014
																												0.057		0.014
																												0.019		0.004
																												0.04		0.005
																												0.081		0.018
																												0.029		0.01
																												0.04		0.008
																												0.074		0.01
																												0.03		0.012
																												0.012		0.007
																												0.077		0.008
																												0.042		0.01
																												0.026		0.006
																												0.022		0.007
																												0.069		0.015
																												0.043		0.015
																												0.045		0.011
																												0.037		0.006
																												0.044		0.006
																												0.061		0.006
																												0.037		0.006
																												0.084		0.008
																												0.069		0.004
																												0.084		0.004
																												0.022		0.004
																												0.087		0.007
																												0.081		0.007
																														0.005
																														0.017
																														0.019
																														0.007
