# Supplementary material for: Phase separation of BuGZ regulates gut regeneration and aging through interaction with m6A regulators
Source: Nat Commun. 2023 Oct 23;14:6700. doi: 10.1038/s41467-023-42474-1 (PMC10593810; doi:10.1038/s41467-023-42474-1)
Supplement: Supplementary file 8 — Source Data [file 41467_2023_42474_MOESM8_ESM.zip › Source data/Figure 2.xlsx]

## Sheet: Figure2
a		b						c						d						e						f						g				i				j			k			l
control 7D	BuGZ RNAi 7D	mock			with BLM			mock			with BLM			mock			with BLM			mock			with BLM			mock			with BLM			FRT40A	FRT40A,BuGZ8	FRT40A/+;BuGZFL/+	FRT40A,BuGZ8/+;BuGZFL/+	FRT40A	FRT40A,BuGZ8	FRT40A/+;BuGZFL/+	FRT40A,BuGZ8/+;BuGZFL/+	F/O			control	BuGZRNA#i1	BuGZRNAi#2	7D		30D
		control	BuGZRNA#i1	BuGZRNAi#2	control	BuGZRNAi#1	BuGZRNAi#2	control	BuGZRNA#i1	BuGZRNAi#2	control	BuGZRNAi#1	BuGZRNAi#2	control	BuGZRNA#i1	BuGZRNAi#2	control	BuGZRNAi#1	BuGZRNAi#2	control	BuGZRNA#i1	BuGZRNAi#2	control	BuGZRNAi#1	BuGZRNAi#2	control	BuGZRNAi#1	BuGZRNAi#2	control	BuGZRNAI#1	BuGZRNAi#2									control	BuGZRNA#i1	BuGZRNAi#2	19	3	1	control	UAS-BuGZFL	control	BuGZRNA#i1
		0.28	0.3	0.277512	0.196429	0.254438	0.213768	4	0	5	35	0	5	4	3	2	2	7	10	5	2	4	14	8	22	3	14	2	93	84	45					48	7	33	10				27	3	2
		0.24	0.355556	0.355731	0.367347	0.256831	0.241935	1	1	0	63	0	6	4	0	5	26	13	17	14	5	4	30	45	25	10	7	2	56	82	77					14	5	11	17				7	3	1
		0.3	0.245059	0.156425	0.740541	0.237069	0.312139	3	0	0	30	0	5	11	2	5	30	2	13	5	5	11	30	20	15	0	8	0	34	94	64					34	3	30	6				5	3	2
control with BLM	BuGZ RNAi with BLM	0.3	0.18677	0.253275	0.751381	0.227612	0.350649	3	0	0	25	0	5	3	0	3	63	10	0	2	3	3	27	50	19	0	10	2	75	97	43					16	5	8	6				16	3	4
		0.25	0.199187	0.270588	0.197368	0.275093	0.225519	0	0	5	22	2	1	1	3	6	65	8	9	10	6	1	22	54	20	1	6	0	40	99	97					30	4	7	7				5	4	5
		0.25	0.195745	0.362595	0.408602	0.210959	0.204225	4	5	0	7	2	0	2	0	4	9	11	3	11	4	2	24	15	22	2	8	5	15	106	100					17	4	11	19				7	5	5
		0.25	0.235808	0.328767	0.482639	0.257511	0.254417	3	0	0	27	1	0	5	0	7	54	2	3	12	7	5	22	11	25	4	5	5	47	57	103					51	7	10	11				9	4	3
		0.18	0.188498	0.396947	0.319048	0.261905	0.28046	3	4	1	30	3	0	6	0	7	9	11	11	7	7	6	12	19	52	6	9	0	83	105	65					21	5	6	44				45	4	2
		0.18	0.197115	0.320388	0.432927	0.168142	0.286058	1	1	0	40	3	7	1	0	3	63	10	9	8	3	1	39	30	42	0	3	7	10	53	64					29	4	24	20				15	5	2
		0.11	0.209125	0.287879	0.27907	0.25256	0.223684	6	0	2	5	0	1	0		10	25	12	12	10	10	0	63	19	13	5	6	5	65	23	82					25	4	4	27				3	3	5
		0.26	0.315789	0.154545	0.574468	0.239437	0.283422	1	4	2	5	1	10	0		0	22	3	24	3	4	0	45	23	30	4	0	7	67	56	89					17	5	10	15				12	3	2
		0.22	0.146154	0.236181	0.433071	0.284091	0.355372	1	1	0	12	0	6	4		0	38	8	6	3	3	4	13		18	2	0	5	96	54	47					34	3	12	27				7	5	3
		0.24	0.271186	0.267327	0.37037	0.22291	0.269939	0	1		4	0	0	4		0	10	4	6	4	12	4	40			4	2	5	74		64					10	8	10	19				3	5	10
		0.27		0.226766	0.280702		0.357724	1	0		17	5	1	0		1	68	5		8	14	13	20			7	0	0	45							17	14	40	15				9	3	4
		0.34		0.252137	0.581081		0.320285	0	0		9	3	4	0		3	62					11				4	3	3	57							21	10	8	14				20	3	5
		0.33		0.235849	0.533557		0.266949	3			2	0	2	1		0	55					7				7	0	5	46							11	4	27	17				28	5	2
		0.36		0.158654	0.55418		0.401338	1			21	7	2	0		4										1	3	4								21	5	10	13				57	4	4
		0.32		0.221198	0.5		0.220994	1			26	6	4			2										2		2								9	3	5	6				14	4	3
		0.29		0.204545	0.577922		0.24	3			7	0	10															4								7	3	24	6				4	4	3
		0.35		0.195266			0.232493	1			5	4	5															4								19	3	6	6				41	5	2
		0.24		0.179104			0.264789	1			10	14	6																							20	4	13	15				13	3	2
		0.25		0.205405			0.329825	6			3	7	2																							15	3	29	26				8	5	1
		0.16		0.342466			0.246795				4	16	2																							13	13	15	6				14	5
		0.18		0.255708			0.2589				7	4	1																							33	9	11	22				18	3
		0.31		0.228261			0.25816				2		3																							25	4	12	7				6
		0.32		0.25			0.168459				30																									16	3	31	38				5
		0.3		0.216667			0.229358				0																									19	11	31	13				12
		0.31		0.24			0.239362				7																									12	8	8	20				57
		0.37					0.26087				60																									12	6	49	9				7
		0.31					0.244094				45																									10	6	13	10				21
							0.365385																													17	7	9	19				10
																																				8	8	40	13				5
																																				5	22	7	11				18
																																				15	11	7	11				6
																																				15	4	11	7				10
																																				6	10	20	15				18
																																				5	3	5	14				12
																																				7	4	14	6				8
																																				7	6	20	4				22
																																				11	8	9	6				5
																																				30	5	12	5				7
																																				6	23	31	11				7
																																				6	3	26	8				21
																																				9	7	9	26				7
																																				12	8	12	9				20
																																				5	7	10	18				42
																																				22	3	17	28				27
																																				27	5	15	24				11
																																				18	3	19	19				9
																																				5	3	10	13				59
																																				39	5	3	30				7
																																				5	4	3	9				50
																																				5	5	17	21				14
																																				5	4	13	22				15
																																				7	5	27	22				7
																																				20	3	11	10				15
																																				13	4	20	16				6
																																				9	5	10	39				5
																																				20	7	46	23				12
																																				12	4	8	12				10
																																				6	4	7	10				3
																																				7	5	43	5				17
																																				7		11	23
																																				9		66	5
																																				8		18	35
																																				6		18	6
																																				9		11	27
																																				17		4	21
																																				23		60	65
																																				7		70	10
																																				23		73	5
																																				7		67	7
																																				19		45	26
																																				28		4	20
																																				8		18	8
																																				22		74	31
																																				20		37	9
																																				8		63	53
																																				27		34	6
																																				34			5
																																				28			5
																																				12			7
																																				14			8
																																				5			14
																																				9			67
																																				5			35
																																				25			64
																																				17			42
																																				17			56
																																				21			71
																																				8
																																				8
																																				5
																																				18
																																				18
																																				22
																																				17
																																				33
																																				17
																																				33
																																				11
																																				37
																																				28
																																				36
																																				29
																																				9
																																				7
																																				11
																																				22
																																				7
																																				19
																																				5
																																				8
																																				20
																																				13
																																				18
																																				21
																																				20
																																				13
																																				21
																																				20
																																				6
																																				7
																																				18
																																				32
																																				7
																																				8
																																				9
																																				51
																																				17
																																				6
																																				9
																																				11
																																				10
																																				17
																																				5
																																				8
																																				7
																																				16
																																				5
																																				33
																																				41
																																				43
																																				7
																																				13
																																				22
																																				8
																																				34
																																				8
																																				51
																																				16
																																				13
																																				5
																																				8
																																				5
																																				20
																																				13
																																				5
																																				55
																																				8
																																				6
																																				5
																																				6
																																				22
																																				12
																																				5
																																				13
																																				7
																																				12
																																				9
																																				15
																																				9
																																				14
[truncated: 10 more columns]
