# Supplementary material for: Phase separation of BuGZ regulates gut regeneration and aging through interaction with m6A regulators
Source: Nat Commun. 2023 Oct 23;14:6700. doi: 10.1038/s41467-023-42474-1 (PMC10593810; doi:10.1038/s41467-023-42474-1)
Supplement: Supplementary file 8 — Source Data [file 41467_2023_42474_MOESM8_ESM.zip › Source data/Figure 3.xlsx]

## Sheet: Figure 3
b		c		d		e		f		g		h						i			j			k						l						m		n		o			p			q			r
UAS-BuGZFL		UAS-BuGZFL	UAS-BuGZ13S	UAS-BuGZFL	UAS-BuGZ13S	UAS-BuGZFL	UAS-BuGZ13S	UAS-BuGZFL	UAS-BuGZ13S	UAS-BuGZFL	UAS-BuGZ13S	control	UAS-BuGZ13S	UAS-BuGZFL	BuGZ8	BuGZ8+BuGZ13S	BuGZ8+BuGZFL	Control			Mock			Mock			with BLM			Mock			with BLM			Control		UAS-BuGZFL		UAS-mCherry;UAS-BUGZFL	UAS-BUGZFL;UAS-BUGZC	UAS-BUGZFL;UAS-BUGZCS	UAS-mCherry;UAS-BUGZFL	UAS-BUGZFL;UAS-BUGZC	UAS-BUGZFL;UAS-BUGZCS	UAS-BuGZFL;UAS-mCherry	UAS-BuGZFL;UAS-BuGZC	UAS-BuGZFL;UAS-BuGZCS	UAS-BuGZFL;UAS-mCherry
MERGE	ANTI-HA(BuGZ)	36392.5	19687.5	0.022	0.008	2	0	0.442029	0.233533	16	2	8	12	65	4	7	12	control	UAS-BuGZ-FL	UAS-BuGZ-13S	control	UAS-BuGZC	UAS-BuGZCS	control	UAS-BuGZC	UAS-BuGZCS	control	UAS-BuGZC	UAS-BuGZCS	control	UAS-BuGZC	UAS-BuGZCS	control	UAS-BuGZC	UAS-BuGZCS	Merge	anti-FLAG	MERGE	ANTI-BuGZ	0.028	0.017	0.012	3	0	1	0.481081	0.304124	0.206897	5
		22904.7	15816.1	0.015	0.005	1	0	0.466667	0.173653	18	4	8	14	12	4	4	12							0.284672	0.173913	0.22335	0.389937	0.054264	0.197761	0	1	3	88	25	34					0.014	0.022	0.007	2	1	0	0.572165	0.24	0.22541	12
		33392.1	44534.8	0.017	0.004	2	0	0.44334	0.176991	14	7	5	5	45	7	5	15							0.244186	0.188172	0.204545	0.508251	0.095057	0.185065	3	1	6	101	11	8					0.03	0.014	0.012	4	1	0	0.611814	0.309524	0.231788	13
		27657	18018.9	0.027	0.005	2	0	0.528646	0.121951	15	0	18	5	43	6	4	31							0.296482	0.197917	0.166667	0.357388	0.132701	0.186957	4	4	1	62	10	57					0.016	0.002	0.005	2	1	0	0.635359	0.231373	0.22807	7
		32872.8	39144.2	0.022	0.004	2	0	0.545775	0.139241	10	2	18	17	12	5	3	45							0.298343	0.185039	0.191571	0.492806	0.178218	0.2	2	4	3	55	36	34					0.012	0.002	0.007	3	0	1	0.491736	0.183036	0.262821	14
UAS-BuGZ13S		15757	12864.8	0.076	0.007	2	0	0.631429	0.093333	0	0	22	7	24	6	3	61	BuGZ8			with BLM			0.251142	0.222973	0.172414	0.339394	0.178439	0.211765	6	0	6	95	9	40	UAS-BuGZC		UAS-BuGZFL;UAS-BuGZC		0.011	0.029	0.007	2	0	0	0.427313	0.22381	0.302703	10
MERGE	ANTI-HA(BuGZ)	32342.2	46046.8	0.019	0.006	2	2	0.467213	0.151376	13	3	17	8	31	5	4	7	control	UAS-BuGZ-FL	UAS-BuGZ-13S	control	UAS-BuGZC	UAS-BuGZCS	0.25	0.222857	0.155914	0.396761	0.137615	0.108696	5	2	5	99	9	31	Merge	anti-FLAG	MERGE	ANTI-BuGZ	0.019	0.019	0.046	2	0	1	0.319838	0.238095	0.329114	5
		49029.9	25203	0.011	0.005	3	1	0.489194	0.174468	5	0	33	21	12	7	4	14							0.248485	0.190909	0.172414	0.421053	0.251282	0.307918	3	0	1	90	32	31					0.014	0.008	0.012	3	2	0	0.417722	0.31	0.318841	5
		49946.8	25810.2	0.008	0.006	1	0	0.41133	0.168539	9	0	17	7	30	8	6	15							0.184615	0.241379	0.168317	0.248366	0.177419	0.270833	3	4	4	40	9	38					0.022	0.005	0.024	3	1	1	0.544118	0.170732	0.329545	7
		40584.9	22212.7	0.013	0.051	1	1	0.582317	0.122449	9	2	33	6	48	8	6	18							0.181818	0.327434	0.138614	0.223301	0.198347	0.271429	4	0	4	58	9	38					0.031	0.006	0.01	2	0	1	0.449612	0.316901	0.357143	10
		49089.9	9858.63	0.014	0.01	4	1	0.506993	0.235294	7	5	11	10	29	9	4	19							0.106509	0.257576	0.121359	0.569697	0.07717	0.259414	2	3	2	53	11	38					0.026	0.004	0.013	2	0	2	0.427083	0.299435	0.455696	6
		40656.7	15641.7	0.01	0.005	1	0	0.471098	0.126984	8	2	37	4	31	7	3	15							0.261905	0.186992	0.305882	0.379562	0.176871	0.413333	2	8	3	85	6	37	UAS-BuGZCS		UAS-BuGZFL;UAS-BuGZCS		0.014	0.005	0.004	1	0	0	0.452632	0.271605	0.434783	14
		43351.1	42239.9	0.017	0.004	1	1	0.473251	0.18241	12	0	28	14	21	4	3	64							0.22449	0.177665	0.258706	0.41844	0.282443	0.29021	4	4	3	5	7	22	Merge	anti-FLAG	MERGE	ANTI-BuGZ	0.032	0.003	0.000193	2	0	0	0.421569	0.223022	0.464052	6
		35527.3	76797	0.017	0.005	2	1	0.350254	0.226496	10	6	36	10	14	4	4	66							0.241611	0.126263	0.184	0.517241	0.180617	0.269784	1	1	0	92	7	35					0.038	0.013	0.01	3	1	1	0.474359	0.252747	0.37013	11
		24913.5	47926.3	0.017	0.008	2	2	0.454545	0.147929	9	2	29	10	16	9	4	31							0.269231	0.202128	0.209486	0.190141	0.178571	0.408163	1	8	0	90	6	26					0.019	0.007	0.016	5	0	1	0.481481	0.370629	0.220126	12
		30060.6	49538.9	0.029	0.017	2	2	0.279851	0.230539	9	0	9	10	11	8	4	51							0.335938	0.279503	0.258065	0.338983	0.217391	0.349462	1	0	1	90	26	32					0.028	0.006	0.016	2	1	0	0.49569	0.223776	0.241379	10
		20739.6	53067.3	0.064	0.005	1	1	0.30837	0.128028	14	0	7	19	11	3	3	31							0.333333	0.293651	0.292	0.172222	0.117978	0.351955	5	1	0	57	9	25					0.032	0.005	0.014	2	2	1	0.747525	0.304965	0.228571	15
		19219.2	87742.1	0.009	0.004	2	1	0.316964	0.134228		0	11	12	21	3	5	8							0.362319	0.423077	0.25	0.327273	0.201031	0.476596	2	3	5	27	4	36					0.009	0.009	0.013	1	1	1	0.506977	0.38843	0.246269	11
		26135.3	110773	0.022	0.007	1	2	0.268041	0.19337		2	22	12	5	5	5	10							0.318777	0.365385	0.201258	0.373444	0.251366	0.56391	2	4	0	26	19	46					0.024	0.003	0.015	1	2	1		0.284974	0.2625	11
		32731.2	87147.6	0.015	0.02	1	2	0.393939	0.175487		2	7	4	10	6	7	33							0.285714	0.238095	0.435897	0.277955	0.231214	0.416129	3	0	0	94	1	12					0.01	0.007	0.008	1	1	3		0.251282	0.209125	10
		32863.7	40907.7	0.031	0.003	1	3	0.256198	0.135802		0	19	9	5	9	5	14							0.347826	0.260417	0.230769	0.484649	0.186722	0.56875	1	2	2	84	7	39					0.014	0.004	0.008	2	1	0		0.218935	0.244444
		32559.6	33504.9	0.016	0.003	1	0	0.283951	0.210059		0	5	11	11	3	4	13							0.237288	0.238938	0.237624	0.544615	0.124378	0.559603	1	0	1	48	25	30					0.024	0.019	0.014	5	0	1		0.301887	0.233503
		25290.1	88456.5	0.012	0.006	4	1	0.638418	0.181481		0	8	13	4	7	6	10							0.251497	0.419162	0.325397	0.473016	0.217143	0.294521	1	3	4	87	7	6					0.014	0.012	0.014	1	0	0		0.348837	0.224242
		15540.4	85153.5	0.022	0.005	1	0	0.472973	0.13615		0	20	10	31	6	6	9							0.16	0.356322	0.275362	0.446154	0.287293	0.151351	2	5	0	52	10	28					0.015	0.007	0.005	2	2	2		0.222973	0.201835
		42182.7	71435.7	0.014	0.003	1	0	0.463636	0.186782		2	13	5	6	4	4	6							0.181818	0.144654	0.465812	0.550595	0.348485	0.421053	1	0	2	86	18	8					0.007	0.007	0.028	1	1	1		0.262626	0.352732
		40242.6	43473.3	0.046	0.004	4	1	0.440299	0.130682		5	18	4	6	5	7	7							0.306878	0.263158		0.471572		0.410256	2	0	2	90	20	12					0.019	0.006	0.014	3	0	1		0.273504	0.440579
		19491.2	99185	0.014	0.003	2	2		0.133803		2	21	8	76	4	4	7							0.322581			0.465608		0.413223	4	2	9	75	24	24					0.056	0.007	0.029	3	1	0		0.311828	0.468349
		38013	43178.8	0.014	0.002	1	2		0.144201		0	20	9	75	4	4	67							0.304167			0.335793		0.387681	3	0	4	77		23					0.007	0.007	0.022	4	0	0		0.221453	0.490461
		27015.9	27397.6	0.017	0.02	3	4		0.137536		1	13	9	36	4	3	69							0.307692			0.54417		0.453125	0	0		65		27					0.012	0.004	0.027	2	0	0		0.267742	0.4657
		29899.3	36540.7	0.015	0.007	1	0		0.1475			21	10	67	3	3	57							0.371429			0.56231		0.506276	8	0				27					0.012	0.008	0.029	1	0	0		0.241546
		38871.6	30504.5	0.032	0.007	2	0		0.148688			20	3	45	3	4	66							0.313901			0.48		0.517699	7	3									0.012	0.01	0.017	2	0	0		0.278689
		25219.9	17446.3	0.015	0.007	2	0		0.176768			6	14	57	3	3	70												0.194969		3									0.017	0.004	0.031	5	1	0		0.204819
		55380.5	13433.7	0.013	0.012	3	0		0.137584			7	16	54	3	7	35												0.429412		1									0.016	0.006	0.019	3	2	0		0.216783
		33556	13755.4	0.01	0.015	3	0		0.12069			18	12	21	3	4	27														7									0.015	0.003	0.015	3	1	0		0.22905
		25822.6	11090.6	0.024	0.005	2	0		0.104575			32	10	77	3	6																								0.007	0.002	0.012	3	1	0
		36084.4	11358.3	0.012	0.003	3	2		0.081505			7	20	78	6	3																								0.007	0.003	0.024	3	1	0
		11124	43164.8	0.008	0.034	1	1		0.098667			8	6	56	5	4																								0.008	0.004	0.012	3	1	0
		63463.4	26657.4	0.015	0.012	2	2		0.088525			9	10		3	6																								0.01	0.002	0.026	3	2	0
		33153.7	20179.7	0.01	0.007	3	1		0.090439			51	10		5	3																								0.026	0.006	0.02	2	1	0
		20394.8	19236.2	0.017	0.004	2	3		0.103846			17	10		6	7																								0.015	0.002	0.007	1	1	0
		28109.4	10630.3	0.012	0.006	2	2					6	4		5	4																								0.024	0.000772	0.012	3	1	0
		46026.7	17318.4	0.016	0.008	1	0					9	11		7	6																								0.021	0.003	0.026	1	1	0
		31098.4	19631.7	0.007	0.011	2	2					11	4		5	3																								0.031	0.002	0.012	2	1	0
		34837.3	15775	0.004	0.007	3	1					10	10		5	4																								0.007	0.003	0.008	1	1	0
		46479.8	18919	0.012	0.006	4	0					17	10		6	6																								0.026	0.006	0.007	4	2	0
		31190.8	14447.5	0.048	0.006	3	2					5	10		7	3																								0.008	0.006	0.029	2	1	0
		42632.4	33398.3	0.012	0.014	1	0					8	11		3	4																								0.014	0.002	0.015	1	1	0
		33313.1	42107	0.015	0.002	2	3					7	21		4	4																								0.002	0.002	0.012	1	1	0
		23037.4	19775.9	0.015	0.003	3	3					16	7		3	4																								0.01	0.008	0.009	1	2	0
		33715.9	31387.7	0.029	0.003	2	1					5	15		6	4																								0.022	0.003	0.024	3	2	0
		38580.6	17063.6	0.015	0.003	3	1					33	20		4	7																								0.01	0.007	0.005	3	0	1
			22353.2	0.073	0.002	2	2					41	11		3	4																								0.022	0.004	0.012	3	0	1
			32979	0.016	0.003	2						43	9		4	3																								0.007	0.006	0.006	1	0	1
			38581.6	0.019	0.003							7	11			3																								0.028	0.019	0.007	1	0	1
			36445.1	0.028	0.007							13	15			4																								0.01	0.01	0.007	4	0	1
			33230.9	0.015	0.005							22	9			3																								0.014	0.005	0.012	1	0	1
			66406.5	0.028	0.002							8	14			7																								0.006	0.003	0.024	1	0	2
			44946.8	0.014	0.007							34	5			4																								0.007	0.002	0.006	1	0	1
			33971.8	0.014	0.006							8	6			5																								0.009	0.005	0.007	2	0	0
			21132.6	0.011	0.006							51	7			3																								0.026	0.005	0.008	3	0	0
			40369.8	0.013	0.002							16	8			4																								0.043	0.003	0.008	2	0	0
			27551.8	0.014	0.008							13	10			5																								0.006	0.01	0.007	3	0	0
			20191.3	0.014	0.008							5	5			4																								0.008	0.004	0.015	2	0	1
			53821.1	0.013	0.005							8	5			5																								0.007	0.002	0.006	3	0	0
			45978.3	0.013	0.002							5	7			5																								0.015	0.006	0.007	2	0	0
			55638.3	0.014	0.014							20	6			6																								0.012	0.005	0.007	2	0	0
			65216.1	0.012	0.007							13	4			6																								0.01	0.007	0.014	3	0	0
			35454	0.02	0.007							5	15			6																								0.04	0.005	0.015	4	0	1
			18333.7	0.019	0.013							55	10			4																								0.019	0.007	0.01	1	0	1
			15124.3	0.031	0.008							8	7			6																								0.004	0.008	0.02	1	0	0
			12799.8	0.052	0.005							6	10			6																								0.019	0.007	0.01	2	0	0
			33556.1	0.02	0.013							5	7			4																								0.034	0.003	0.034	2	0	0
			48897.2	0.046	0.007							6	10			6																								0.019	0.012	0.024	2	2	2
			27451	0.012	0.003							22	9			7																								0.042	0.006	0.017	2	2	1
			50264.7	0.034	0.003							12	9			3																								0.022	0.005	0.014	2	3	1
			36871.6	0.016	0.004							5	4			6																								0.032	0.004	0.012	2	3	1
			20974	0.017	0.003							13	4			5																								0.034	0.004	0.007	2	2	2
			14540.6	0.018	0.008							7	3			4																								0.02	0.005	0.012	4	0	1
			76693.5	0.017	0.005							12	9			3																								0.007	0.005	0.005	5	0	0
				0.006	0.003							9	3			6																								0.007	0.006	0.007	2	0	0
				0.007	0.006							15	4			5																								0.016	0.005	0.007	3	2	1
				0.017	0.008							9	13			4																								0.01	0.008	0.046	3	1	1
				0.01	0.008							14	7			3																								0.017	0.004	0.012	3	3	0
				0.012	0.007								7			4																								0.013	0.005	0.024	2	0	1
				0.012	0.005								10			6																								0.007	0.007	0.01	2	0	1
				0.017	0.003								4			4																								0.032	0.002	0.013	2	0	0
				0.008	0.007								9			4																								0.015	0.005	0.004	3	1	0
				0.014	0.01								5			3																								0.045	0.007	0.000193	2	0	1
				0.01	0.007								5			3																								0.009	0.003	0.01	3	0	0
				0.01	0.003								5			7																								0.007	0.006	0.016	2	2	0
				0.01	0.005								31			4																								0.015	0.006	0.016	3	0	0
				0.027	0.004								4			14																								0.008	0.006	0.014	2	0	0
				0.035	0.002								5			7																								0.006	0.004	0.013	1	1	0
				0.013	0.015								6			4																								0.007	0.008	0.015	2	0	1
				0.017	0.012								6			4																								0.012	0.005	0.008	2	2	0
				0.041	0.012								20			3																								0.024	0.001	0.008	1	1	1
				0.052	0.006								5			9																								0.007	0.017	0.014	1	1	0
				0.022	0.006								5			7																								0.007	0.005	0.014	1	0	1
				0.022	0.006								12			5																								0.019	0.002	0.005	2	0	1
				0.016	0.007								35			10																								0.019	0.004	0.028	3	0	0
				0.011	0.059								8			5																								0.007	0.003	0.014	4	0	0
				0.02	0.028								14			4																								0.008	0.003	0.029	5	2	1
				0.01	0.017								5			4																								0.004	0.006	0.022	3	1	1
				0.013	0.006								5			3																								0.019	0.01	0.027	3	1	0
				0.008	0.006								8			3																								0.01	0.003	0.029	3	2	2
				0.032	0.029								6			3																								0.012	0.002	0.017	4	2	0
				0.01	0.007								4			5																								0.016	0.006	0.031	3	1	0
				0.034	0.013								16			4																								0.02	0.004	0.019	2	1	0
				0.01	0.008								7			4																								0.029	0.008	0.015	2	1	0
				0.016	0.017								11			5																								0.01	0.008	0.012	2	1	1
				0.014	0.005								6			4																								0.019	0.002	0.024	2	1	0
				0.015	0.007								14			9																								0.02	0.004	0.012	3	1	0
				0.01	0.014								4			3																								0.039	0.009	0.026	3	0	0
				0.006	0.014								14			4																								0.025	0.005	0.02	3	0	0
				0.012	0.04								14			9																								0.02	0.006	0.007	4	0	0
				0.012	0.012								11			5																								0.007	0.003	0.012	1	0	0
				0.005	0.019								12			12																								0.007	0.005	0.026	1	0	0
				0.012	0.019								21			3																								0.014	0.002	0.012	1	0	0
				0.024	0.01								4			5																								0.006	0.007	0.008	2	0	0
				0.008	0.01								5			6																								0.014	0.008	0.007	3	0	0
				0.009	0.014								7			5																								0.007	0.002	0.029	2	0	0
				0.024	0.007								23			6																								0.017	0.024	0.015	2	0	0
				0.035	0.005								6			5																								0.007	0.004	0.012	2	0	0
				0.02	0.012								15			5																								0.014	0.006	0.009	2	0	0
				0.017	0.015								10			5																								0.04	0.005	0.024	3	0	0
				0.015	0.02								5			4																								0.012	0.012	0.005	2	0	0
				0.029	0.017								25			7																								0.02	0.005	0.012	2	0	0
				0.021	0.024								19			4																								0.02	0.01	0.006	2	0	1
				0.02	0.016								14			7																								0.017	0.01	0.007	2	3	0
				0.012	0.02								19			5																								0.01	0.002	0.007	2	1	0
				0.022	0.024								13			7																								0.005	0.006	0.012	2	1	2
				0.012	0.006								13			7																								0.012	0.007	0.024	2	2	1
				0.019	0.015								12			8																								0.008	0.006	0.006	3	1	0
				0.02	0.014								6			7																								0.008	0.01	0.007	3	1	1
				0.005	0.014								20			6																								0.007	0.015	0.008	1	1	1
				0.015	0.002								20			4																								0.013	0.007	0.008	1	2	1
				0.058	0.048								15																											0.008	0.01	0.007	1	2	0
				0.022	0.013								24																											0.01	0.005	0.015	2	1	0
				0.015	0.017								9																											0.013	0.002	0.006	2	2	2
				0.036	0.014								10																											0.026	0.019	0.007	2	1	2
				0.009	0.008								9																											0.017	0.006	0.007	1	2	0
				0.007	0.004								22																											0.011	0.012	0.014	2	2	2
				0.026	0.024								6																											0.009	0.007	0.015	2	3	1
				0.011	0.028								3																											0.011	0.003	0.01	2	3	2
				0.012	0.015								16																											0.008	0.019	0.02	1	1	1
				0.014	0.039								7																											0.019	0.004	0.01	2	2	1
				0.007	0.039								6																											0.009	0.006	0.034	2	1	1
				0.015	0.007								5																											0.012	0.008	0.024	3	1	0
				0.007	0.005								11																											0.02	0.009	0.017	3	0	2
				0.041	0.006								9																											0.005	0.004	0.014	3	0	1
				0.012	0.003								11																											0.007	0.009	0.015	2	0	2
				0.025	0.003								13																											0.014	0.006	0.019	3	0	2
				0.014	0.003								5																											0.012	0.011	0.008	2	0	2
				0.008	0.007								9																											0.012	0.01	0.015	3	0	2
				0.006	0.005								4																											0.01	0.006	0.024	3	0	0
				0.002	0.007								5																											0.007	0.007	0.026	1	0	1
				0.008	0.012								8																											0.01	0.003	0.014	2	0	0
				0.007	0.006								28																											0.02	0.004	0.026	2	0	0
				0.033	0.02								37																											0.007	0.008	0.031	2	0	0
				0.02	0.01								14																											0.007	0.012	0.015	2	0	0
				0.007	0.004								5																											0.026	0.014	0.015	2	0	0
				0.014	0.003								8																											0.014	0.022	0.013	2	0	0
				0.008	0.002								9																											0.014	0.005	0.01	2	0	0
				0.007	0.029								16																											0.01	0.01	0.014	3	0	0
				0.007	0.01								32																											0.012	0.014	0.008	1	0	0
				0.006	0.026								5																											0.011	0.007	0.005	1	0	0
				0.007	0.029								16																											0.011	0.002	0.007	1	0	0
				0.002	0.013								7																											0.02	0.006	0.007	1	0	1
				0.013	0.003								13																											0.015	0.006	0.007	2	0	0
				0.012	0.032								7																											0.017	0.007	0.01	1	1	1
				0.005	0.013								9																											0.01	0.004	0.005	2	1	1
				0.005	0.006								3																											0.012	0.005	0.022	1	2	2
				0.014	0.016								3																											0.011	0.017	0.021	2	0	1
				0.015	0.005								7																											0.014	0.012	0.002	1	2	1
				0.011	0.005								25																											0.008	0.003	0.006	2	1	3
				0.004	0.002								10																											0.014	0.02	0.004	2	2	1
				0.006	0.006								6																											0.011	0.008	0.008	2	1	1
				0.006	0.044								20																											0.019	0.007	0.013	2	0	1
				0.008	0.012								6																											0.008	0.008	0.014	2	1	0
				0.007	0.013								9																											0.034	0.008	0.017	2	2	1
				0.008	0.012								5																											0.008	0.007	0.006	2	1	0
				0.01	0.017								6																											0.015	0.008	0.015	3	0	0
				0.043	0.008								27																											0.077	0.007	0.008	3	2	1
				0.037	0.005								15																											0.04	0.019	0.011	3	1	0
				0.008	0.019								13																											0.029	0.012	0.012	3	1	0
				0.007	0.019								5																											0.019	0.005	0.008	3	1	1
				0.003	0.04								8																											0.009	0.005	0.005	2	0	1
				0.004	0.022								13																											0.022	0.007	0.02	3	1	1
				0.026	0.03								5																											0.014	0.006	0.007	3	0	2
				0.016	0.03								8																											0.013	0.003	0.01	3	1	2
				0.006	0.026								13																											0.02	0.014	0.012	2	2	0
				0.024	0.006								5																											0.02	0.005	0.012	2	0	0
				0.028	0.003								8																											0.015	0.008	0.017	2	1	0
				0.022	0.002								13																											0.017	0.007	0.008	2	2	0
				0.021	0.003								4																											0.013	0.014	0.005	2	2	1
				0.024	0.013								4																											0.016	0.006	0.012	2	1	2
				0.02	0.008								5																											0.022	0.003	0.008	2	1	1
				0.052	0.008								6																											0.04	0.005	0.017	2	1	1
				0.02	0.002								11																											0.019	0.003	0.016	1	2	0
				0.046	0.003								6																											0.016	0.007	0.037	2	1	0
					0.005								12																												0.007	0.015	1	1	0
					0.003								6																												0.007	0.014	2	3	0
					0.005								7																												0.012	0.016	3	1	0
					0.005								7																												0.008	0.011	4	2	0
					0.004								15																												0.006	0.027	2	1	0
					0.002								20																												0.007	0.019	1	1	0
					0.002								19																												0.015	0.026		1	0
					0.006								7																												0.003	0.024		1	0
													5																												0.008	0.017		3	0
													6																													0.027		0	3
													4																													0.02		0	2
													7																													0.015		0	2
													12																													0.008		0	2
													7																													0.01		0	1
													6																													0.011		0	2
													26																													0.017		0	0
													14																													0.024		0	2
													5																													0.017		0	1
													16																													0.017		0	3
													4																													0.005		0	2
													7																													0.017		0	1
													4																													0.012		0	3
													5																													0.026		0	1
													15																													0.026
													11																													0.041
													22																													0.006
													22																													0.012
													13																													0.007
													6																													0.005
													11																													0.024
													5																													0.015
													8																													0.009
													7																													0.017
													24																													0.012
													17																													0.01
													9																													0.008
													6																													0.008
													11																													0.016
													13																													0.015
													22																													0.008
													21																													0.014
													14																													0.011
													38																													0.007
													59																													0.022
																																										0.016
																																										0.01
																																										0.007
																																										0.008
																																										0.019
																																										0.012
																																										0.012
																																										0.01
																																										0.012
																																										0.01
																																										0.008
																																										0.012
																																										0.014
																																										0.007
																																										0.02
																																										0.014
																																										0.011
																																										0.018
																																										0.013
																																										0.007
																																										0.012
																																										0.01
																																										0.02
																																										0.012
																																										0.012
																																										0.007
																																										0.024
																																										0.012
																																										0.014
																																										0.007
																																										0.007
																																										0.007
																																										0.023
																																										0.009
																																										0.02
																																										0.009
																																										0.026
																																										0.012
																																										0.015
																																										0.012
																																										0.012
																																										0.014
																																										0.007
																																										0.015
[truncated: 2 more columns]
