# Supplementary material for: Phase separation of BuGZ regulates gut regeneration and aging through interaction with m6A regulators
Source: Nat Commun. 2023 Oct 23;14:6700. doi: 10.1038/s41467-023-42474-1 (PMC10593810; doi:10.1038/s41467-023-42474-1)
Supplement: Supplementary file 8 — Source Data [file 41467_2023_42474_MOESM8_ESM.zip › Source data/Figure 4.xlsx]

## Sheet: Sheet1
a		b				c				d				e		f		g				h				i					j					k
control	YT521-B RNAi	control	UAS-YT521-BRNAi	BuGZRNAi	BuGZRNAI+UAS-YT521-BRNAi	control	UAS-YT521-BRNAi	BuGZRNAi	BuGZ rnai+UAS-YT521-BRNAi	control	YT251-B RNAi	BuGZ8	BuGZ8;YT251-B RNAi	control		control		control		UAS-BuGZFL		control		UAS-BuGZFL		control	YT521-BRNAi	UAS-BuGZFL	UAS-BuGZFL;UAS-YT521-B	UAS-YT521-B	control	YT521-BRNAi	UAS-BuGZFL	UAS-BuGZFL;YT521-B	UAS-YT521-B	control	YT521-BRNAi	control	UAS-YT521-B	UAS-YT521-B+BuGZ FL	control							YT521-B RNAI
		0.640167	0.561475	0.565392	0.5	7	39	19	25	7	37	9	4	control	YT521-BRNAi	control	YT521-B OE	control	UAS-YT521-B	control	UAS-YT521-B	control	UAS-YT521-B	control BuGZ	UAS-BUGZ+UAS-YT521-B	0.913043	0.913043	0.733333	0.933333	0.943333	0.761905	0.047619	0.363636	0.714286	0.714286	6	2	4	20	13	Days	3	1	8	1	3	1	1	1
		0.71066	0.779412	0.47931	0.514045	0	32	4	25	8	15	5	6					0.17757	0.067568	0.235043	0.322917	1	5	13	3	0.952381	0.9	0.6875	0.935484	0.905484	0.7	0.222222	0.363636	0.827586	0.727586	8	0	7	6	25	3	8	1	8	1	16	1	2	1
		0.697674	0.946746	0.503704	0.911017	30	30	17	103	10	8	6	5					0.14539	0.208531	0.394286	0.100877	4	1	14	10	0.846154	0.944444	0.7	0.939394	0.929394	0.818182	0.352941	0.357143	0.806452	0.836452	12	4	3	4	5	8	12	1	9	1	24	1	2	1
		0.453757	0.92	0.436567	0.849206	2	53	12	38	5	7	4	4					0.151292	0.179245	0.334448	0.125	1	0	5	7											15	4	4	24	17	12	12	1	13	1	24	1	3	1
BuGZ RNAi	BuGZRNAi; YT521-B RNAi	0.544776	0.596364	0.513699	0.538012	7	74	15	31	5	9	4	4					0.196078	0.25	0.505747	0.231707	0	0	7	6											20	6	0	23	15	12	12	1	20	1	24	1	3	1
		0.518116	0.660714	0.356989	0.87395	4	80	20	21	7	18	4	4	BuGZRNAi		UAS-BuGZFL		0.210811	0.193333	0.388889	0.245455	0	0	10	4											14	7	0	17	3	12	13	1	21	1	24	1	3	1
		0.727003	0.445623	0.247159	0.747748	3	50	20	25	6	10	6	5	control	YT521-BRNAi	control	YT521-B OE	0.189744	0.369565	0.639286	0.089286	1	3	7	3											5	6	3	7	7	13	15	1	21	1	26	1	5	1
		0.56	0.702326	0.15814	0.761905	10	38	7	67	4	7	6	6					0.176471	0.298343	0.370821	0.414286	1	4	5	0											3	3	2	8	23	15	15	1	23	1	26	1	5	1
		0.483696	0.793103	0.487179	0.924528	5	10	7	78	15	7	5	4					0.083682	0.216535	0.344595	0.132653	2	0	16	3											6	4	4	4	17	15	15	1	24	1	26	1	5	1
		0.498433	0.56	0.075269	0.541284	7	15	17	53	10	16	4	9					0.262222	0.309091	0.331058	0.10929	1	0	20	4											8	8	4	3	15	15	17	1	24	1	26	1	5	1
		0.495122	0.80292	0.081522	0.483376	26	36	13	20	7	9	7	5					0.277273	0.207317	0.368821	0.277778	6	0	0	2											9	10	3	4	14	17	17	1	26	1	28	1	7	1
		0.565476	0.537975	0.162281	0.450226	21	21	6	12	10	10	3	3					0.222689	0.258427	0.487179	0.227273	5	0	0	0											11	3	2	15	12	17	17	1	26	1	28	1	7	1
		0.575758	0.735484	0.241758	0.278422	2	41	9	61	7	25	3	4					0.3	0.34	0.384375	0.363014		0	1	3											0	7	2	18	3	17	17	1	26	1	29	1	7	1
		0.647368	0.638806	0.296748	0.661355	9	67	4	88	10	17	5	3					0.291845	0.27381	0.262467	0.30597		0	4	5											15	7	2	24	15	17	17	1	28	1	29	1	7	1
		0.420168	0.855769	0.299539	0.447293	17	54	9	81	9	17	6	5					0.253012	0.296089	0.32967	0.312057		2	5	5											2	3	1	18	6	17	18	1	28	1	33	1	8	1
		0.625954	0.694118	0.179856	0.521739	4	17	18	69	9	18	4	3					0.215686	0.20354	0.583333	0.252033		3	3	2											3	5	10	10	22	18	20	1	28	1	34	1	8	1
		0.576923	0.593909	0.14433	0.790698	12	20	9	45	4	22	3	3					0.199052	0.300971	0.3125	0.293103			7	0											5	0	1	0	9	20	20	1	29	1	38	1	8	1
		0.791667	0.764045	0.46129	0.88716	5	15	12	22	4	23	3	4					0.285714	0.307054	0.304124	0.207692			9	0											12	5	2	2	11	20	22	1	29	1	38	1	10	1
		0.787986	0.817308	0.261803	0.189723	5	17	6	31	3	23	4	6					0.174672	0.326733	0.447674	0.067961			5	0											11	3	2		10	22	25	1	29	1	38	1	10	1
		0.762626	0.5	0.311475	0.631818	35	20	14		9	9	7	5					0.192029	0.128788	0.357143	0.159204			12	0												3	5			25	27	1	29	1	38	1	11	1
		0.583893	0.639205	0.305085	0.691943	63	20	5		3	11	4	21					0.242857	0.267442	0.38009	0.177778			14	2																27	27	1	31	1	39	1	11	1
		0.575758	0.836257	0.125	0.707763	30	43	6		4	6	5	5					0.307692	0.40367	0.390698	0.080357			20	1																27	27	1	31	1	40	1	11	1
		0.307317	0.616667	0.115385	0.29703	25	57	6		13	9	5	7					0.357143		0.409756	0.21519			2																	27	28	1	31	1	40	1	12	1
		0.350427	0.825893	0.077778	0.84	22	35	5		7	16	4	12					0.249027		0.553846	0.260563			15																	28	28	1	33	1	40	1	12	1
		0.333333	0.341463	0.218978	0.585366	7	43	9		7	6	10	13					0.258741		0.605769	0.173913			11																	28	28	1	34	1	41	1	13	1
		0.619048	0.405904	0.241525	0.159737	27		3		10	9	5	10					0.171946		0.464567	0.134328			7																	28	28	1	34	1	41	1	13	1
		0.597765	0.61165	0.409524	0.69509	30		7		4	11	4	20					0.189922			0.172662			16																	28	28	1	34	1	41	1	13	1
		0.766304	0.696356	0.254902	0.872204	69		19		9	8	6	6					0.203922			0.116071			11																	28	28	1	35	1	41	1	13	1
		0.410774	0.664773	0.272727	0.716292	38				5	21	18	7					0.201183			0.189189																				28	32	1	35	1	41	1	15	1
			0.753125	0.393701						5	13	5	12					0.4			0.24																				32	32	1	36	1	41	1	15	1
			0.568027	0.366337						5	7	4	10					0.46			0.152778																				32	32	1	36	1	42	1	15	1
			0.795699	0.331579						31	4	3	7																												32	32	1	36	1	42	1	15	1
			0.659004	0.649635						4	17	3	22																												32	32	1	36	1	43	1	16	1
				0.696629						5	5	3	9																												32	33	1	37	1	43	1	16	1
				0.201613						6	7	5	6																												33	33	1	37	1	43	1	16	1
										6	4	4	8																												33	33	1	37	1	43	1	16	1
										20	7	5	3																												33	33	1	38	1	43	1	18	1
										5	6	3	7																												33	33	1	38	1	44	1	18	1
										5	9	3	8																												33	33	1	38	1	44	1	18	1
										12	17	6	3																												33	34	1	38	1	44	1	18	1
										35	8	3	7																												34	34	1	39	1	45	1	18	1
										8	8	5	7																												34	34	1	40	1	46	1	18	1
										14	6	6	5																												34	34	1	40	1	46	1	18	1
										5	11	4	9																												34	34	1	40	1	46	1	18	1
										5	3	7	5																												34	34	1	40	1	46	1	19	1
										8	11	3	4																												34	35	1	41	1	49	1	19	1
										6	4	4	6																												35	37	1	41	1	49	1	19	1
										4	32	3	6																												37	37	1	42	1	49	1	19	1
										16	14	3	8																												37	37	1	42	1	54	1	22	1
										7	10	6	12																												37	37	1	42	1	54	1	22	1
										11	20	3	3																												37	37	1	42	1	54	1	23	1
										6	5	4	14																												37	37	1	44	1	56	1	24	1
										14	48	4	6																												37	37	1	45	1	56	1	24	1
										4	15	3	6																												37	37	1	45	1			24	1
										14	15	4	4																												37	37	1	46	1			24	1
										14	7	7	4																												37	37	1	49	1			25	1
										11	12	10	5																												37	37	1	49	1			25	1
										12	8	3	3																												37	37	1	54	1			25	1
										21	3	4	4																												37	38	1	54	1			25	1
										4	39	8	5																												38	38	1	56	1			25	1
										5	7	3	16																												38	38	1	56	1			25	1
										7	10	6	8																												38	38	1					25	1
										23	9	8	8																												38	38	1					26	1
										6	12	6	7																												38	39	1					26	1
										15	10	4	5																												39	39	1					27	1
										10	16	10	3																												39	40	1					27	1
										5	15	7	6																												40	40	1					27	1
										25	21	5	6																												40	40	1					27	1
										19	9	9	6																												40	41	1					27	1
										14	36	6	4																												41	41	1					28	1
										19	16	7	6																												41	41	1					28	1
										13	23	7	5																												41	41	1					28	1
										13	12	5	12																												41	42	1					29	1
										12	22	5	4																												42	42	1					29	1
										6	18	3	4																												42	42	1					29	1
										20	10	3	4																												42	42	1					29	1
										20	11	13	4																												42	42	1					29	1
										15	23	7	3																												42	42	1					29	1
										24	12	3	17																												42	42	1					29	1
										9	12	3	5																												42	42	1					29	1
										10	15	3	3																												42	44	1					29	1
										9	7	3	4																												44	44	1					29	1
										22	8	4	7																												44	44	1					30	1
										6	12	5	4																												44	47	1					30	1
										3	8	7	7																												47	49	1					30	1
										16	6	7	4																												49							30	1
										7	41	3	7																												3							30	1
										6	9	3	7																												16							30	1
										5	30	3	3																												24							30	1
										11	13	5	5																												24							30	1
										9	13	5	4																												24							30	1
										11	5	4	3																												24							30	1
										13	18	5	4																												26							30	1
										5	18	6	4																												26							31	1
										9	12	5	22																												26							32	1
										4	25	4	7																												26							32	1
										5	11	4	4																												28							32	1
										8	15	3	12																												28							32	1
										28	12	5	5																												29							34	1
										37	15	7	7																												29							34	1
										14	10	4	15																												33							34	1
										5	32	5	5																												34							34	1
										8	8	3	7																												38							34	1
										9	6	6	6																												38							34	1
										16	16	4	6																												38							34	1
										32	27	4	4																												38							37	1
										5	34	3	3																												39							37	1
										16	10	5	5																												40							37	1
										7	10	3	4																												40							37	1
										13	7	6	4																												40							37	1
										7	13	3	7																												41							37	1
										9	8	5	6																												41							37	1
										3	9	3	6																												41							37	1
										3	28	3	8																												41							37	1
										7	6	8	13																												41							38	1
										25	8	5	3																												41							38	1
										10	30	7	10																												42							38	1
										6	22	4	9																												42							38	1
										20	12	3	4																												43							40	1
										6	11	6	14																												43							40	1
										9	7	7	5																												43							40	1
										5	8	3	11																												43
										6	4	4																													43
										27	14																														44
										15	8																														44
										13	18																														44
										5	17																														45
										8	8																														46
										13	11																														46
										5	7																														46
										8	10																														46
										13	8																														49
										5	10																														49
										8	30																														49
										13	45																														54
										4	34																														54
										4	12																														54
										5	37																														56
										6	8																														56
										11	9																														1
										6	5																														2
										12	11																														2
										6	18																														3
										7	8																														3
										7	6																														3
										15	11																														5
										20	3																														5
										19	15																														5
										7	25																														5
										5	7																														7
										6	9																														7
										4	7																														7
										7	8																														7
										12	20																														8
										7	15																														8
										6	13																														8
										26	16																														10
										14	27																														10
										5	7																														11
										16	6																														11
										4	3																														11
										7	3																														12
										4	49																														12
										5	22																														13
										15	17																														13
										11	22																														13
										22	6																														13
										22	13																														15
										13	12																														15
										6	13																														15
										11	8																														15
										5	7																														16
										8	24																														16
										7	20																														16
										24	10																														16
										17	10																														18
										9	9																														18
										6	14																														18
										11	10																														18
										13	9																														18
										22	20																														18
										21	32																														18
										14	4																														18
										38	4																														19
											28																														19
											15																														19
											30																														19
											42																														22
											14																														22
											11																														23
											41																														24
											21																														24
											6																														24
											7																														24
											29																														25
											5																														25
											5																														25
											6																														25
											6																														25
											21																														25
											27																														25
											27																														26
											14																														26
											29																														27
											10																														27
											19																														27
											39																														27
											7																														27
											45																														28
											14																														28
											7																														28
											6																														29
											5																														29
											16																														29
											6																														29
											5																														29
											11																														29
											31																														29
											39																														29
											18																														29
											14																														29
											37																														30
											12																														30
											4																														30
											16																														30
											10																														30
											17																														30
											5																														30
											39																														30
											32																														30
											10																														30
											17																														30
											20																														31
											7																														32
											19																														32
											22																														32
											14																														32
											6																														34
											37																														34
											7																														34
											7																														34
											16																														34
											6																														34
											17																														34
											6																														37
											9																														37
											10																														37
											45																														37
											23																														37
											6																														37
											15																														37
											27																														37
											5																														37
																																									38
																																									38
																																									38
																																									38
																																									40
																																									40
																																									40
																																									8
																																									8
																																									11
																																									11
																																									20
																																									20
																																									21
																																									21
																																									24
																																									27
																																									28
																																									28
																																									30
																																									30
																																									30
																																									33
																																									33
																																									33
																																									34
																																									34
																																									36
																																									36
																																									38
																																									39
																																									39
																																									40
																																									40
																																									40
																																									40
																																									40
																																									40
																																									40
																																									40
																																									41
																																									41
																																									43
																																									43
																																									43
																																									43
																																									43
																																									43
																																									43
																																									45
																																									45
																																									45
																																									45
																																									45
																																									45
																																									46
																																									46
																																									46
																																									46
																																									46
																																									46
																																									46
																																									47
																																									47
																																									48
																																									48
																																									49
																																									50
																																									50
																																									12
																																									14
																																									14
																																									16
																																									17
																																									18
																																									19
																																									19
																																									20
																																									21
																																									22
																																									25
																																									28
																																									29
																																									30
																																									30
																																									30
																																									30
																																									30
																																									30
																																									30
																																									31
																																									31
																																									31
																																									32
																																									32
																																									32
																																									32
																																									32
																																									33
																																									33
																																									33
																																									33
																																									33
																																									34
																																									34
																																									34
																																									35
																																									35
																																									35
																																									36
																																									36
																																									37
																																									37
																																									37
																																									38
																																									38
																																									40
																																									40
																																									40
																																									41
																																									41
																																									42
																																									42
																																									42
																																									45
																																									45
																																									45
																																									45
																																									45
																																									45
																																									45
																																									45
																																									45
																																									45
																																									45
																																									47
																																									47
																																									47
																																									47
																																									47
																																									47
																																									48
																																									48
																																									48
																																									48
																																									48
																																									49
																																									49
																																									50
																																									50
																																									51
																																									53
																																									55
																																									57
																																									58
																																									1
																																									2
																																									2
																																									2
																																									5
																																									5
																																									5
																																									5
																																									7
																																									8
																																									8
																																									9
																																									10
																																									10
																																									10
																																									10
																																									11
																																									11
																																									11
																																									11
																																									12
																																									13
																																									13
																																									13
																																									13
																																									15
																																									15
																																									15
																																									15
																																									15
																																									15
																																									15
																																									15
																																									15
																																									16
																																									16
																																									18
																																									18
																																									18
																																									18
																																									18
																																									18
																																									18
																																									18
																																									18
																																									18
																																									19
																																									19
																																									19
																																									19
																																									20
																																									20
																																									20
																																									20
																																									20
																																									20
																																									20
																																									22
																																									24
																																									24
																																									25
																																									25
																																									25
																																									25
																																									25
																																									25
																																									26
																																									26
																																									27
																																									27
																																									27
																																									27
																																									28
																																									29
																																									30
																																									30
																																									31
																																									31
																																									32
																																									32
																																									32
																																									34
																																									34
																																									34
																																									34
																																									34
																																									36
																																									36
																																									36
																																									36
																																									37
																																									37
																																									37
																																									40
																																									48
																																									8
																																									8
																																									9
																																									13
																																									20
																																									21
																																									21
																																									23
																																									24
																																									24
																																									26
																																									26
																																									26
																																									28
																																									28
																																									28
																																									29
																																									29
																																									29
																																									29
																																									31
																																									31
																																									31
																																									33
																																									34
																																									34
																																									34
																																									35
																																									35
																																									36
																																									36
																																									36
																																									36
																																									37
																																									37
																																									37
																																									38
																																									38
																																									38
																																									38
																																									39
																																									40
																																									40
																																									40
																																									40
																																									41
																																									41
																																									42
																																									42
																																									42
																																									42
																																									44
																																									45
																																									45
																																									46
																																									49
																																									49
																																									54
																																									54
																																									56
																																									56
																																									8
																																									12
																																									31
																																									32
																																									33
																																									35
																																									35
																																									35
																																									35
																																									38
																																									38
																																									39
																																									39
																																									39
																																									40
																																									41
																																									42
																																									42
																																									42
																																									43
																																									43
																																									46
																																									46
																																									46
																																									47
																																									47
																																									49
																																									49
																																									49
																																									49
																																									49
																																									49
																																									49
																																									49
																																									49
																																									49
																																									49
																																									49
																																									49
																																									49
																																									49
																																									49
																																									49
																																									51
																																									51
																																									51
																																									52
																																									52
																																									52
																																									52
																																									52
																																									52
																																									53
																																									53
																																									54
																																									54
																																									54
																																									54
																																									54
																																									54
																																									54
																																									54
																																									54
																																									54
																																									55
																																									55
																																									55
																																									55
																																									55
																																									56
																																									56
																																									56
																																									57
																																									57
																																									57
																																									58
																																									58
																																									58
																																									58
																																									58
																																									59
																																									59
																																									59
																																									59
																																									4
																																									16
																																									17
																																									17
																																									19
																																									19
																																									20
																																									20
																																									23
																																									23
																																									24
																																									24
																																									24
																																									28
																																									29
																																									33
																																									34
																																									38
																																									38
																																									38
																																									38
																																									40
																																									40
																																									41
																																									41
																																									43
																																									43
																																									43
																																									44
																																									45
																																									45
																																									45
																																									45
																																									45
																																									47
																																									49
																																									49
																																									50
																																									51
																																									51
																																									51
																																									53
																																									53
																																									54
																																									55
																																									55
																																									56
																																									56
																																									56
																																									56
																																									57
																																									57
																																									57
																																									57
																																									57
																																									57
																																									58
																																									58
																																									58
																																									58
																																									59
																																									59
																																									59
																																									60
																																									61
																																									61
																																									61
																																									61
																																									62
																																									63
																																									18
																																									18
																																									23
																																									25
																																									28
																																									28
																																									28
																																									29
																																									29
																																									30
																																									30
																																									30
																																									31
																																									33
																																									33
																																									36
																																									38
																																									38
																																									38
																																									38
																																									38
																																									38
																																									38
																																									38
																																									44
																																									45
																																									47
																																									47
																																									48
																																									48
																																									48
																																									48
																																									49
																																									49
																																									49
																																									49
																																									49
																																									49
																																									53
																																									54
																																									54
																																									54
																																									54
																																									54
																																									55
																																									56
																																									56
																																									56
																																									56
																																									56
																																									57
																																									57
																																									57
																																									57
																																									57
																																									57
																																									57
																																									58
																																									58
																																									58
																																									59
																																									59
																																									59
																																									60
																																									60
																																									60
																																									61
																																									61
																																									61
																																									61
																																									61
																																									61
																																									61
																																									62
																																									63
																																									64
																																									66
																																									10
																																									11
																																									13
																																									15
																																									16
																																									18
																																									18
																																									20
																																									20
																																									24
																																									24
																																									24
																																									25
																																									27
																																									27
																																									27
																																									30
																																									32
																																									32
																																									32
																																									32
																																									32
																																									34
																																									35
																																									35
																																									37
																																									41
																																									41
																																									41
																																									42
																																									45
																																									45
																																									45
																																									45
																																									48
																																									48
																																									49
																																									50
																																									50
																																									51
																																									53
																																									53
																																									55
																																									57
																																									1
																																									2
																																									2
																																									3
																																									3
																																									3
																																									5
																																									5
																																									5
																																									5
																																									7
																																									7
																																									7
																																									7
																																									8
																																									8
																																									8
																																									10
																																									10
																																									11
																																									11
																																									11
																																									12
																																									12
																																									13
																																									13
																																									13
																																									13
																																									15
																																									15
																																									15
																																									15
																																									16
																																									16
																																									16
																																									16
																																									18
																																									18
																																									18
																																									18
																																									18
																																									18
																																									18
																																									18
																																									19
																																									19
																																									19
																																									19
																																									22
																																									22
																																									23
																																									24
																																									24
																																									24
																																									24
																																									25
																																									25
																																									25
																																									25
																																									25
																																									25
																																									25
																																									26
																																									26
																																									27
																																									27
																																									27
																																									27
																																									27
																																									28
																																									28
																																									28
																																									29
																																									29
																																									29
																																									29
																																									29
																																									29
																																									29
																																									29
																																									29
																																									29
																																									30
																																									30
																																									30
																																									30
																																									30
																																									30
																																									30
																																									30
																																									30
																																									30
																																									30
																																									31
																																									32
																																									32
																																									32
																																									32
																																									34
																																									34
																																									34
																																									34
																																									34
																																									34
																																									34
																																									37
																																									37
																																									37
																																									37
																																									37
																																									37
																																									37
																																									37
																																									37
																																									38
																																									38
																																									38
																																									38
																																									40
																																									40
																																									40
																																									14
																																									24
																																									30
																																									32
																																									34
																																									35
																																									36
																																									37
																																									37
																																									37
																																									37
																																									38
																																									38
																																									41
																																									41
																																									42
																																									42
																																									42
																																									43
																																									43
																																									43
																																									43
																																									43
																																									45
																																									45
																																									46
																																									46
																																									47
																																									48
																																									48
																																									48
																																									49
																																									49
																																									49
																																									49
																																									51
																																									51
																																									51
																																									51
																																									51
																																									52
																																									52
																																									52
																																									54
																																									56
[truncated: 16 more columns]
