# Supplementary material for: Phase separation of BuGZ regulates gut regeneration and aging through interaction with m6A regulators
Source: Nat Commun. 2023 Oct 23;14:6700. doi: 10.1038/s41467-023-42474-1 (PMC10593810; doi:10.1038/s41467-023-42474-1)
Supplement: Supplementary file 8 — Source Data [file 41467_2023_42474_MOESM8_ESM.zip › Source data/Figure 5.xlsx]

## Sheet: Figure 5
a		b			c			d			e			f		g		h		i
Young	Old	UAS-BuGZFL			control	UAS-BuGZFL	UAS-BuGZΔzinc	control	BuGZΔZinc	BuGZFL	control	BuGZΔZinc	BuGZFL	UAS-BuGZFL		UAS-BuGZΔZinc	UAS-BuGZFL	UAS-BuGZΔZinc	UAS-BuGZFL	UAS-BuGZΔZinc	UAS-BuGZFL
22.1262	35.644	merge	p8	anti-BuGZ				0.438356	0.270642	0.459821	4	2	7	merge	anti-BuGZ	27202.4	112167	0.019	0.014	1	3
20.7176	41.6035							0.12963	0.290476	0.256318	4	2	7			37682.1	99206.1	0.006	0.01	3	1
16.6088	60.8582							0.150685	0.276316	0.344828	3	2	16			39680.8	74038.4	0.003	0.012	4	1
								0.310044	0.22	0.493789	6	2	13			53323.6	54996.5	0.003	0.012	4	2
								0.150685	0.190955	0.270386	3	0	4			37943.5	24738.2	0.006	0.019	2	4
		UAS-BuGZΔzinc						0.317073	0.275132	0.28392	4	1	15	UAS-BuGZΔzinc		15042.2	50158.7	0.005	0.02	1	4
		merge	p8	anti-BuGZ				0.164021	0.288991	0.32618	3	0	0	merge	anti-BuGZ	39018.6	108921	0.005	0.004	2	1
								0.292593	0.101852	0.29703	5	2	23			20559.5	124634	0.001	0.019	5	2
								0.199262	0.13245	0.277778	4	5	4			59845.9	33697.2	0.001	0.007	1	1
								0.20614	0.332248	0.38024	0	5	11			47992.8	20800.5	0.012	0.017	3	2
								0.436709	0.302703	0.31677	2	7	5			50087.1	114867	0.007	0.019	3	1
								0.400966	0.351648	0.257937	3	1	16			34654.2	24972	0.003	0.012	0	1
								0.348958	0.19	0.184739	3	0	3			27905.7	60648.7	0.004	0.013	2	1
								0.251534	0.245902	0.216	1	2	14			66474.8	41580.6	0.012	0.016	1	2
								0.273171	0.247706	0.215311	0	3	16			20666.7	64861.1	0.012	0.014	2	2
								0.22619	0.153465	0.478469	0	3				24435.7	52472.8	0.004	0.015	3	3
								0.222826	0.340249	0.550218	1	1				31232.2	56166.3	0.002	0.012	2	5
								0.225166	0.277778	0.307359	2	0				29182.9	31942.5	0.002	0.01	1	3
								0.214286	0.190045	0.246094	1	1				21594.2	38359.9	0.012	0.008	7	2
								0.158371	0.23913	0.173913	2	2				6801.97	31713.4	0.002	0.007	2	6
								0.19469	0.138298	0.428058						15959.7	37559.8	0.013	0.012	2	2
								0.239748	0.295	0.479167						63508.5	66963.4	0.019	0.009	0	2
								0.158576	0.2	0.455556						11592.3	23596.5	0.002	0.008	2	2
								0.1125	0.220238	0.468208						27423.8	54634.6	0.029	0.022	2	3
								0.248649	0.148571	0.442724						39372.5	26283.7	0.004	0.022	1	2
								0.257692	0.125	0.322289						59636.1	61777.5	0.002	0.015	2	1
								0.273128	0.219626	0.253247						54225.2	47589.7	0.004	0.022	3	2
								0.287554	0.219608	0.457413						28553	56814.1	0.002	0.009	2	3
								0.25	0.274112	0.339552						32516.7	32021.9	0.002	0.029	0	1
								0.251366	0.190244	0.506757						38982.7	79752.3	0.005	0.019	1	1
								0.100457	0.277778	0.393586						51570.2	55018.8	0.003	0.026	2	2
																56791.5	137484	0.002	0.022	1	1
																21574.6	67132.3	0.003	0.028	2	1
																127546	67891.2	0.017	0.028	4	1
																25987.5	44768.9	0.01	0.04	4	2
																36217.9	72578.8	0.007	0.01	1	3
																103387	119309	0.004	0.025	0	2
																49097.6	71871.6	0.003	0.012	2	2
																48882.8	87701.6	0.012	0.014	0	1
																14201	38722.6	0.015	0.008	3	1
																20929	37318.1	0.008	0.013	1	1
																24904.5	24784.2	0.015	0.01	1	1
																23898	56280	0.004	0.019	2	1
																43867.9	17748.3	0.002	0.02	2	2
																43385.9	26319.2	0.002	0.029	4	2
																105115	20400.1	0.003	0.029	3	2
																27854.3	35505.3	0.007	0.012	2	2
																41929.6	40694.8	0.007	0.03	0	1
																67824.4	37109.1	0.006	0.02	0	4
																73566.1	71649	0.003	0.032	0	7
																42849.5	103851	0.012	0.026	2	2
																23170.2	24771.3	0.008	0.011	0	1
																22395	70691.3	0.002	0.014	0	8
																46815.7	84469.8	0.002	0.021	0	3
																49806.1	42842.2	0.007	0.019	0	3
																19828.4	39593.8	0.000772	0.017	0	1
																13082.7	83160.9	0.002	0.014	0	2
																13622.6	59953.6	0.001	0.022	0	2
																15734.9	59811.6	0.001	0.022	0	3
																66458.7	36603	0.002	0.02	0	4
																24266.8	89156	0.002	0.024	1	6
																42331.3	39350	0.002	0.04	1	3
																24442.7	28424.9	0.001	0.03	1	7
																41527	81632.3	0.004	0.026	1	7
																86821	49785.1	0.006	0.026	2	4
																23501.2	47257.2	0.000772	0.037	4	6
																63553.7	119807	0.002	0.034	2	3
																34638	36437.2	0.005	0.032	1	4
																44219.7	71958.1	0.002	0.016	1	7
																6032.14	44022.5	0.003	0.067	0	3
																39620.4	94874.8	0.002	0.02	0	5
																23424.3	165640	0.002	0.027	1	6
																15279	94617.9	0.009	0.022	2	3
																81489.2	39071.1	0.002	0.019	3	4
																54792.5	100864	0.001	0.028	4	7
																26199.8	38944.2	0.002	0.017	2	3
																62912.7	80949.6	0.001	0.017	0	5
																102603	62120.3	0.002	0.041	0	5
																30327	38703.8	0.014	0.012	0	7
																135615	97258	0.012	0.02	0	4
																71067.6	39819	0.009	0.03	2	1
																12375.8	57080.3	0.002	0.019	1	9
																91809	139237	0.001	0.022	0	4
																22221.5	112270	0.002	0.027	0	2
																40006.5	39509.4	0.002	0.02	0	3
																47746.2	50686.3	0.002	0.032	2	2
																40106.9	68655	0.024	0.044	1	4
																21104.8	59976.5	0.007	0.022	2	5
																59594.1	84566	0.004	0.036	0	2
																41536	97659.5	0.015	0.04	0	1
																56751.2	117866	0.012	0.046	1	4
																42438.4	97990	0.015	0.017	0	2
																19113.7	148184	0.004	0.044	0	6
																18764.8	64426.5	0.006	0.03	0	2
																21771.9	50177.5	0.005	0.04	0	1
																20491.2	26479.9	0.008	0.024	0	7
																3394.75	22799.4	0.004	0.026	0	5
																26530.7	18370.4	0.007	0.036	0
																15373.3	35998.5	0.003	0.04	0
																55503.7	10770.7	0.007	0.044	0
																39575.6	14696.4	0.003	0.026	3
																27316	19097.6	0.006		0
																15619	12032.7	0.003		0
																60564.2	11712.2	0.002		0
																32898.7	20851.8	0.002		0
																11134.6	13477.4			3
																47853.7	26254.8			0
																35141.7	9984.75			0
																	14115.6			0
																	23684.9			1
																	29706.1			0
																	21624.8			0
																	21334.5			0
																	26981.8			0
																	33900.9			2
																	19548.5			1
																	16745.2			0
																	21400			0
																	73747.5			0
																	22645.7			0
																	24861.1			0
																	19632			0
																	29349.3			0
																	27635.3			2
																	19224
																	36304.8
																	12916.5
																	9771.9
																	35256.4
																	16707.1
																	18625.2
																	25920.3
																	34162
																	41076.6
																	29389.9
																	30235.6
																	27398.3
																	24748.5
																	13288.5
																	25979.8
																	40571.6
																	9286.63
																	23541.3
																	11713.8
																	10987.1
																	24278.1
																	54160.7
																	18226.4
																	13300.6
																	10052.1
																	11200
																	22033.7
																	8504.37
																	7742.45
																	5669.92
																	12332.5
																	11138.8
																	11606.1
																	5523.9
																	9186.51
																	5423.93
																	17597.9
																	5950.15
																	26893.5
																	28871.2
																	1517.26
																	14975.1
																	2444.3
																	3593.62
																	11104
																	7368.51
																	17729.2
																	13871.9
																	22714.5
																	19136.9
																	8278.37
																	12500.1
																	18181.3
																	12344.6
																	11333.2
																	14144.9
																	15995.1
																	9687.15
																	30028.9
																	38684.2
																	7125.06
																	32499.2
																	13344.4
																	24371.4
																	26614.5
																	20799.2
																	7195
																	12048.3
																	17805.9
																	16703.2
																	6321.81
																	6009.41
																	31818.5
																	27777.4
																	32703.2
																	18859.3
																	48536.8
																	23553.2
																	28225.2
