# Supplementary material for: Phase separation of BuGZ regulates gut regeneration and aging through interaction with m6A regulators
Source: Nat Commun. 2023 Oct 23;14:6700. doi: 10.1038/s41467-023-42474-1 (PMC10593810; doi:10.1038/s41467-023-42474-1)
Supplement: Supplementary file 8 — Source Data [file 41467_2023_42474_MOESM8_ESM.zip › Source data/Figure 6.xlsx]

## Sheet: Figure 6
a		b			c			d			e		f			g			h			i			j			k			l
UAS-mCherry;UAS-BugZFL		UAS-mCherry;UAS-BugZFL	UAS-BUGZFL;UAS-Ime4	UAS-BugZFL;UAS-mettl14	UAS-mCherry;UAS-BugZFL	UAS-BUGZFL;UAS-Ime4	UAS-BugZFL;UAS-mettl14	UAS-mCherry;UAS-BugZFL	UAS-BUGZFL;UAS-Ime4	UAS-BugZFL;UAS-mettl14	UAS-mCherry;UAS-BuGZFL		Control	UAS-IME4RNAi	UAS-Mettl14RNAi	UAS-mCherry;UAS-BugZFL	UAS-BUGZFL;UAS-Ime4RNAi	UAS-BugZFL;UAS-mettl14RNAi	UAS-mCherry;UAS-BugZFL	UAS-BUGZFL;UAS-Ime4RNAi	UAS-BugZFL;UAS-mettl14RNAi	UAS-mCherry;UAS-BugZFL	UAS-BUGZFL;UAS-Ime4	UAS-BugZFL;UAS-mettl14	UAS-mCherry;UAS-BugZFL	UAS-BUGZFL;UAS-Ime4	UAS-BugZFL;UAS-mettl14	control	IME4RNAi	METTL14RNAi	control	UAS-BuGZFL	UAS-BuGZFL;UAS-Ime4	UAS-BuGZFL;UAS-Mettl14
merge	anti-BuGZ	20862.2	24206	18051	0.006559	0.026	0.015	3	1	1	merge	anti-BuGZ	38476.4	13116	24372	0.041667	0.048	0.015	0	2	3	0.527322	0.207317	0.182857	0	5	4	1.07648	1.85814	1.69088	0.922581	0.358209	0.880278	0.630554
		22729.9	4874	7717	0.020062	0.007	0.003	3	0	1			22989.3	16796	16240	0.004051	0.074	0.012	1	2	1	0.634518	0.21875	0.188235	13	6	0	1.18699	1.75881	1.61702	1.13816	0.434363	0.942979	1.00867
		22039.2	21566	2861	0.043403	0.012	0.007	0	4	3			20576.1	15546	9414	0.002122	0.012	0.037	2	1	1	0.448925	0.163842	0.216749	10	8	6	0.78261	1.60559	1.56728	0.952342	0.411818	0.765927	0.964213
		13114.4	36669	10667	0.006559	0.012	0.004	2	0	2			25989	24448	8040	0.002701	0.094	0.02	2	1	4	0.422886	0.162304	0.234177	11	4	4
		25157.9	11107.7	12416	0.006944	0.022	0.004	2	0	1			32914.4	29884	10324	0.021605	0.056	0.017	3	1	1	0.582938	0.170103	0.331551	7	3	7
UAS-BuGZ;UAS-Ime4		18465.2	9682	10968	0.011574	0.014	0.019	1	0	1	UAS-Ime4RNAi;UAS-BuGZFL		20205.3	11738	18682.4	0.006559	0.019	0.006	1	1	4	0.588391	0.21645	0.266667	0	6	4
merge	anti-BuGZ	11879.9	20202	9922	0.003858	0.013	0.008	0	3	3	merge	anti-BuGZ	23852.9	53648	27389.1	0.009838	0.039	0.041	0	2	4	0.524422	0.206612	0.295775	8	0	0
		30329.4	10565.8	10315	0.015239	0.012	0.03	1	0	4			23739.9	18839	20853	0.02064	0.032	0.02	2	2	1	0.528767	0.241611	0.20765	21	0	3
		19754.6	13820.6	21074	0.020062	0.027	0.016	1	0	4			55108.1	26018	29374	0.006173	0.056	0.017	2	1	1	0.615385	0.148936	0.150754	0	0	5
		10228.3	13866.6	12780	0.00598	0.022	0.012	1	0	2			16679.9	14597	6280	0.004051	0.073	0.014	2	6	1	0.5	0.194118	0.295019	12	0	0
		9700.96	40076.2	8666	0.005015	0.017	0.014	2	2	1			22242.6	21287	27166	0.007137	0.061	0.01	2	4	1	0.645038	0.186207	0.47541	11	0	0
UAS-BuGZ;UAS-Mettl14		12616	14035.2	21431	0.028549	0.01	0.006	2	4	1	UAS-Mettl14RNAi;UAS-BuGZFL		32228.2	15450	12560	0.004051	0.103	0.053	2	3	4	0.528634	0.186747	0.35533	10	2	0
merge	anti-BuGZ	16172.3	41769.6	14106	0.007137	0.012	0.006	1	0	1	merge	anti-BuGZ	24729.1	11129	11399	0.006559	0.04	0.046	1	3	1	0.39823	0.212644	0.347305	10	1	0
		20599.2	23859.6	49804	0.006559	0.005	0.005	2	2	1			58382.6	24042	16093.8	0.009838	0.03	0.044	3	5	1	0.435345	0.132979		5	2	0
		26158.6	15022	19288	0.00598	0.015	0.01	1	0	2			29651	57099	42889	0.007137	0.081	0.008	1	4	1	0.560886	0.138996		5	2	4
		12963.2	10518	6072	0.010031	0.004	0.002	0	0	2			5468.57	110684	25192.1	0.003858	0.026	0.006	2	2	2		0.201923		5	0	2
		3573.93	15450.4	11231	0.014468	0.016	0.007	2	0	1			16177.6	34127	43630	0.006559	0.045	0.008	2	2	1		0.143541		8	3	1
		16857.1	12199.7	13905	0.010031	0.014	0.02	2	1	1			31574.7	28882	35843	0.006944	0.053	0.014	2	8	2		0.16185		7	2	2
		25591.2	4729.39	7144	0.021605	0.012	0.008	1	0	1			16677.6	27601	25706	0.01331	0.061	0.014	1	6	4		0.184874		0	1	4
		9309.97	25916.5	15798	0.021605	0.008	0.008	0	0	1			8157.65	20823.2	17963.9	0.01659	0.028	0.022	0	6	1		0.216814		10	3	2
		15524.6	14500.7	8774	0.02392	0.008	0.006	2	0	2			29800.4	87694	22187	0.006559	0.066	0.029	2	2	3		0.264151		5	0	1
		16381.2	17945.1	10273	0.015239	0.008	0.007	2	1	1			12113	15468	36162	0.023148	0.034	0.012	1	1	4		0.170213		3	0
		14194.9	3128	13334	0.018904	0.011	0.01	1	4	2			7161.79	38070	28180	0.017747	0.063	0.032	1	1	1		0.219512		2
		16372.9	23753.1	6480	0.013889	0.006	0.012	1	1	2			10618.5	65060	22182	0.00598	0.083	0.021	2	1	4		0.17		10
		5556.02	18220.3	24583	0.008488	0.007	0.015	1	0	2			23469.8	51194	18170	0.00598	0.042	0.022	2	2	1
		15203.4	9679.25	10825	0.01659	0.029	0.024	2	0	2			24741.3	12889	9745	0.011767	0.046	0.006	1	1	2
		48694.3	16530.6	16441	0.034144	0.024	0.058	2	1	2			51863.3	47154	49433.3	0.005015	0.046	0.016	2	4	2
		8444.85	8195	22440.6	0.015239	0.007	0.015	1	1	1			13408.8	38087	41282	0.010031	0.084	0.01	2	4	1
		17518.4	9258.91	25192	0.006173	0.004	0.01	2	0	1			17999.9	21470	28521.6	0.024306	0.026	0.031	0	4	1
		8042.46	56688.1	28443	0.018711	0.012	0.012	1	0	0			9945.43	45386	8064	0.006173	0.042	0.007	1	8	4
		7083.31	47092.1	18114	0.006173	0.008	0.014	2	0	0			31872.2	53638	26697	0.009838	0.034	0.014	1	4	2
		28800.9	20943.6	37059.5	0.01196	0.015	0.01	1	0	1			13882.1	44951	13553	0.008488	0.044	0.017	1	5	1
		18329.5	11997.2	10742	0.018519	0.015	0.013	0	0	1			25485.7	58221	25256	0.010031	0.042	0.007	1	3	1
		20215.1	31499.8	26988	0.016204	0.008	0.015	2	0	2			27194.3	21171	10833	0.009259	0.04	0.008	2	4	1
		23962.7	20503.1	20049	0.031636	0.012	0.017	3	0	1			43252.7	13145	37879	0.011574	0.042	0.016	2	3	4
		13421.4	15817.4	31799	0.007137	0.014	0.006	1	0	1			6585.87	27949	3830.45	0.008102	0.014	0.012	2	5	6
		20979.5	6116.26	29634	0.009838	0.012	0.009	2	0	4			18732.3	20443	30679.6	0.020062	0.02	0.014	0	3	4
		2697.24	9722.43	22903	0.033951	0.005	0.006	2	0	1			32366.5	22891	27007	0.013503	0.037	0.026	0	2	2
		6657.22	10749.1	28148	0.019676	0.007	0.019	1	0	1			33196.3	17266	5300	0.00598	0.063	0.015	2	3	1
		18086.5	14091.4	21074.6	0.011188	0.014	0.017	2	0	1			16631.8	39184	8855	0.008488	0.034	0.014	2	2	6
		6571.98	12474.6	53236.1	0.013503	0.006	0.012	3	0	3			15138.7	15196.5	39958	0.00598	0.049	0.044	3	4	4
		11459.9	16792.6	21809	0.016975	0.012	0.007	1	0	2			28600.4	29466	19238	0.006559	0.052	0.015	3	1	3
		12783.9	23558.2	39707.4	0.008488	0.014	0.004	2	3	2			20507	28051	12213	0.005015	0.053	0.007	2	1	2
		22634.4	10305.5	14560.2	0.010417	0.007	0.004	1	0	1			34287	22470	20149.5	0.009259	0.057	0.012	3	1	1
		20070.1	29220.6	15414	0.023534	0.012	0.007	2	0	3			13248.4	51644.3	9780	0.005401	0.024	0.01	1	3	1
			7478.36	18446	0.022184	0.012	0.024	1	0	1			18238.4	15713.6	9655	0.008488	0.022	0.007	0	2	4
			12196.2	12644	0.030864	0.008	0.019	3	0	1			9594.48	8904	59198.4	0.012346	0.039	0.01	3	4	5
			5550.69	15108.4	0.018711	0.003	0.007	1	0	2			36790.8	27397	6716	0.023534	0.032	0.014	2	1	4
			5392.33	32784	0.01331	0.006	0.041	2	0	1			43960.2	11273.7	26059	0.015239	0.086	0.008	1	3	3
			15059.2	20963	0.00598	0.005	0.007	3	0	2			27172.7	25571	22744	0.015239	0.063	0.01	0	2	1
			10643.6	13371	0.024306	0.014	0.002	1	0	1			17410.7	15353	6069.85	0.005015	0.081	0.01	0	3	2
			34621.7	10374	0.028164	0.012	0.002	1	0	3			8330.67	17388	7382	0.00598	0.081	0.007	2	4	3
			12808.5	22677.8	0.003086	0.012	0.002	0	0	3			25242.6	22240	50371	0.006944	0.048	0.012	1	4	2
			8875.98	12601	0.027006	0.006	0.002	2	0	1			11080.7	48991	13805	0.006559	0.076	0.01	2	2	3
			11075.3	28999	0.01331	0.012	0.005	1	0	1			19539.4	47806	44472	0.003086	0.077	0.012	2	3	3
				11981.8	0.031636	0.022	0.004	1	0	2			45433	15651	27068.7	0.015239	0.032	0.015	1	1	1
				8347.23	0.024306	0.01	0.002	1	0	2			48292.1	25731	54766	0.015239	0.052	0.007	2	1	2
				12288	0.026235	0.01	0.002	2	0	3			41729.9	21451	33357.3	0.010031	0.013	0.014	2	2	1
				8119	0.012346	0.007	0.006	2	0	2			13140	3212	24698	0.016204	0.031	0.056	2	4	1
				28328	0.015239	0.012	0.001	1	0	2			19261.6	13993	29192	0.012346	0.034	0.037	1	1	1
				7996	0.020062	0.008	0.012	2	0	3			14270.2	34618	32419.1	0.010417	0.062	0.028	1	1	2
				22392.1	0.019676	0.026	0.006	1	0	1				11567	36319.5	0.018519	0.07	0.037	2	2	3
				7715	0.029128	0.006	0.007	1	0	1				11299	10587	0.013503	0.091	0.012	2	1	4
				8216	0.016204	0.014	0.005	2	0	4					7093	0.01331	0.061	0.014	1	2	1
				8288	0.015432	0.019	0.006	1	0	3						0.033951	0.037	0.007	1	1	2
				11761.2	0.01331	0.008	0.002	1	0	1						0.011574	0.063	0.007	2	3	2
				16689	0.021605	0.008	0.003	1	0	1						0.009838	0.076	0.015	1	5	2
				11859	0.005401	0.012	0.004	2	0	2						0.01331	0.041	0.028	1	4	3
				8779	0.029128	0.014	0.002	1	0	3						0.021605	0.029	0.058	2	4	4
					0.021605	0.004	0.002	2	0	1						0.019676	0.083	0.008	1	4	2
					0.013889	0.007	0.002	3	0	1						0.01331	0.137	0.015	3	4	3
					0.011574	0.01	0.003	2	0	1						0.013117	0.075	0.01	2	2	1
					0.00598	0.008	0.002	2	0	1						0.015239	0.15	0.046	1	1	3
					0.018519	0.013	0.003	2	0	4						0.004051	0.073	0.007	1	1	4
					0.028164	0.007	0.001	1	0	1						0.010031	0.063	0.01	3	3	2
					0.021605	0.012	0.004	1	0	3						0.008488	0.084	0.058	1	4	3
					0.010031	0.012	0.006	1	0	1						0.008488	0.084	0.019	3	4	1
					0.012346	0.012	0.007	2	0	2						0.012346	0.044	0.037	1	2	1
					0.008488	0.008	0.007	1	0	4						0.015818	0.053	0.019	1	2	1
					0.003279	0.006	0.024	1	0	3						0.006559	0.07	0.027	1	2	1
					0.00463	0.007	0.027	1	0	2						0.010802	0.054	0.019	2	1	2
					0.015239	0.007	0.02	2	0	2						0.008488	0.022	0.035	3	2	2
					0.008488	0.012	0.049	2	0	1						0.026427	0.013	0.012	2	2	1
					0.012346	0.007	0.012	1	0	2						0.018904	0.036	0.051	1	1	2
					0.013889	0.006	0.02	1	0	0						0.012346	0.041	0.007	1	2	1
					0.031636	0.004	0.003	2	0	2						0.009259	0.03	0.019	1	3	1
					0.016975	0.011	0.016	1	0	2						0.006944	0.046	0.007	2	2	1
					0.018519	0.007	0.028	2	0							0.008102	0.022	0.032	2	5	1
					0.028164	0.017	0.017	2	0	1						0.018711	0.036	0.03	1	1	2
					0.006173	0.012	0.015	2	0	1						0.005401	0.088	0.006	1	5	4
					0.005401	0.012	0.02	2	0	2						0.00463	0.046	0.029	2	5	7
					0.025656	0.008	0.01	2	0	3						0.006173	0.037	0.013	2	1	2
					0.006173	0.014	0.019	2	0	1						0.006173	0.01	0.01	1	1	4
					0.011574	0.005	0.03	2	0	1						0.00463	0.012	0.007	2	1	2
					0.034144	0.007	0.01	1	0	1						0.006559	0.017	0.012	2	2	5
					0.021605	0.005	0.019	1	0	1						0.01659	0.039	0.01	1	4	1
					0.01331	0.011	0.037	1	0	2						0.009838	0.07	0.008	1	1	3
					0.033179	0.011	0.02	2	0	2						0.012346	0.026	0.01	1	2	3
					0.052855	0.005	0.012	3	0	1						0.011574	0.031	0.006	1	2	2
					0.041667	0.007	0.029	2	0	3						0.02392	0.017	0.012	2	3	1
					0.02392	0.005	0.008	1	0	1						0.018519	0.015	0.024	1	1	3
					0.032022	0.014	0.016	2	0	1						0.015432	0.015	0.015	3	1	2
					0.025656	0.014	0.01	1	0	2						0.011767	0.064	0.031	1	4	2
					0.020062	0.009	0.012	1	0	1						0.026235	0.015	0.019	1	2	1
					0.04591	0.006	0.012	1	0	1						0.013503	0.037	0.012	1	2	2
					0.011574	0.019	0.007	1	0	2						0.005401	0.059	0.014	2	4	2
					0.040123	0.006	0.012	3	0	1						0.012346	0.031	0.012	3	2	1
					0.073881	0.008	0.01	2	0	1						0.011188	0.029	0.028	3	1	2
					0.016975	0.008	0.01	3	0	3						0.005015	0.036	0.015	2	2	1
					0.006173	0.006	0.029	2	0	1						0.009066	0.046	0.012	1	2	1
					0.030093	0.007	0.026	2	3	1						0.013889	0.04	0.08	1	1	1
					0.020062	0.01	0.017	2	2	0						0.015239	0.018	0.019	1	2	1
					0.006559	0.01	0.019	3	1	0						0.010031	0.05	0.014	1	4	3
					0.011188	0.005	0.02	2	3	0						0.018904	0.049	0.061	2	4	1
					0.02392	0.007	0.013	1	3	1						0.015432	0.034	0.02	2	2	2
					0.026235	0.02	0.012	1	0	1						0.006944	0.037	0.022	1	1	1
					0.04591	0.01	0.013	1	0	1						0.010031	0.051	0.029	2	3	3
					0.01659	0.006	0.027	2	0	2						0.006944	0.032	0.02	2	5	3
					0.009838	0.006	0.026	1	0	1						0.013503	0.019	0.012	2	4	2
					0.03858	0.008	0.017	1	0	1						0.019676	0.026	0.014	2	3	3
					0.033179	0.006	0.014	2	0	1						0.015818	0.017	0.019	2	3	1
					0.023148	0.009	0.008	1	0	2						0.023534	0.042	0.014	2	2	2
					0.023534	0.006	0.026	1	0	2						0.02392	0.02	0.007	1	1	3
					0.009838	0.006	0.007	1	0	2						0.01331	0.04	0.007	1	4	1
					0.028549	0.005	0.007	2	0	2						0.028164	0.014	0.017	2	4	2
					0.028164	0.009	0.019	2	0	1						0.013503	0.015	0.024	3	2	2
					0.017747	0.006	0.012	3	0	1						0.008488	0.014	0.02	1	1	4
					0.011574	0.005	0.024	1	0	2						0.028356	0.014	0.029	3	3	2
					0.03858	0.01	0.012	2	0	2						0.006559	0.032	0.034	2	2	1
					0.01659	0.005	0.008	1	0	2						0.00598	0.014	0.056	3	1	1
					0.011574	0.008	0.015	1	0	2						0.003086	0.017	0.015	2	1	1
					0.032022	0.012	0.022	1	3	2						0.015239	0.034	0.032	2	3	3
					0.01659	0.006	0.022	2	2	2						0.01331	0.062	0.017	1	5	2
					0.011574	0.005	0.012	3	2	2						0.011574	0.056	0.015	1	4	3
					0.01659	0.014	0.018	2	1	2						0.006559	0.057	0.019	2	1	1
					0.015239	0.013	0.016	3	2	1						0.019676	0.041	0.01	2	3	2
					0.027006	0.015	0.015	1	2	2						0.04321	0.029	0.022	2	5	3
					0.013503	0.028	0.034	1	3	2						0.006944	0.034	0.019	1	2	3
					0.020062	0.016	0.024	1	1	1						0.005015	0.07	0.015	2	6	1
					0.028356	0.013	0.026	3	0	1						0.003858	0.053	0.032	2	6	3
					0.018711	0.007	0.017	2	2	2						0.00598	0.048	0.014	1	4	1
					0.028164	0.008	0.04	1	2	1						0.00598	0.04	0.012	2	1	1
					0.068287	0.009	0.015	1	2	1						0.015239	0.041	0.016	1	1	3
					0.010031	0.012	0.013	4	2	1						0.014468	0.024	0.01	1	1	2
					0.006559	0.007	0.024	2	0	1						0.006559	0.024	0.024	2	3	1
					0.006173	0.006	0.03	3	1	1						0.003858	0.038	0.028	3	2	1
					0.054784	0.008	0.017	2	1	1						0.031636	0.046	0.024	2	1	1
					0.016975	0.003	0.012	1	1	1						0.008488	0.04	0.026	1	2	2
					0.026235	0.008	0.011	2	1	1						0.008488	0.026	0.015	1	2	1
					0.013889	0.007	0.028	4	1	2						0.004051	0.037	0.02	1	4	2
					0.029128	0.007	0.015	1	0	1						0.005015	0.058	0.057485	1	4	3
					0.018519	0.006	0.013	3	0	1						0.01659	0.054	0.031636	2	6	4
					0.015432	0.005	0.02	3	0	1						0.011188	0.017	0.05054	2	2	2
					0.017168	0.007	0.022	3	2	1						0.043403	0.015	0.043981	1	1	1
					0.048997	0.008	0.015	2	1	2						0.011188	0.026	0.015432	1	3	2
					0.015239	0.006	0.014	1	2	2						0.015432	0.011	0.015432	1	2	2
					0.030093	0.015	0.017	1	2	3						0.046296	0.04	0.009259	2	2	3
					0.018519	0.012	0.007	2	0	1						0.00598	0.02	0.01331	1	2	1
					0.011574	0.01	0.017	3	0	2						0.011574	0.063	0.017168	2	3	1
					0.027006	0.007	0.024	3	0	2						0.00463	0.026	0.017747	1	3	1
					0.020062	0.016	0.014	3	0	3						0.008102	0.015	0.023534	1	2	1
					0.006173	0.006	0.015	1	1	2						0.00598	0.017	0.060764	1	2	1
					0.014468	0.005	0.012	2	0	2						0.007137	0.024	0.02392	1	2	1
					0.027778	0.003	0.024	4	1	2						0.008488	0.034	0.046296	2	4	4
					0.011767	0.000772	0.012	4	2	1						0.008488	0.034	0.036651	2	4	3
					0.015432	0.008	0.008	4	1	1						0.007137	0.009	0.033951	2	4	1
					0.015432	0.01	0.016	1	1	0						0.019676	0.048	0.023534	1	2	1
					0.011574	0.002	0.017	3	0	0						0.00463	0.046	0.04591	2	2	2
					0.037037	0.006	0.006	2	0	0						0.013503	0.057	0.022184	1	2	1
					0.008488	0.003	0.008	3	0	2						0.006173	0.046	0.050926	2	1	3
					0.011574	0.003	0.008	3	0	4						0.018519	0.019	0.026427	1	2	1
					0.011767	0.012	0.008	1	1	4						0.007137	0.012	0.044174	2	4	1
					0.007137	0.014	0.007	1	0	2						0.006944	0.014	0.022184	2	4	2
					0.013889	0.01	0.007	1	0	2						0.025656	0.034	0.052662	2	3	1
					0.017168	0.005	0.012	2	0	1						0.011188	0.027	0.028549	2	4	4
					0.003858	0.007	0.026	1	1	2						0.006944	0.036	0.045525	2	3	1
					0.034722	0.014	0.008	2	0	3						0.00598	0.033	0.013117	2	3	2
					0.012346	0.01	0.01	2	0	2						0.002122	0.031	0.029128	2	2	2
					0.013889	0.006	0.012	3	0	1						0.029128	0.034	0.05787	2	2	2
					0.013117	0.007	0.003	2	1	3						0.006944	0.046	0.04919	2	2	1
					0.006944	0.008	0.017	1	1	3						0.006559	0.041	0.038387	2	3	1
					0.017747	0.01	0.004	2	2	1						0.011188	0.074	0.028549	2	1	1
					0.006173	0.005	0.01	2	1	2						0.010031	0.034	0.079861	1	4	1
					0.024306	0.007	0.008	3	1	2						0.011574	0.063	0.04321	3	1	2
					0.006173	0.007	0.006	1	0	1						0.01331	0.04	0.04919	2	1	1
					0.011574	0.007	0.012	1	1	2						0.018904	0.056	0.025656	2	3	4
					0.008102	0.007	0.019	4	0	1						0.028164	0.048	0.05787	2	5	1
					0.009838	0.007	0.006	3	0	1						0.009838	0.057	0.070602	3	1	3
					0.006173	0.026	0.004	2	3	2						0.006559	0.028	0.058256	1	1	1
					0.005015	0.032	0.007	2	3	1						0.010031	0.035	0.014468	2	1	1
					0.006173	0.007	0.008	3	3	3						0.014468	0.03	0.01196	4	1	4
					0.007137	0.019	0.008	3	2	1						0.020062	0.012	0.063272	1	4	2
					0.011188	0.024	0.022	3	1	1						0.01331	0.011	0.027006	1	1	1
					0.010031	0.015	0.007	2	0	2						0.007137	0.063	0.04784	2	2	1
					0.011574	0.041	0.007	3	0	2						0.011574	0.027	0.028549	1	2	4
					0.011767	0.02	0.007	2	0	1						0.00598	0.019	0.041667	2	3	1
					0.006173	0.012	0.007	1	2	1						0.011574	0.012	0.021605	1	4	2
					0.01331	0.007	0.003	2	4	2						0.006944	0.012	0.061728	2	1	1
					0.013503	0.01	0.009	1	0	1						0.008488	0.05	0.05652	2	3	1
					0.013889	0.004	0.012	3	4	1						0.006559	0.034	0.037037	2	2	2
					0.016204	0.013	0.014	3	2	1							0.039	0.063657	1	5	6
					0.010417	0.026	0.022	2	0	1							0.03		1	5	3
					0.013503	0.012	0.005	1	0	0							0.034		2	4	2
					0.023534	0.014	0.007	3	0	0									2	3	4
					0.011188	0.007				0									1	2	4
					0.008488	0.01				1									2	4	3
					0.011188	0.019				2									2	3	1
					0.010031	0.016				0									1	3	4
					0.01331	0.012				0									2	3	1
					0.00598														1	5	2
					0.020833														1	4	4
					0.008102														1	2	2
					0.00598														1	2	2
					0.020062
					0.007137
					0.011188
