# Supplementary material for: Phase separation of BuGZ regulates gut regeneration and aging through interaction with m6A regulators
Source: Nat Commun. 2023 Oct 23;14:6700. doi: 10.1038/s41467-023-42474-1 (PMC10593810; doi:10.1038/s41467-023-42474-1)
Supplement: Supplementary file 8 — Source Data [file 41467_2023_42474_MOESM8_ESM.zip › Source data/supplementary 1.xlsx]

## Sheet: sup-1
a				b			c			e				f		g			h			i
esg-LacZ;FLAG-BuGZ				FLAG-BuGZ			FLAG-BuGZ							Before 4℃		Before 4℃	4℃ 1 hour	4℃ 1 hour+25℃ 1hour	Before 4℃	4℃ 1 hour	4℃ 1 hour+25℃ 1hour	Before 4℃	4℃ 1 hour	4℃ 1 hour+25℃ 1hour
merge	esg-Lacz	anti-pros	anti-FLAG	merge	anti-FLAG	anti-Delta	merge	anti-FLAG	anti-NRE-LacZ					merge	anti-BuGZ	2903.91	673.836	345.204	2	7	1	0.022184	0.001736	0.026235
																3165.9	1889.66	401.967	3	6	0	0.018519	0.002701	0.011574
																4396.96	1849.52	546.066	3	7	0	0.016204	0.001157	0.00598
																2698.92	419.076	1682.85	2	7	0	0.019676	0.006173	0.012346
																1486.25	1098.2	1593.45	3	6	2	0.009259	0.007137	0.01331
														4℃ 1 hour		992.838	1777.67	665.539	2	4	1	0.086998	0.003858	0.006944
														merge	anti-BuGZ	3620.58	264.505	501.94	3	12	1	0.032022	0.006173	0.005015
																2178.06	1403.21	1249.23	3	7	0	0.013889	0.005015	0.012346
																3799.2	1012.26	1408.2	2	2	0	0.013503	0.003086	0.012346
																4407.07	1318.05	1131.03	2	2	2	0.015432	0.003086	0.020062
																3069.38	1014.37	595.237	2	4	0	0.009838	0.004051	0.03588
														4℃ 1 hour+25℃ 1hour		3803.17	1049.24	973.587	1	4	1	0.007137	0.002122	0.028164
														merge	anti-BuGZ	2958.51	1311.38	662.827	3	5	2	0.015239	0.007137	0.011574
																6388.86	1129.19	1087.02	2	1	3	0.015432	0.003858	0.012346
																2785.02	831.418	422.068	3	1	2	0.04784	0.002122	0.005015
																4099.86	702.997	510.991	2	4	2	0.030093	0.005015	0.008488
																2911	800.295	1561.54	4	7	3	0.023148	0.005015	0.012346
																3455.16	1576.4	614.751	5	2	0	0.013889	0.00463	0.015432
																2803.44	1788.17	732.362	2	3	2	0.017168	0.003086	0.029128
																3558.33	1974.29	1918.69	3	1	1	0.04919	0.005015	0.018904
																4845.2	1482.59	1086.55	3	3	1	0.018519	0.002122	0.026235
																4118.86	297.419	1511.41	2	2	2	0.018904	0.001543	0.009838
																5608.24	2028.3	704.048	2	10	2	0.034144	0.003858	0.008102
																3263.05	1333.42	1475.43	3	7	0	0.021605	0.003858	0.015432
																5190.52	465.917	2290.91	2	10	0	0.021605	0.00598	0.031636
																4027.47	523.483	1337.54	3	5	0	0.01331	0.006173	0.011767
																4234.92	320.683	952.945	2	2	0	0.01659	0.001157	0.021605
																4744.45	791.737	859.609	1	3	0	0.013117	0.007137	0.021605
																2685.24	485.131	560.114	0	5	0	0.015432	0.002122	0.013503
																3812.78	592.63	2093.34	2	5	1	0.011574	0.00598	0.009259
																2603.76	839.17	2188.53	2	4	0	0.020062	0.006944	0.032022
																1951.48	1674.13	753.882	2	3	0	0.021605	0.003086	0.01659
																1995.28	1694.97	1467.54	3	5	0	0.010031	0.005401	0.021605
																1267.66	510.161	992.072	4	4	0	0.012346	0.002315	0.017168
																3792.18	1701.1	969.515	2	9	0	0.013503	0.005015	0.015239
																2897.3	2005.7	922.348	2	3	4	0.011188	0.001736	0.006944
																3106.13	1147.75	724.312	3	2	2	0.013889	0.003086	0.008488
																2307.86	3064.7	1222.35	2	4	3	0.008102	0.003086	0.006173
																3660.09	3017.76	827.451	2	7	1	0.012346	0.002315	0.006559
																4871.36	1023.02	942.398	1	1	1	0.021605	0.002701	0.020062
																4326.76	1063.47	1479.62	3	1	1	0.01331	0.005015	0.005401
																5942.65	1055.97	924.659	3	5	2	0.033951	0.002315	0.030093
																5870.04	1100.14	1543.25	2	9	2	0.013117	0.002122	0.018519
																2455.74	732.54	2071.42	2	5	2	0.013889	0.006173	0.006944
																3534.8	1409.52	1828.86	1	2	0	0.013503	0.003858	0.019676
																2587.61	1256.71	953.456	3	5	1	0.050926	0.005015	0.016204
																5632.28	708.926	1098.84	3	3	2	0.015432	0.003086	0.018904
																4518.92	668.524	1221.21	3	2	0	0.011767	0.004051	0.009259
																3130.75	2955.78	1412.41	2	10	1	0.010031	0.003086	0.011574
																3679.72	1273.73	1387.66				0.018519	0.005015	0.020062
																2576.88	1390.77	1017.28					0.013889	0.027006
																4103.97	2242.64	899.533					0.006944	0.008102
																3964.45	1352.33	1652.12					0.013889
																2842.8	1620	1172.15					0.01331
																3957.98	2054.55	1257.09					0.018711
																2917.18	2122.57	487.51					0.025656
																3484.32	874.298	1518.29
																4024.28	907.41	1729.08
																4394.34	627.328	874.715
																3129.64	637.541	1294.5
																3669.72		1226.47
																1450.46		1352.54
																2678		847.449
																4708.9		910.499
																4779.73		1515.76
																3775.27		780.156
																2148.04		664.2
																4274.68		689.21
																3747.73		755.025
																3811.32		819.899
																3879.13		789.041
																2500.39		767.317
																		1225.68
																		1139.53
