# Supplementary material for: Phase separation of BuGZ regulates gut regeneration and aging through interaction with m6A regulators
Source: Nat Commun. 2023 Oct 23;14:6700. doi: 10.1038/s41467-023-42474-1 (PMC10593810; doi:10.1038/s41467-023-42474-1)
Supplement: Supplementary file 8 — Source Data [file 41467_2023_42474_MOESM8_ESM.zip › Source data/supplementary 2.xlsx]

## Sheet: sup-2
a					b		d				e			f
					no peg	10% peg	4℃	25℃	30℃	37℃	pH5	pH6	pH7	0s	10s	20s	30s	40s	50s
