# Supplementary material for: Phase separation of BuGZ regulates gut regeneration and aging through interaction with m6A regulators
Source: Nat Commun. 2023 Oct 23;14:6700. doi: 10.1038/s41467-023-42474-1 (PMC10593810; doi:10.1038/s41467-023-42474-1)
Supplement: Supplementary file 8 — Source Data [file 41467_2023_42474_MOESM8_ESM.zip › Source data/supplementary 3.xlsx]

## Sheet: Sheet1
a			b		c				d						e				f		g		h		i			j		k		l		m		n		o		p		q		r		s
Control	BuGZRNAi#1	BuGZRNAi#2	Control	BuGZFL OE	control(without BLM)		control(with BLM)		mock			with BLM			with BLM				with BLM		with BLM		with BLM					Prophase/prometaphase		Prophase/prometaphase		Metaphase		with BLM		control	BuGZRNAi#1	control	BuGZ8	control		control		control		control
0.798809	0.070296	0.086119	0.854366	5.25638	merge	anti-Delta	merge	anti-Delta	control	BuGZ RNAi#1	BuGZ RNAi#2	control	BuGZ RNAi#1	BuGZ RNAi#2	ISCTS>W1118		ISCTS>BuGZRNAi		ISCTS>W1118	ISCTS>BuGZRNAi	NRETS>W1118	NRETS>BuGZRNAi	386y-GAL4>w1118	386y-GAL4>BuGZRNAi				merge	anti-PH3	Control	BuGZ RNAi	Control	BuGZ RNAi	Control	BuGZ RNAi	0.310924	0.173709	0.214286	0	merge	TUNEL	merge	anti-Delta	merge	anti-Pros	merge	anti-NRE-LacZ
0.951195	0.169822	0.127303	1.17943	8.01534					0.064	0.191781	0.405405	0.545455	0.160377	0.225806	merge	anti-FLAG	merge	anti-FLAG	56949.1	413.034	17649	19857.7	7507.83	15524.3						0.612648	0.565217	0.245059	0.278261			0.237037	0.036364	0.142857	0
1.3161	0.130766	0.09534	0.992392	3.58033					0.108696	0.424242	0.044545	0.470588	0.136054	0.366667					22252.8	225.582	16419.7	5385.07	4767.9	6522.72						0.663366	0.62037	0.19802	0.203704			0.177419	0.288991	0.333333	0
									0.154762	0.284314	0.256	0.527473	0.117647	0.123457					18532.1	4461.75	28773.5	6973.37	15198.4	12335.9						0.609959	0.549451	0.215768	0.307692			0.252336	0.022124	0.142857	0
									0.202899	0.346154	0.317647	0.375	0.223404	0.161616					31789.6	337.255	20230.9	12679.9	15450.1	9198.82												0.231884	0.206452	0.2	0
					BuGZ RNAi#1 (without BLM)		BuGZ RNAi#1 (with BLM)		0.185185	0.164179	0.226667	0.361111	0.104478	0.410256					24520.7	428.622	7018.16	5443.68	6245.83	9318.79				Metaphase								0.196078	0.211538	0.085714	0	BuGZ8		BuGZ8		BuGZ8		BuGZ8
					merge	anti-Delta	merge	anti-Delta	0.18617	0.321839	0.371429	0.617978	0.4875	0.220779	NRETS>W1118		NRETS>BuGZRNAi		46509.6	4012.98	13965.5	9740.76	8860.43	5210.89				merge	anti-PH3							0.233333	0.139175	0.1	0.166667	merge	TUNEL	merge	anti-Delta	merge	anti-Pros	merge	anti-NRE-LacZ
									0.278351	0.240964	0.025641	0.524752	0.493333	0.327586	merge	anti-FLAG	merge	anti-FLAG	37886	80.7724	23724.6	15514.2	10250.8	8913.22												0.143564	0.095588	0	0.2
									0.160377	0.155039	0.282051	0.613861	0.510417	0.2					37805.1	6934.17	10782.5	10846	5673.43	11644.2												0.215613	0.071038	0	0
									0.298969	0.181818	0.186275	0.672414	0.392308	0.268657					36686.3	194	13001.7	9057.45	12353.3	16042.5												0.246154	0.0990991	0	0
									0.131579	0.295082	0.366972	0.616438	0.344444	0.189189					25546.6	611.241	25508.9	28293.4	11920.3	7909.64												0.156716	0.0666667	0	0
					BuGZ RNAi#2 (without BLM)		BuGZ RNAi#2 (with BLM)		0.176471	0.179487	0.133333	0.813953	0.179487	0.189873					37869.1	1674.81	13793	14298.5	18784.9	14644.7				anaphase								0.1375	0.0148148	0	0
					merge	anti-Delta	merge	anti-Delta	0.25	0.119048	0.261682	0.38	0.275591	0.215385	386Y-GAL4>W1118		386Y-GAL4>BuGZRNAi		18275.2	1375.84	13616.1	2098.97	9519.15	11062.5				merge	anti-PH3							0.225806	0.0469484	0	0
									0.3125	0.162602	0.324074	0.752475	0.416667	0.260163	merge	anti-FLAG	merge	anti-FLAG	27104.4	1229.14	33866.3	13351	20496	12189.9												0.15528	0	0	0
									0.521739	0.146341	0.255319	0.488	0.113475	0.278912					27341.9	2395.86	10475.3	16938.1	11366.5	9037.85												0.276923	0	0	0
									0.15894	0.05618	0.453237	0.741573	0.302752	0.235294					39074.4	113.782	16955	8023.71	36178.2	9013.66												0.25	0	0	0
									0.128655	0.191667	0.259615			0.24026					29013.7	1574.26	27522.7	6411.78	11006	13443.6												0.19084	0	0	0
									0.179688	0.153333	0.388889								7976.08	1982.64	4271.64	27922.5	15603.1	12940.7												0.173184	0	0	0
									0.295238	0.166667	0.195122								40713.3	427.885	9194.13	6666.84	19842.6	12046.4												0.0628272	0.0884956	0	0
									0.257426	0.370787	0.234043								22679.5	4211.71	28853.7	7234.86	15901	11918.3												0.196203	0.0169492	0.055556	0.285714
									0.489362	0.177215	0.170732								27957.5	6339.57	19092.5	6151.89	30204.8	18142.5												0.207143	0	0	0
									0.263636	0.206186	0.1875								15135.5	3118.49	17593	8259.78	17369.6	9890.89												0.2625	0	0	0
									0.179245	0.194175	0.106383								9915.67	2045.19	12534	11064.3	31409.2	2794.98												0.203187	0	0	0
									0.430769	0.25641	0.2								21743.1	2062.28	25294.8	6531.76	11672.5	6727.47												0.190217	0.0941176	0	0
									0.325	0.168067	0.163265								9830.47	1441.81	10785.4	4231.61	12415.2	20456.8												0.27957	0.104478	0.142857	0
									0.333333	0.162162	0.159292								-4377.27	1075.56	23817.9	3195.76	21624.9	11436.8												0.163522	0	0	0
									0.311828	0.216495	0.201923								23400.9	2244.31	14226.2	7942.23		18152.6												0.115789	0.00649351	0	0
									0.25	0.275862	0.31746								39721.5	1763.54	19047.5	12137.7	21686.7	13203.2												0.131313	0	0	0
									0.182482	0.318182									21534.8	823.391	36551.3	9502.33	16976.6	7417.89													0	0	0
									0.28	0.209302									16315.7	3797.49	36077.1	10101.6	18242	20326.9													0	0	0
									0.2	0.157895									36622.7	4813.39	18885.3	14950.1	17431.7	40282.4													0.133333	0	0
										0.215385									31364.8	6367.84	29822.2	6397.39	11076.4	17480.1													0.1375	0	0.4
																			22591.3	2131.27	36573.2	5074.24		16238.5													0.164634	0	0
																			31724.9	3180.74	34428.1	12288.4	17921.7	7595.1													0.116505	0	0
																			26018.6	2948.99	18905.5	15814.8	24465.2	7154.52														0	0
																			26259.1	5924.81	13044.5	12095.7	18699.8	18444.7														0	0
																			41732	3547.34	17246.7	23823.6	18839	14184.6														0	0
																			16670.7	8849.24	32070.6	38470.2	8591.61	27136.5														0	0
																			26798.2	836.654	14708.8	19680.3	11959.1	11498.7														0	0
																			32619.7	3056.84	9344.8	33624.2	29087.2	13076.3														0	0
																			61245		4132.93	36268.8	16228.6	18495.5														0	0
																			5997.94		28086.9	17247.7	18424	23163.3															0
																			21184.8		8453.78	33572	20662.4	14249.4															0
																			30255.5		20213.8	22806.6	23006.2	19783.1															0
																			18925.2		28035.1	19768.2	13213.4	23612.5															0
																			15146.4		32264.5	21058.7	13838.2	15972.1															0
																			49072.8		47529.3	18474.5	13609.4	13365.9															0
																			20588.9		32545.7	27631.6	10679.9	14414.1															0
																			29370.9		24104.9	7114.34	11615.5	8883.77															0
																			35349.2		13317.9	13994	14964.2	12329.5															0
																			13784.1		12369.2	37756.3	8959.59	19007.1															0
																			32614.3		21407.8	62330.1	12802	10153.3															0
																			17744.1		41254.9	58459.1	29610.8	10153.3															0
																			14748.6		22658.1	11547.9	4605.33	17155.4															0
																			35892.7		16029.3	11995	3519.74	24406.5															0
																			22790.6		13420.9	20232.9	11219.3	16344.6															0
																			2589.83		57845.9	45052.8	10488.2	11254.8															0
																			12465.9		30289.3	22359.7	16610.3	9919.38															0
																			5903.11		17877.5	19921.7	8432.28	11343.7															0
																			27353.3		26616.8	23032.1	20055.4	9282.43
																			29566		34781.4	68602.3	22641.1	14322.1
																			40027.9		25157.2	19647.6	16754.3
																			18186.9		14152.8	60348.4	14789.2
																					27038.9	20551.7	8021.53
																					23310.9	29025.6	9142.07
																					32364.2	20109.3	11660.1
																					57960.3	23562.5	16500.2
																					25626.9	12522.5	7706.68
																					13672.3	16898.6	11692.6
																					21802.1	13054.1	12306
																					13695	20739.6	7625.86
																					21700.7	41220.6	8592.34
																					17059	26949.2	14128.9
																					34032.4	18160	10928.5
																					15893	14889.5	9256.53
																						15285.1
																						20657
																						22080.7
																						14452.2
																						15831.7
																						38109.2
																						9882.94
																						23302.4
																						16343.4
																						32561.5
																						35265
																						17063.1
																						21011
																						12270.4
																						14039.4
																						29994.1
																						19155.4
																						15718.2
																						13603
																						21609.4
																						22797
																						39869.8
																						35811.1
																						18335.7
																						17175.4
																						34784.7
																						13374.4
