# Supplementary material for: Phase separation of BuGZ regulates gut regeneration and aging through interaction with m6A regulators
Source: Nat Commun. 2023 Oct 23;14:6700. doi: 10.1038/s41467-023-42474-1 (PMC10593810; doi:10.1038/s41467-023-42474-1)
Supplement: Supplementary file 8 — Source Data [file 41467_2023_42474_MOESM8_ESM.zip › Source data/supplementary 4.xlsx]

## Sheet: sup-4
a			b					c					d					e					f					g					h					i
no-eating	Homestasis	Perturbed	7D					control	UAS-BuGZFL	UAS-BuGZ13S	UAS-BuGZFL+UAS-BuGZC	UAS-BuGZFL+UAS-BuGZCS	control	UAS-BuGZFL	UAS-BuGZ13S	UAS-BuGZFL+UAS-BuGZC	UAS-BuGZFL+UAS-BuGZCS	control	BuGZFL	UAS-BuGZ13S	UAS-BuGZFL+UAS-BuGZC	UAS-BuGZFL+UAS-BuGZCS	control 7D	control 30D	UAS-BuGZRNA i 30D	UAS-BuGZC 30D	UAS-BuGZCS 30D	control 7D	control 30D	UAS-BuGZRNAi 30D	UAS-BuGZC 30D	UAS-BuGZCS 30D	control(7D)	control(30D)	BuGZRNAi(30D)	UAS-BuGZC(30D)	UAS-BuGZCS(30D)
			Control	UAS-BuGZFL	UAS-BuGZ13S	UAS-BuGZFL+UAS-BuGZC	UAS-BuGZFL+UAS-BuGZCS	0.970588	0.75	0.809524	0.928571	0.842105	0.848485	0.333333	0.647059	0.769231	0.5	5	6	4		15	0.958333	0.789474	1	0.857143	0.826087	0.956522	0.033333	0.722222	0.708333	0.578947	5	7	17	6	10	13S						BuGZ RNAi
								0.933333	0.76	0.933333	0.869565	0.791667	0.857143	0.105263	0.785714	0.75	0.421053	15	9	9	4	10	1	0.72	0.875	0.956522	0.807692	0.916667	0.055556	0.785714	0.636364	0.52381	13	5	18	20		2	1	5	1	7	1	12	1	15	1	12	1
								0.971429	0.689655	0.875	0.88	0.785714	0.794118	0.3	0.714286	0.818182	0.545455	7	7	15	6	6	0.954545	0.642857	1	0.892857	0.821429	0.857143	0.111111	0.666667	0.64	0.565217	8	6	7	13	19	2	1	9	1	7	1	12	1	15	1	12	1
																		15	3	6	7	24											9	7	14	10	3	2	1	9	1	7	1	12	1	15	1	15	1
																		8	0	14	2	25											7	8	8	11	4	7	1	9	1	7	1	12	1	15	1	15	1
																		6	3	7	3	13											7	4	14	10	5	7	1	9	1	7	1	15	1	15	1	15	1
			Control(7D)	Control(30D)	BuGZRNAi	UAS-BuGZC	UAS-BuGZCS											4	3	2	28	8											8	4	13	14	5	7	1	14	1	11	1	15	1	15	1	15	1
																		33	4	11	15	9											9	9	22	14	7	7	1	14	1	13	1	15	1	17	1	15	1
																		2	4	10	10	1											10	6	5	25	5	7	1	14	1	13	1	15	1	17	1	17	1
																		9	4	7	16	21											13	6	20	20	14	11	1	14	1	13	1	17	1	17	1	17	1
																		9	2	6	11	5											15	4	11	26	9	11	1	14	1	17	1	17	1	17	1	17	1
																		5	2	3	9	5											9	4	5	5	15	13	1	14	1	17	1	17	1	17	1	17	1
																		17	2	2	6	10											7	5	8	2	1	13	1	14	1	17	1	17	1	19	1	19	1
																		10	3	2	5	21											17	11	9	4	1	13	1	14	1	17	1	24	1	19	1	19	1
																		8	6	2	13	13											8	8	7	4	4	13	1	14	1	17	1	24	1	19	1	19	1
																		6	4	4	38	2											8	4	7	3	3	17	1	14	1	17	1	24	1	19	1	19	1
																		13	8	5	20	10											10	5	19	19	9	17	1	14	1	20	1	24	1	19	1	19	1
																		8	7	8	20	6											6	5	29	15	3	17	1	16	1	20	1	24	1	19	1	19	1
																		7	4	9	5	16											7	6	37	10		17	1	16	1	20	1	24	1	24	1	19	1
																		8	8	9	4	3											8	6	16	7	18	17	1	16	1	20	1	24	1	24	1	24	1
																		8	7	15	6	5											10	4	14	8	21	17	1	16	1	20	1	24	1	24	1	24	1
																		18	6	17	10	3											20		9	5	5	17	1	18	1	23	1	24	1	24	1	24	1
																		42	5	26	12	5											18		7		1	17	1	18	1	23	1	24	1	24	1	24	1
																		31	3		15	7											32		7		10	19	1	18	1	23	1	24	1	24	1	24	1
																		25	10		10	4											25		11		1	19	1	18	1	23	1	24	1	24	1	24	1
																		38	9		13	2											38		16		8	19	1	18	1	23	1	26	1	24	1	24	1
																		31	1		9	3											29		9		5	19	1	18	1	23	1	26	1	26	1	24	1
																			4			2											45		15		2	19	1	18	1	23	1	26	1	26	1	24	1
																			6			4													6		3	19	1	18	1	23	1	26	1	28	1	24	1
																			12			2													3		1	19	1	18	1	23	1	26	1	30	1	24	1
																			8			10													6		0	21	1	18	1	23	1	28	1	30	1	28	1
																			7			5													4			21	1	18	1	23	1	28	1	30	1	28	1
																			6			1													5			21	1	18	1	23	1	28	1	30	1	28	1
																			14			8													39			21	1	20	1	23	1	30	1	30	1	28	1
																			7			5													26			21	1	20	1	23	1	30	1	30	1	30	1
																						5													19			21	1	20	1	23	1	30	1	30	1	30	1
																						7																21	1	20	1	23	1	34	1	30	1	30	1
																						2																21	1	20	1	26	1	34	1	34	1	30	1
																						3																21	1	20	1	26	1	34	1	34	1	30	1
																						4																21	1	20	1	26	1	34	1	34	1	30	1
																																						21	1	24	1	26	1	34	1	34	1	30	1
																																						24	1	24	1	26	1	34	1	34	1	34	1
																																						24	1	24	1	26	1	34	1	34	1	34	1
																																						24	1	24	1	26	1	34	1	34	1	34	1
																																						24	1	24	1	26	1	34	1	34	1	34	1
																																						24	1	24	1	26	1	39	1	34	1	34	1
																																						24	1	24	1	26	1	39	1	37	1	34	1
																																						24	1	24	1	29	1	39	1	37	1	34	1
																																						24	1	24	1	29	1	41	1	37	1	34	1
																																						24	1	24	1	29	1	41	1	37	1	34	1
																																						24	1	24	1	29	1	41	1	37	1	39	1
																																						24	1	24	1	29	1	41	1	37	1	39	1
																																						24	1	24	1	29	1	41	1	37	1	41	1
																																						27	1	24	1	29	1	41	1	37	1	41	1
																																						27	1	24	1	29	1	41	1	41	1	41	1
																																						27	1	24	1	29	1	41	1	41	1	41	1
																																						27	1	24	1	29	1	41	1	41	1	41	1
																																						27	1	24	1	29	1	41	1	41	1	41	1
																																						27	1	24	1	29	1	41	1	41	1	44	1
																																						27	1	24	1	29	1	41	1	41	1	44	1
																																						27	1	24	1	29	1	44	1	41	1	44	1
																																						27	1	27	1	29	1	44	1	41	1	44	1
																																						27	1	27	1	29	1	44	1	41	1	47	1
																																						27	1	27	1	29	1	44	1	41	1	47	1
																																						27	1	27	1	29	1	44	1	41	1	47	1
																																						27	1	27	1	29	1	44	1	41	1	47	1
																																						27	1	27	1	31	1	44	1	44	1	49	1
																																						27	1	27	1	31	1	44	1	44	1	49	1
																																						29	1	27	1	31	1	44	1	44	1	49	1
																																						29	1	27	1	31	1	44	1	44	1	53	1
																																						29	1	27	1	31	1	44	1	44	1
																																						29	1	27	1	31	1	44	1	44	1
																																						29	1	27	1	31	1	47	1	44	1
																																						29	1	27	1	31	1	47	1	44	1
																																						29	1	27	1	31	1	47	1	44	1
																																						29	1	27	1	31	1	47	1	44	1
																																						29	1	27	1	31	1	47	1	44	1
																																						29	1	30	1	31	1	47	1	44	1
																																						29	1	30	1	31	1	47	1	47	1
																																						29	1	30	1	31	1	49	1	47	1
																																						29	1	30	1	35	1	49	1	47	1
																																						29	1	30	1	35	1	53	1	47	1
																																						29	1	30	1	35	1	53	1	47	1
																																						29	1	30	1	35	1			47	1
																																						29	1	30	1	35	1			47	1
																																						29	1	30	1	35	1			47	1
																																						29	1	30	1	35	1			53	1
																																						29	1	30	1	35	1
																																						33	1	30	1	35	1
																																						33	1	30	1	35	1
																																						33	1	30	1	35	1
																																						33	1	30	1	35	1
																																						33	1	33	1	35	1
																																						33	1	33	1	35	1
																																						33	1	33	1	35	1
																																						33	1	33	1	35	1
																																						33	1	33	1	35	1
																																						33	1	36	1	35	1
																																						35	1	36	1	38	1
																																						37	1	36	1	38	1
																																						37	1	36	1	38	1
																																						37	1	36	1	38	1
																																						37	1	36	1	38	1
																																						37	1	36	1	38	1
																																						39	1	36	1	38	1
																																						39	1	38	1	38	1
																																						39	1	38	1	41	1
																																						39	1	41	1	41	1
																																						39	1	41	1	41	1
																																						41	1	41	1	41	1
																																						41	1	41	1	41	1
																																						41	1	41	1	43	1
																																						41	1			43	1
																																						41	1			43	1
																																										43	1
																																										43	1
																																										43	1
																																										45	1
																																										45	1
																																										45	1
																																										45	1
[truncated: 39 more columns]
