# Supplementary material for: Phase separation of BuGZ regulates gut regeneration and aging through interaction with m6A regulators
Source: Nat Commun. 2023 Oct 23;14:6700. doi: 10.1038/s41467-023-42474-1 (PMC10593810; doi:10.1038/s41467-023-42474-1)
Supplement: Supplementary file 8 — Source Data [file 41467_2023_42474_MOESM8_ESM.zip › Source data/supplementary 5.xlsx]

## Sheet: sup-5
c			d		e		f		g		h				i
Control	YT521-B RNAi	YT521-B OE	control	YT521-B RNAi	control	UAS-YT521-BRNAi	control	UAS-YT521-BRNAi	with BLM		Control	UAS-YT521-B	Control	UAS-YT521-B	Control	UAS-YT521-B	Control	UAS-YT521-B
0.928353	0.172922	13.5519			0.188552	0.347826	6	14	Control	UAS-YT521-B	0.843537	0.111628	0.441379	0.390769	68	25	54	3
1.0849	0.143276	14.8048			0.23348	0.325062	8	17			0.563786	0.117647	0.300595	0.286047	70	12	51	12
0.992883	0.15568	13.5753			0.211538	0.402174	8	10			0.777778	0.106383	0.447699	0.281843	44	3	35	6
					0.124183	0.391473	12	9			0.8125	0.034934	0.541872	0.342373	28	0	20	12
					0.237805	0.452736	7	7			0.419162	0.175926	0.485714	0.488121	65	5	22	31
					0.15625	0.334615	11	6	30 D		0.89916	0.326923	0.348039	0.360153	34	30	88	7
					0.166667	0.24537	4	8	Control	UAS-YT521-B	0.617925	0.279188	0.489712	0.334232	29	21	89	8
					0.17623	0.363636	7	11			0.370787	0.073826	0.517123	0.277992	73	10	31	23
					0.232759	0.269784	5	7			0.406977	0.027473	0.565891	0.577508	54	7	11	8
					0.108787	0.386266	6	5			0.34	0.427273	0.625	0.385714	45	8	18	19
					0.270936	0.558989	8	11			0.612565	0.423729	0.296053	0.42492	60	22	23	35
					0.366906	0.818868	6	9			0.50431	0.6	0.262921	0.228477	34	15	40	25
					0.426966	0.310185	5	16			0.579439	0.248299	0.696113	0.401274	56	42	20	10
					0.177143	0.20202	3	11			0.490775	0.11	0.336634	0.269231	77	6	74	19
					0.357895	0.37218	7				0.678112	0.275862	0.554945	0.192623	12	17	13	18
					0.28125		5				0.452532	0.056604	0.474432	0.28877	24	16	16	57
					0.386503		9				0.352679	0.339286	0.443325	0.241158	37	15	16	45
					0.237736		6				0.316384	0.550633	0.487685	0.315152	15		4	29
					0.275449		5				0.427835	0.283636	0.483516	0.41573	98		0	55
					0.432773		3				0.48125	0.079646	0.676806	0.347328	56		0	13
					0.089286		6				0.421296	0.40884	0.269795	0.418033	79		14	10
					0.38484		5				0.486166	0.18677	0.460829	0.172973	15		5	6
					0.439394		6				0.432432	0.047619	0.518717		34		7	7
					0.202899		6				0.635983	0.272727	0.660714		59		3	12
					0.281768		4					0.324675	0.529101		86		35	13
					0.297872		4					0.330144	0.454545		97		37	14
					0.285714		0					0.359281	0.595745				46	6
					0.211921		0					0.495968	0.469194				26	12
					0.253906		1					0.190476	0.533981				17	7
					0.271967		3					0.25	0.502439				38	14
					0.341837		2					0.262295	0.446078				43	25
					0.246862		0					0.689655	0.558685				55	28
							4						0.675556				61
							2
							3
							0
							5
							3
							4
							5
							0
							3
							4
							0
							0
							1
							1
							2
							2
							4
							5
