# Supplementary material for: Phase separation of BuGZ regulates gut regeneration and aging through interaction with m6A regulators
Source: Nat Commun. 2023 Oct 23;14:6700. doi: 10.1038/s41467-023-42474-1 (PMC10593810; doi:10.1038/s41467-023-42474-1)
Supplement: Supplementary file 8 — Source Data [file 41467_2023_42474_MOESM8_ESM.zip › Source data/supplementary 6.xlsx]

## Sheet: sup-6
a		b			d				c		e			f			h					i		j
control	UAS-BuGZRNAi								control	YT521-B RNAi	Control	BuGZ-FL	BuGZ-13S	Control	UAS-BuGZC	UAS-BuGZCS	control	BuGZ RNAi	control	UAS-BuGZFL	UAS-BuGZ13S	UAS-BuGZFL	UAS-BuGZ13S	Control	UAS-BuGZC	UAS-BuGZCS
0.9686	2.0533								1.0186	0.320084	0.966643	0.564817	0.909022	0.965698	2.34399	1.70741	3262023	8467778	5035424	3168138	5084663	3.18876	1.11825	9.66246	4.43464	6.14101
1.0575	1.6109								0.987734	0.2979	1.06936	0.53419	1.04835	0.905078	2.54315	1.83943	4165483	9236785	5578293	3577839	3992673	3.5718	1.32653	11.0682	4.24399	6.18512
0.9763	1.8844								0.993928	0.29407	0.967406	0.553668	1.20837	1.14412	3.00497	1.73225	3367089	7763527	4328362	3045519	3865212	3.34148	1.25748	10.8669	4.4731	5.20788
																	4465103	8446285	6036499	3653676	4867727
																	3946013	8751935	5673624	3455381	4333459
																	3811704	7302755	5083594	3316342	3854289
