# Supplementary material for: Phase separation of BuGZ regulates gut regeneration and aging through interaction with m6A regulators
Source: Nat Commun. 2023 Oct 23;14:6700. doi: 10.1038/s41467-023-42474-1 (PMC10593810; doi:10.1038/s41467-023-42474-1)
Supplement: Supplementary file 8 — Source Data [file 41467_2023_42474_MOESM8_ESM.zip › Source data/supplementary 7.xlsx]

## Sheet: sup-7
c				d				e				f				g				h		i		k				j
FRT40A	FRT40A,BuGZ8	FRT40A,BuGZ8;UAS-EGFRCA	FRT40A,BuGZ8;UAS-Ras85D	FRT40A	BuGZKO	KO+UAS-Ras85D	KO+UAS-EGFRCA	control	EGFRDN	YT521-BRNAi	EGFRDN;YT521-BRNAi	YT521-BRNAi	EGFRDN;YT521-BRNAi	EGFRDN	control	YT521-BRNAi	EGFRDN;YT521-BRNAi	EGFRDN	control	control		control			Control				Control
				13	6	18	10					0.290323	0.251534	0.166667	0.184524	2	8	0	4	merge	anti-dpERK	merge	anti-dpERK	kek1	1.24969	0.713371	1.12171	kek1	1.04818	1.20555	0.791374
				4	3	17	10					0.289216	0.23871	0.171429	0.192513	0	3	1	4					aos	0.884792	1.18086	0.923736	aos	1.01932	1.01207	0.969346
				14	4	11	11					0.260664	0.304348	0.244604	0.255814	0	6	0	0					sty	0.971997	1.01936	1.00927	sty	1.05348	0.980353	0.968259
				4	12	11	5					0.325893	0.288462	0.266187	0.182482	0	1	2	2
				3	7	11	10					0.268939	0.321168	0.337931	0.224359	0	2	1	0						BuGZ RNAi				UAS-BuGZFL
				4	4	11	12					0.230483	0.234783	0.25625	0.0504202	2	12	2	2	UAS-BuGZFL		BuGZ RNAi		kek1	0.517948	0.582077	0.583363	kek1	2.15225	2.59692	2.63308
				6	6	67	8					0.280374	0.309278	0.169492	0.0931677	3	2	0	1	merge	anti-dpERK	merge	anti-dpERK	aos	0.448734	0.441041	0.478787	aos	2.14836	2.04984	2.24094
				12	3	4	5					0.328638	0.275229	0.23125	0.115108	3	7	1	0					sty	0.416807	0.403456	0.412451	sty	1.92761	1.90061	1.93385
				4	4	16	5					0.278075	0.241071	0.273585	0.164179	5	3	5	2
				11	8	59	3					0.284768	0.257642	0.23741	0.283465	3	4	6	2						YT521-B RNAi				UAS-YT521-B
				9	11	13	5					0.430303	0.316456	0.212644	0.313253	4	2	8	2					kek1	0.816688	0.92947	0.802628	kek1	1.03375	1.00822	1.00613
				9	5	7	6					0.229508	0.198758	0.30303	0.186916	3	7	6	5	UAS-YT521-B		YT521-B RNAi		aos	0.990234	0.77483	0.764344	aos	1.07432	1.00438	1.02667
				8	5	6	10					0.343931	0.15508	0.218182	0.147059	0	4	5		merge	anti-dpERK	merge	anti-dpERK	sty	0.918219	0.945664	0.909924	sty	1.04415	1.09484	1.04662
				18	11	12	16					0.298182	0.21831	0.295918	0.131313	1	2	3
				4	5	23	14					0.409722	0.236111	0.314721	0.183673	6	11	2							BuGZ RNAi;UAS-YT521-B RNAi				UAS-BuGZFL;UAS-YT521-B
				13	7	11	67					0.319838	0.185629	0.231214	0.208	0	12	5						kek1	0.76199	0.712869	0.705949	kek1	1.08848	1.19301	1.2598
				8	7	7	46						0.256757	0.207254	0.367521		1	1						aos	0.88681	0.667743	0.688908	aos	1.26907	0.816396	0.791612
				9	8	10	3						0.223022	0.19209	0.433628		16	6		UAS-BuGZFL;UAS-YT521-B		BuGZ RNAi;YT521-B RNAi		sty	1.40891	0.948844	0.886983	sty	1.05306	1.02734	1.01414
				7	10	20	4						0.293578	0.188235	0.193548		0	5		merge	anti-dpERK	merge	anti-dpERK
				6	4	11	4						0.190083	0.22807	0.132353		4	3
				7	9	57	6						0.231579	0.156682	0.325301		8	6
				10	5	45	6						0.256881	0.259887	0.171642		14	5
				5	7	7	7						0.225108	0.204167	0.157895		2	6
				10	9	17	8						0.113821	0.186131	0.138462		2	6
				9	8	3	20						0.274648	0.185185	0.209459		4	4
				14	4	12	10						0.229947	0.267176	0.216		1	4
				14	4	12	12						0.232258	0.284483	0.323077		1	1
				13	5	7	11						0.335938	0.222772	0.301075		0	2
				3	7	10	41						0.254237	0.247059	0.224719		2	3
				5	3	17	3						0.329787	0.239726	0.255435		7	0
				8	7	8	10						0.183333		0.36		13	1
				7	7	70	47						0.136691				21
				7	7	13	19						0.165605
				7	4	10	12						0.235714
				5	5	11	18						0.229508
				7	4	32	4						0.316239
				12	4	14	12						0.316832
				13	4	10	11						0.237838
				32	8	9	3						0.224638
				7	5	69	5						0.22963
				19	5	8	7						0.2
				5	6	5	9						0.284768
				10	4	87	3
				12	6	9	4
				12	5	17	8
				8	3	9	12
				15	3	11	22
				9	5	11	20
				18	6	6	3
				7	4	5	13
				10	6	6	7
				11	3	6	3
				8	7	29	3
				17	5	60	3
				9	3	25	3
				5	5	17	17
				9	9	15	8
				19	6	44	10
				6	5	45	11
				15	8	6	16
				3	5	6	11
				6	4	7	10
				15	4	5	13
				18	4	23	12
				4	4	6	12
				17	6	8	38
				11	12	10	10
				8	4	6	18
				5	6	25	7
				6	5	15	18
				8	4	5	8
				5	8	50	7
				23	6	49	15
				14	6	13	18
				5	3	20	10
				11	11	10	8
				5	5	12	8
				6	5	7	7
				9	4	18	17
				12	3	14	16
				6	3	32	12
				5	6	15	18
				9	3	50	8
				8	9	32	14
				20	3	39	33
				19	10	4	12
					3	3	10
					4	8	8
					4	14	15
					6	8	21
					6	5	11
					3	8	13
					3	5	3
					6	7	7
					5	12	22
					4	4	15
					4	9	6
					4	8	4
					4	19	4
					5	12	4
					4	6	20
					3	7	7
						7	7
						11	10
						4	8
						9	25
						10	5
						9	5
						10	5
						15	10
						5	6
						8	4
						3	8
						3	6
						5	18
						3	3
						5	5
						9	4
						10	11
						15	7
						5	11
						8	17
						3	3
						3	8
						5	17
						3	4
						5	12
						9	12
						10	18
						5	43
						5	71
						4	12
						18	20
						11	9
						18	10
						7	4
						7	5
						4	3
						13	7
						12	12
						17	7
						18	6
						8	10
						9	7
						9	12
						3	3
						5	50
						6	64
						5	6
						5	15
						5	10
						8	8
						41	7
						11	24
						5	8
						5	24
						5	8
						18	15
						6	10
						20	11
						13	11
						30	9
						18	17
						12	17
						10	10
						10	10
						4	18
						3	10
						3	11
						5	23
						3	20
						4	15
						3	8
						4	23
						8	4
						7	20
						3	6
						4	5
						8	13
						7	15
						3	8
						5	12
						4	11
						6	11
						8	10
						5	4
						40	5
						29	27
						22	14
						22	17
						9	27
						16	5
						4	5
						25	9
						50	14
						30	10
						3	7
						11	11
						9	13
						35	10
						19	16
						19	7
						5	9
						49	10
						10	15
						19	8
						5	5
						30	11
						11	12
						60	15
						20	10
						13	3
						10	10
						10	33
						3	4
						7	10
						19	18
						21	12
						12	10
						14	10
						50	10
						10	10
						10	7
						20	15
						30	10
						11	18
						14	12
						4	30
						30	9
						20	23
						14	12
						12	5
						12	18
						10	22
						20	23
						10	9
						10	23
						8	20
						10	7
						10	13
						12	12
						15	10
						60	21
						16	10
						30	10
						30	18
						15	9
						32	10
						16	20
						12	4
						51	7
						59	10
						6	34
						5	24
						7	7
						5	16
						5	10
						10	9
						14	18
						19	5
						5	17
						59	30
						41	22
						10	5
						9	10
						9	11
						12	30
						10
						24
						16
						25
						60
						35
						20
						15
						6
						11
						3
						4
						4
						5
						13
						6
						6
						7
						9
						10
						7
						9
						8
						8
						9
						18
						15
						7
						4
						3
						4
						11
						7
						6
						15
						18
						15
						14
						11
						5
						21
						7
						10
						32
						30
						11
						12
						30
						29
						4
						15
						20
						45
						6
						45
						40
						8
						60
						20
						30
						18
						5
						25
						29
						10
						10
						80
						10
						20
						25
						32
						16
						8
						19
						20
						10
						10
						4
						15
						29
						20
						15
						12
						25
						10
						25
						5
						9
						30
						10
						20
						19
						25
						13
						15
						19
						15
