# Supplementary material for: Phase separation of BuGZ regulates gut regeneration and aging through interaction with m6A regulators
Source: Nat Commun. 2023 Oct 23;14:6700. doi: 10.1038/s41467-023-42474-1 (PMC10593810; doi:10.1038/s41467-023-42474-1)
Supplement: Supplementary file 8 — Source Data [file 41467_2023_42474_MOESM8_ESM.zip › Source data/supplementary 8.xlsx]

## Sheet: sup-8
b			c						d										e				f					g				h								i				j
no DNA	with GFP	with mCherry	-DNA	GFP	mCherry	YT521-B1K-1	YT521-B1K-2	YT521-B1K-3	-DNA	200-1	200-2	200-3	200-4	200-5	100-1	100-2	100-3	100-4					BuGZ Δzinc					BuGZ FL				YT521-B100BP	NO sense DNA	GFP	- DNA	YT521-B100BP	NO sense DNA	GFP	- DNA	With p8				Pre	0		40		80
			0.049	0.203	0.166	0.343	0.272	0.166	0.109568	0.173225	0.096065	0.246142	0.295525	0.138117	0.114969	0.08179	0.204861	0.102623										without DNA	with GFP	with none sense DNA	with p8	1.03164	0.118056	0.08642	0.37365	0.371914	0.223958	0.467207	0.146605	before bleach	bleach 0min	bleach 3min	bleach 6min	243.73	42.9468	51.6139	58.0165	63.1719	66.5405
			0.037	0.049	0.053	0.248	0.137	0.046	0.123071	0.08642	0.097994	0.173225	0.212963	0.097994	0.111304	0.125579	0.08642	0.08642														0.49402	0.216821	0.111111	0.212963	0.190586	0.261574	0.30189	0.138117					247.25	28.6916	38.4984	45.57	51.1097	55.3624
			0.094	0.056	0.07	0.392	0.328	0.077	0.125579	0.097994	0.065586	0.073688	0.249614	0.073688	0.07716	0.165895	0.08642	0.073688														0.249614	0.218364	0.218364	0.166088	0.442708	0.231674	0.177083	0.249614					240.52	40.5724	49.5149	54.6637	58.9501	62.5981
			0.041	0.088	0.14	0.348	0.553	0.032	0.027006	0.097994	0.041281	0.109568	0.142747	0.246142	0.073688	0.086227	0.266782	0.08642														0.462963	0.094907	0.055556	0.177083	0.383488	0.173225	0.179012	0.136381
with 1k1	with 1k2	with 1k3	0.066	0.033	0.185	0.299	0.14	0.141	0.105903	0.054784	0.109568	0.086227	0.195988	0.067323	0.190586	0.08642	0.204475	0.212963														0.165895	0.175154	0.185185	0.123071	0.166088	0.261574	0.518519	0.212963
			0.069	0.084	0.046	0.137	0.166	0.049	0.065586	0.086227	0.086227	0.073688	0.160687	0.160687	0.136381	0.058256	0.044753	0.086227										BuGZ Δzinc				0.508681	0.162037	0.118056	0.207755	0.347994	0.396026	0.160687	0.229938	k				l
			0.086	0.156	0.056	0.309	0.081	0.027	0.096065	0.058256	0.058256	0.177083	0.165895	0.047647	0.047647	0.142747	0.266782	0.033179										without DNA	with GFP	with none sense DNA	with p8	0.212963	0.081019	0.128858	0.231674	0.240741	0.166088	0.179012	0.138117	without P8				Pre	0		40		80
			0.024	0.022	0.055	0.184	0.099	0.084	0.062693	0.07716	0.073688	0.150849	0.229938	0.08179	0.136381	0.166088	0.26929	0.173225														0.535108	0.197531	0.292438	0.249614	0.356481	0.37365	0.249614	0.211034	before bleach	bleach 0min	bleach 3min	bleach 6min	255	73.5053	88.7643	99.1984	107.916	112.74
			0.098	0.081	0.171	0.269	0.364	0.086	0.086227	0.109568	0.07716	0.109568	0.165895	0.086227	0.136381	0.266782	0.172454	0.091435														0.921875	0.138117	0.065586	0.211034	0.07716	0.179012	0.304012	0.223958					255	61.5251	74.6686	83.888	90.8016	95.7083
			0.248	0.026	0.087	0.537	0.053	0.185	0.097994	0.109568	0.190586	0.212963	0.223958	0.091435	0.07716	0.047647	0.153549	0.074653														0.540123	0.135031	0.118056	0.131944	0.347994	0.327932	0.414352	0.212963					255	63.6726	86.0413	101.526	112.091	120.415
			0.032	0.016	0.024	0.268	0.125	0.314	0.165895	0.136381	0.177083	0.08179	0.165895	0.091435	0.07716	0.138117	0.123071	0.123071														0.782986	0.165895	0.185185	0.138117	0.493827	0.266782	0.540123	0.211034
			0.081	0.019	0.037	0.238	0.188	0.186	0.123071	0.086227	0.086227	0.212963	0.119599	0.07716	0.114969	0.190586	0.111304	0.190586														0.911073	0.185185	0.080247	0.304012	0.218364	0.371914	0.212963	0.204861
			0.032	0.058	0.046	0.281	0.066	0.348	0.114969	0.111304	0.119599	0.179012	0.196566	0.163387	0.086227	0.123071	0.096065	0.096065														0.532986	0.20679	0.320988	0.261574	0.229938	0.212963	0.179012	0.165895
			0.063	0.111	0.103	0.181	0.046	0.238	0.165895	0.097994	0.073688	0.146605	0.30189	0.07716	0.114969	0.08642	0.136381	0.08642														0.266782	0.118056	0.175926	0.119599	0.326003	0.229938	0.246142	0.179012
			0.046	0.034	0.107	0.156	0.111	0.128	0.065586	0.065586	0.165895	0.212963	0.211034	0.065586	0.179012	0.229938	0.246142	0.067323														0.396026	0.165895	0.280864	0.123071	0.308063	0.212963	0.283951	0.249614
			0.098	0.019	0.147	0.357	0.091	0.197	0.123071	0.131944	0.111304	0.150849	0.179012	0.086227	0.058256	0.165895	0.179012	0.150849														0.391397	0.307099	0.173611	0.150849	0.249614	0.30189	0.142747	0.212963
			0.053	0.063	0.031	0.248	0.103	0.16	0.146605	0.065586	0.08179	0.086227	0.146605	0.055556	0.067323	0.196759	0.166088	0.165895														0.347801	0.102623	0.066358	0.177083	0.23341	0.371914	0.111304	0.123071
			0.094	0.11	0.046	0.236	0.098	0.106	0.111304	0.150849	0.185764	0.125579	0.138117	0.041281	0.062693	0.074653	0.111304	0.138117														0.467207	0.26466	0.27392	0.396026	0.266782	0.249614	0.190586	0.196566
			0.044	0.063	0.111	0.269	0.052	0.04	0.179012	0.109568	0.096065	0.097994	0.123071	0.091435	0.123071	0.136381	0.190586	0.08642														0.722415	0.10108	0.111111	0.190586	0.565972	0.278549	0.229938	0.131944
			0.111	0.133	0.101	0.213	0.165	0.123	0.07716	0.138117	0.119599	0.165895	0.138117	0.074653	0.086227	0.123071	0.458333	0.096065														0.393519	0.094907	0.094907	0.266782	0.196566	0.318287	0.208526	0.211034
			0.081	0.348	0.106	0.091	0.061	0.208	0.08179	0.146605	0.073688	0.111304	0.347801	0.08179	0.091435	0.131944	0.123071	0.097994														0.467207	0.109568	0.118827	0.166088	0.44213	0.261574	0.246142	0.212963
			0.049	0.184	0.111	0.086	0.103	0.106	0.07716	0.212963	0.047647	0.081019	0.165895	0.08179	0.08642	0.138117	0.246142	0.054784														0.327932	0.20679	0.154321	0.287423	0.160687	0.196759	0.249614	0.515818
			0.08	0.049	0.07	0.225	0.231	0.103	0.08642	0.246142	0.096065	0.091435	0.369213	0.073688	0.150849	0.065586	0.08179	0.097994														1.2282	0.118056	0.257716	0.266782	0.138117	0.165895	0.663966	0.165895
			0.111	0.111	0.061	0.214	0.274	0.16	0.146605	0.150849	0.097994	0.179012	0.119599	0.054784	0.07716	0.08179	0.140818	0.115741														0.327932	0.208333	0.104167	0.179012	0.37365	0.136381	0.581983	0.304012
			0.066	0.104	0.103	0.144	0.104	0.156	0.150849	0.109568	0.091435	0.166088	0.179012	0.096065	0.109568	0.173225	0.261574	0.03858														0.511188	0.118827	0.053241	0.231674	0.212963	0.179012	0.150849	0.347801
			0.08	0.38	0.094	0.091	0.077	0.129	0.123071	0.138117	0.136381	0.146605	0.138117	0.096065	0.097994	0.109568	0.142747	0.08642														0.631559	0.145062	0.320988	0.165895	0.408951	0.105903	0.123071	0.223958
			0.081	0.101	0.123	0.111	0.19	0.26	0.097994	0.111304	0.097994	0.212963	0.123071	0.098765	0.136381	0.165895	0.204861	0.211034														0.570988	0.087191	0.181327	0.138117	0.212963	0.417824	0.07716	0.308063
			0.017	0.119	0.081	0.117	0.175	0.116	0.119599	0.136381	0.160687	0.166088	0.307099	0.058256	0.105903	0.109568	0.383488	0.097994														0.318287	0.118827	0.152778	0.229938	0.414352	0.123071	0.119599	0.196759
			0.14	0.123	0.046	0.518	0.166	0.086	0.150849	0.111304	0.146605	0.097994	0.26929	0.179012	0.136381	0.068287	0.097994	0.058256														0.467207	0.142747	0.243056	0.327932	0.261574	0.249614	0.179012	0.304012
			0.066	0.049	0.057	0.246	0.12	0.098	0.165895	0.146605	0.114969	0.131944	0.246142	0.150849	0.109568	0.096065	0.14294	0.097994														0.518519	0.184414	0.292438	0.179012	0.246142	0.347801	0.356481	0.173225
			0.02	0.056	0.094	0.236	0.129	0.123	0.054784	0.196566	0.086227	0.08642	0.131944	0.047647	0.097994	0.123071	0.179012	0.119599														0.462963	0.200617	0.194444	0.108796	0.287423	0.570988	0.24537	0.383488
			0.123	0.086	0.081	0.244	0.061	0.042	0.123071	0.150849	0.07716	0.109568	0.123071	0.146605	0.165895	0.08642	0.212963	0.086227														0.287423	0.149691	0.266204	0.246142	0.166088	0.190586	0.08642	0.249614
			0.166	0.077	0.091	0.73	0.087	0.4	0.08179	0.097994	0.065586	0.109568	0.146605	0.086227	0.119599	0.136381	0.165895	0.058256														0.599537	0.091821	0.208333	0.123071	0.177083	0.246142	0.111304	0.266782
			0.066	0.066	0.046	0.179	0.118	0.118	0.091435	0.150849	0.058256	0.123071	0.097994	0.044753	0.111304	0.204861	0.179012	0.097994														0.345679	0.165895	0.116512	0.144483	0.211034	0.212963	0.26929	0.212963
			0.077	0.117	0.12	0.402	0.443	0.166	0.111304	0.123071	0.073688	0.150849	0.162809	0.146605	0.08642	0.131944	0.105903	0.136381														1.62461	0.266204	0.304012	0.132716	0.304012	0.196759	0.119599	0.138117
			0.03	0.034	0.118	0.253	0.133	0.049	0.123071	0.142747	0.097994	0.119599	0.166088	0.096065	0.114969	0.073688	0.150849	0.211034														0.532986	0.094907	0.156636	0.091049	0.26929	0.249614	0.345679	0.327932
			0.046	0.037	0.251	0.178	0.144	0.029	0.105903	0.109568	0.097994	0.109568	0.165895	0.07716	0.131944	0.097994	0.086227	0.123071														0.623457	0.165895	0.542438	0.186343	0.393519	0.212963	0.165895	0.146605
			0.017	0.022	0.105	0.197	0.196	0.042	0.123071	0.136381	0.047647	0.166088	0.146605	0.136381	0.096065	0.179012	0.249614	0.08179														0.655093	0.156636	0.45679	0.091049	0.462963	0.150849	0.196759	0.240741
			0.083	0.057	0.028	0.104	0.147	0.213	0.123071	0.123071	0.114969	0.196759	0.105903	0.041281	0.08179	0.165895	0.096065	0.109568														0.751157	0.175926	0.243056	0.144483	0.304012	0.08179	0.165895	0.097994
			0.111	0.084	0.081	0.212	0.095	0.123	0.177083	0.136381	0.131944	0.179012	0.160687	0.109568	0.058256	0.177083	0.212963	0.160687														1.06771	0.197531	0.165895	0.081019	0.408951	0.383488	0.287423	0.096065
			0.022	0.058	0.118	0.207	0.118	0.043	0.086227	0.196566	0.138117	0.179012	0.196566	0.138117	0.138117	0.138117	0.179012	0.146605														0.396026	0.145062	0.136574	0.309221	0.30189	0.467207	0.150849	0.212963
			0.029	0.149	0.056	0.201	0.062	0.066	0.034144	0.096065	0.196759	0.08642	0.119599	0.058256	0.058256	0.123071	0.196566	0.229938														0.628858	0.25463	0.104167	0.144483	0.30189	0.347801	0.190586	0.211034
			0.063	0.171	0.145	0.261	0.099	0.053	0.097994	0.211034	0.08642	0.196566	0.212963	0.062693	0.021605	0.204861	0.231674	0.196566														1.53048	0.320988	0.197531	0.118056	0.138117	0.240741	0.287423	0.196566
			0.044	0.034	0.048	0.243	0.07	0.088	0.097994	0.123071	0.058256	0.131944	0.196566	0.133873	0.065586	0.111304	0.249614	0.190586														0.540123	0.253086	0.108025	0.175154	0.177083	0.223958	0.371914	0.179012
			0.058	0.031	0.128	0.434	0.039	0.527	0.073688	0.204861	0.07716	0.073688	0.119599	0.136381	0.08642	0.131944	0.138117	0.091435														0.817515	0.165895	0.293981	0.225309	0.304012	0.179012	0.249614	0.211034
			0.197	0.063	0.058	0.402	0.214	0.336	0.111304	0.142747	0.062693	0.179012	0.131944	0.065586	0.054784	0.212963	0.26929	0.111304														0.458333	0.26929	0.216821	0.253086	0.212963	0.246142	0.393519	0.212963
			0.185	0.123	0.086	0.236	0.207	0.039	0.097994	0.086227	0.07716	0.096065	0.142747	0.098765	0.111304	0.123071	0.196566	0.08179														0.655093	0.208333	0.1875	0.111111	0.30189	0.308063	0.287423	0.211034
			0.028	0.159	0.061	0.166	0.084	0.118	0.047647	0.08179	0.07716	0.106096	0.096065	0.111304	0.123071	0.123071	0.271219	0.136381														0.336998	0.109568	0.280093	0.117863	0.240741	0.160687	0.231674	0.179012
			0.033	0.044	0.034	0.422	0.208	0.112	0.165895	0.097994	0.097994	0.068287	0.146605	0.086227	0.096065	0.190586	0.109568	0.284915														0.345679	0.249228	0.179012	0.111111	0.246142	0.249614	0.229938	0.369213
			0.035	0.07	0.043	0.168	0.208	0.218	0.07716	0.097994	0.123071	0.074653	0.109568	0.073688	0.097994	0.111304	0.150849	0.098765														0.345679	0.185185	0.118827	0.225309	0.417824	0.150849	0.179012	0.326003
			0.103	0.053	0.049	0.194	0.212	0.073	0.097994	0.097994	0.210069	0.179012	0.034144	0.091435	0.065586	0.068287	0.179012	0.109568														0.160687	0.20679	0.266204	0.286073	0.336998	0.249614	0.190586	0.266782
			0.077	0.137	0.048	0.236	0.164	0.086	0.165895	0.065586	0.067323	0.165895	0.153549	0.196566	0.065586	0.345679	0.119599	0.115741														0.123071	0.165895	0.184414	0.157407	0.231674	0.204861	0.327932	0.266782
			0.133	0.044	0.114	0.357	0.117	0.244	0.165895	0.08642	0.067323	0.08179	0.142747	0.074653	0.086227	0.123071	0.283951	0.136381														0.414352	0.20679	0.094907	0.173611	0.187693	0.123071	0.196759	0.212963
			0.086	0.046	0.061	0.184	0.094	0.086	0.086227	0.111304	0.138117	0.160687	0.165895	0.146605	0.08642	0.150849	0.119599	0.114969														0.628858	0.093364	0.094907	0.230131	0.190586	0.146605	0.347994	0.196566
			0.075	0.103	0.166	0.182	0.048	0.017	0.123071	0.196759	0.067323	0.136381	0.165895	0.105903	0.096065	0.123071	0.212963	0.173225														0.326003	0.104167	0.208333	0.113812	0.304012	0.146605	0.138117	0.190586
			0.057	0.063	0.046	0.23	0.154	0.066	0.119599	0.086227	0.146605	0.146605	0.160687	0.097994	0.105903	0.109568	0.165895	0.146605														0.819444	0.145062	0.145062	0.093364	0.390046	0.185764	0.166088	0.136381
			0.111	0.091	0.053	0.328	0.052	0.129	0.136381	0.109568	0.097994	0.068287	0.179012	0.096065	0.105903	0.185764	0.196759	0.068287														0.957948	0.123457	0.093364	0.131173	0.287423	0.26929	0.173225	0.211034
			0.046	0.026	0.145	0.231	0.108	0.137	0.123071	0.097994	0.081019	0.173225	0.165895	0.097994	0.067323	0.08642	0.142747	0.146605														0.487076	0.25463	0.156636	0.073302	0.369213	0.179012	0.369213	0.212963
			0.043	0.057	0.081	0.242	0.059	0.137	0.109568	0.058256	0.212963	0.091435	0.246142	0.096065	0.081019	0.123071	0.26929	0.111304														0.462963	0.280864	0.25463	0.123457	0.212963	0.166088	0.196566	0.26929
			0.058	0.061	0.208	0.197	0.16	0.208	0.146605	0.097994	0.097994	0.229938	0.131944	0.08642	0.105903	0.136381	0.136381	0.173225														0.840278	0.292438	0.218364	0.172647	0.490741	0.190586	0.109568	0.26929
			0.044	0.108	0.213	0.213	0.133	0.166	0.086227	0.08642	0.114969	0.249614	0.196566	0.08642	0.111304	0.146605	0.196759	0.160687														0.369213	0.108025	0.391975	0.111111	0.266782	0.278549	0.581983	0.119599
			0.024	0.077	0.08	0.176	0.103	0.321	0.047647	0.105903	0.096065	0.119599	0.30189	0.091435	0.047647	0.240741	0.326003	0.058256														0.623457	0.118056	0.102623	0.136574	0.393519	0.26929	0.261574	0.211034
			0.056	0.028	0.253	0.178	0.043	0.063	0.073688	0.146605	0.047647	0.105903	0.165895	0.086227	0.109568	0.08642	0.162809	0.097994														0.772955	0.241512	0.111111	0.123457	0.408758	0.295525	0.266782	0.196759
			0.046	0.043	0.093	0.16	0.267	0.077	0.086227	0.146605	0.054784	0.271219	0.07716	0.136381	0.115741	0.146605	0.26929	0.119599														0.990162	0.20679	0.136574	0.196566	0.308063	0.327932	0.347801	0.177083
			0.037	0.057	0.057	0.224	0.182	0.137	0.065586	0.111304	0.073688	0.125579	0.165895	0.119599	0.123071	0.196566	0.436728	0.08179														0.851852	0.196759	0.133488	0.113426	0.393519	0.436728	0.211034	0.304012
			0.137	0.034	0.08	0.363	0.208	0.105	0.109568	0.165895	0.109568	0.196566	0.347994	0.125579	0.109568	0.150849	0.136381	0.190586														0.599537	0.307099	0.116512	0.275656	0.408951	0.249614	0.36304	0.722415
			0.175	0.133	0.046	0.104	0.087	0.02	0.068287	0.07716	0.086227	0.086227	0.146605	0.109568	0.086227	0.119599	0.196759	0.097994														0.847415	0.109568	0.194444	0.123071	0.26929	0.150849	0.36304	0.295525
			0.178	0.108	0.064	0.119	0.179	0.123	0.097994	0.131944	0.109568	0.138117	0.097994	0.111304	0.136381	0.123071	0.436728	0.212963														0.99537	0.061728	0.157407	0.136574	0.327932	0.393519	0.166088	0.540123
			0.033	0.105	0.048	0.348	0.094	0.077	0.109568	0.146605	0.146605	0.195988	0.173225	0.096065	0.138117	0.086227	0.212963	0.190586														0.204861	0.25463	0.175926	0.05787	0.540123	0.287423	0.261574	0.165895
			0.091	0.048	0.056	0.164	0.094	0.166	0.065586	0.07716	0.067323	0.150849	0.218364	0.086227	0.166088	0.086227	0.417824	0.097994														0.602816	0.10108	0.197531	0.059992	0.602816	0.266782	0.212963	0.165895
			0.058	0.086	0.056	0.176	0.113	0.166	0.123071	0.136381	0.086227	0.165895	0.196759	0.073688	0.086227	0.049383	0.196566	0.097994														0.835069	0.184414	0.145062	0.194444	0.153549	0.326003	0.261574	0.190586
			0.084	0.108	0.063	0.197	0.147	0.07	0.062693	0.111304	0.196566	0.179012	0.196566	0.07716	0.185764	0.049383	0.371914	0.165895														0.393519	0.280864	0.091821	0.136574	0.318287	0.326003	0.278549	0.518519
			0.111	0.049	0.166	0.091	0.253	0.062	0.097994	0.119599	0.114969	0.196759	0.229938	0.08179	0.111304	0.177083	0.165895	0.08179														0.726852	0.118056	0.292438	0.230131	0.146605	0.326003	0.153549	0.371914
			0.111	0.077	0.055	0.098	0.16	0.25	0.086227	0.047647	0.136381	0.114969	0.173225	0.229938	0.105903	0.185764	0.231674	0.119599														0.819444	0.320988	0.07716	0.218364	0.327932	0.179012	0.249614	0.196566
			0.104	0.042	0.04	0.179	0.119	0.141	0.138117	0.07716	0.08642	0.150849	0.14294	0.142747	0.196566	0.166088	0.231674	0.123071														1.06771	0.197531	0.081019	0.087191	0.287423	0.196566	0.204861	0.190586
			0.074	0.068	0.123	0.346	0.103	0.123	0.097994	0.131944	0.123071	0.097994	0.096065	0.146605	0.082562	0.081019	0.136381	0.097994														0.326003	0.128858	0.243056	0.098765	0.179012	0.345679	0.196566	0.229938
			0.151	0.093	0.114	0.381	0.207	0.029	0.097994	0.08642	0.111304	0.138117	0.114969	0.114969	0.196566	0.138117	0.131944	0.096065														0.347801	0.252315	0.118827	0.060764	0.371914	0.371914	0.097994	0.246142
			0.08	0.137	0.197	0.081	0.104	0.236	0.150849	0.136381	0.123071	0.073688	0.136381	0.136381	0.067323	0.160687	0.146605	0.150849														0.371914	0.208333	0.453704	0.136381	0.658758	0.142747	0.195988	0.347994
			0.084	0.166	0.256	0.081	0.236	0.153	0.097994	0.08642	0.114969	0.097994	0.136381	0.111304	0.07716	0.146605	0.249614	0.105903														0.442708	0.197531	0.238426	0.200617	0.345679	0.266782	0.190586	0.327932
			0.103	0.175	0.14	0.328	0.192	0.217	0.07716	0.212963	0.123071	0.096065	0.08642	0.105903	0.058256	0.196759	0.131944	0.098765														1.06771	0.347994	0.175154	0.260802	0.308063	0.223958	0.393519	0.271219
			0.106	0.037	0.099	0.14	0.118	0.081	0.065586	0.131944	0.086227	0.058256	0.123071	0.097994	0.034144	0.119599	0.109568	0.136381														0.781636	0.184414	0.241512	0.145062	0.371914	0.336998	0.315972	0.336998
			0.09	0.04	0.132	0.102	0.137	0.066		0.218364	0.109568	0.086227	0.08642	0.119599	0.047647	0.067323	0.212963	0.086227														0.525463	0.118056	0.277778	0.094329	0.26929	0.266782	0.256752	0.278549
			0.044	0.091	0.074	0.238	0.178	0.197		0.196759	0.096065	0.177083	0.212963	0.07716	0.086227	0.211034	0.249614	0.105903														0.673225	0.136574	0.165895	0.202932	0.391397	0.146605	0.278549	0.26929
			0.128	0.157	0.145	0.16	0.213	0.141		0.097994	0.067323	0.136381	0.136381	0.123071	0.106096	0.074653	0.179012	0.044753														0.570988	0.280864	0.096451	0.135031	0.295525	0.204861	0.261574	0.146605
			0.107	0.027	0.063	0.243	0.095	0.175		0.119599	0.096065	0.105903	0.179012	0.055556	0.114969	0.097994	0.179012	0.105903														0.719136	0.316358	0.185185	0.087191	0.393519	0.287423	0.393519	0.229938
			0.058	0.028	0.094	0.287	0.209	0.203		0.086227	0.07716	0.111304	0.150849	0.067323	0.097994	0.109568	0.231674	0.109568														0.442708	0.131944	0.162037	0.254823	0.304012	0.212963	0.327932	0.371914
			0.087	0.053	0.119	0.192	0.238	0.061		0.111304	0.136381	0.142747	0.136381	0.136381	0.08642	0.165895	0.179012	0.165895														0.326003	0.087191	0.081019	0.133295	0.391397	0.212963	0.261574	0.165895
			0.165	0.074	0.197	0.181	0.193	0.048		0.065586	0.058256	0.08179	0.211034	0.086227	0.07716	0.196566	0.266782	0.173225														0.44213	0.197531	0.145062	0.249614	0.602816	0.266782	0.138117	0.570602
			0.099	0.083	0.203	0.312	0.295	0.07		0.105903	0.196566	0.114969	0.114969	0.065586	0.086227	0.136381	0.336998	0.123071														0.40162	0.280093	0.216821	0.118827	0.165895	0.428819	0.347994	0.211034
			0.137	0.095	0.012	0.241	0.157	0.056		0.096065	0.097994	0.086227	0.179012	0.062693	0.07716	0.125579	0.318287	0.08642														0.408951	0.111111	0.243056	0.094329	0.119599	0.304012	0.211034	0.165895
			0.106	0.066	0.029	0.493	0.356	0.099		0.136381	0.166088	0.109568	0.150849	0.073688	0.065586	0.136381	0.166088	0.114969														0.458333	0.208333	0.109568	0.131173	0.211034	0.195988	0.304012	0.190586
			0.118	0.081	0.077	0.249	0.095	0.16		0.166088	0.073688	0.179012	0.07716	0.098765	0.111304	0.153549	0.212963	0.067323														0.371914	0.218364	0.118056	0.141204	0.26929	0.371914	0.371914	0.179012
			0.185	0.063	0.111	0.175	0.049	0.137		0.123071	0.146605	0.138117	0.073688	0.055556	0.073688	0.105903	0.218364	0.07716														0.369213	0.294753	0.145062	0.154321	0.223958	0.326003	0.231674	0.266782
			0.138	0.026	0.207	0.26	0.291	0.066		0.160687	0.123071	0.123071	0.067323	0.067323	0.08642	0.07716	0.125579	0.111304														0.487076	0.374228	0.135031	0.054205	0.345679	0.150849	0.177083	0.318287
			0.086	0.039	0.042	0.191	0.091	0.087		0.150849	0.08642	0.179012	0.196566	0.109568	0.136381	0.114969	0.142747	0.097994														0.565972	0.175926	0.065586	0.073302	0.327932	0.165895	0.249614	0.229938
			0.204	0.087	0.063	0.108	0.605	0.165		0.138117	0.062693	0.165895	0.114969	0.138117	0.086227	0.054784	0.240741	0.150849														0.511188	0.128858	0.170525	0.059992	0.371914	0.287423	0.26929	0.212963
			0.111	0.056	0.114	0.269	0.269	0.123		0.058256	0.136381	0.196759	0.223958	0.067323	0.111304	0.123071	0.196566	0.096065															0.253086	0.094907	0.156636	0.383488	0.211034	0.396026	0.295525
			0.156	0.171		0.313	0.176	0.208		0.097994	0.067323	0.138117	0.165895	0.125579	0.086227	0.097994	0.246142	0.111304															0.26929	0.20679	0.084105	0.266782	0.287423	0.261574	0.177083
			0.07	0.029		0.086	0.291	0.153		0.136381	0.097994	0.131944	0.123071	0.068287	0.049383	0.146605	0.179012	0.097994															0.196759	0.156636	0.103781	0.462963	0.229938	0.287423	0.179012
			0.123	0.09		0.081	0.234	0.194		0.136381	0.067323	0.136381	0.136381	0.073688	0.041281	0.054784	0.142747	0.109568															0.154321	0.080247	0.093364	0.136381	0.246142	0.229938	0.231674
							0.091			0.07716					0.041281			0.058256															0.253086
										0.177083					0.034144			0.109568
										0.058256								0.086227
										0.041281								0.049383
										0.067323								0.058256
										0.041281								0.07716
										0.065586								0.034144
										0.086227								0.07716
										0.073688								0.07716
										0.119599								0.073688
										0.065586								0.067323
										0.067323								0.097994
										0.08179								0.08642
										0.086227								0.07716
										0.097994								0.058256
										0.03858								0.086227
										0.086227								0.07716
										0.136381								0.062693
										0.058256								0.065586
										0.07716								0.097994
[truncated: 19 more columns]
