# Supplementary material for: Phase separation of BuGZ regulates gut regeneration and aging through interaction with m6A regulators
Source: Nat Commun. 2023 Oct 23;14:6700. doi: 10.1038/s41467-023-42474-1 (PMC10593810; doi:10.1038/s41467-023-42474-1)
Supplement: Supplementary file 8 — Source Data [file 41467_2023_42474_MOESM8_ESM.zip › Source data/supplementary 9.xlsx]

## Sheet: Sheet1
a			b			c			d						e						f			g			h			i			j						k			l
Control	Ime4 RNAi	Ime4 OE	Control	Mettl14 RNAi	Mettl14 OE	control			control	IME4RNAI	Mettll14 rnai	BuGZ RNAI	BuGZ RNAI+IME4RNAI	BuGZ RNAI+Mettll14 rnai	control	IME4RNAI	Mettll14 rnai	BuGZ RNAI	BuGZ RNAI+IME4RNAI	BuGZ RNAI+Mettll14 rnai	control	IME4RNAI	Mettll14 rnai	control	UAS-IME4RNAi	UAS-METTL14RNAi	control	UAS-IME4RNAi	UAS-METTL14RNAi	control			Control	IME4 RNAi	Mettl14 RNAi	BuGZKO	BuGZKO;IME4 RNAi	BuGZKO;Mettl14 RNAi	7D			control+blm	UAS-Ime4 +blm	UAS-METTL14 +blm	Control 30d	UAS-Ime4 30d	UAS-METTL14 30d	Control 7d	UAS-Ime4 7d
1.02049	0.096267	8.87559	0.928353	0.207821	16.6129	control	Ime4 RNAi	Mettl14 RNAi	0.235043	0.65288	0.51532	0.186747	0.871332	0.483389	67	129	67	13	12	40				0.064103	0.547038	0.4	5	29	14	control	IME4RNAI	Mettll14 rnai	5	33	7	7	28	25	control	UAS-Ime4	UAS-Mettl14	0.65288	0.406977	0.331984	0.51532	0.274678	0.339394	0.297297	0.199262
1.10792	0.115445	9.76195	1.0849	0.172192	18.1487				0.394286	0.843662	0.691395	0.181185	0.958525	0.290581	54	75	34	7	20	64				0.14	0.482759	0.335968	0	0	1				7	24	5	3	8	5				0.843662	0.474453	0.25641	0.691395	0.268041	0.297753	0.264957	0.179402
0.884467	0.112292	8.76107	0.992883	0.187099	16.6415				0.334448	0.804938	0.755459	0.215116	0.992823	0.458801	15	89	57	4	15	68				0.308824	0.610909	0.353982	1	2	12				7	15	9	4	8	10				0.804938	0.472868	0.328294	0.755459	0.282158	0.350877	0.312821	0.120635
									0.505747	0.544487	0.782456	0.209091	0.886169	0.488323	37	70	115	11	67	83				0.272388	0.473913	0.305732	2	10	8				7	35	10	7	3	11				0.544487	0.448276	0.323834	0.782456	0.310502	0.224138	0.318841	0.216949
									0.388889	0.689687	0.616046	0.134146	0.953008	0.644013	33	55	75	21	64	61				0.244755	0.515873	0.206468	1	14	4				9	41	35	5	12	7				0.689687	0.438596	0.307175	0.616046	0.216216	0.261364	0.328205	0.243446
						BuGZ RNAi			0.639286	0.851018	0.971564	0.219048	0.674216	0.495192	44	110	132	10	88	66				0.355828	0.529412	0.279365	2	12	22	BuGZ RNAi			6	25	28	3	5	5	30D			0.851018	0.670732	0.194719	0.971564	0.171548	0.087912	0.327068	0.282787
						control	Ime4 RNAi	Mettl14 RNAi	0.370821	0.510055	0.566667	0.20197	0.80719	0.373596	34	25	24	8	37	68				0.242424	0.556291	0.397112	0	12	12	control	IME4RNAI	Mettll14 rnai	5	14	22	7	12	8	control	UAS-Ime4	UAS-Mettl14	0.510055	0.449735	0.237226	0.566667	0.168831	0.253425	0.31016	0.143382
									0.344595	0.457143	0.705479	0.27907	0.765653	0.852632	50	36	124	5	25	84				0.325967	0.547231	0.316794	6	14	15				12	11	19	4	4	3				0.457143	0.481283	0.193939	0.705479	0.142857	0.323353	0.251337	0.135246
									0.331058	0.594203	0.698667	0.25	0.852564	0.457995	66	67	115	2	27	34				0.297468	0.605178	0.336323	1	17	15				8	27	42	5	3	4				0.594203	0.524194	0.263158	0.698667	0.159341	0.311538	0.275862	0.3
									0.368821	0.457243	0.790909	0.228916	0.956091	0.459259	29	115	35	4	26	81				0.317073	0.516026	0.365217	7	17	19				10	67	18	3	5	4				0.457243	0.315789	0.273885	0.790909	0.204301	0.220884	0.261084	0.255556
									0.487179	0.679461	0.688285	0.214286	0.926667	0.45935	15	72	46	4	17	52				0.232258	0.450758	0.280992	2	26	14				4	25	16	4	4	6				0.679461	0.507937	0.213333	0.688285	0.217647	0.15748	0.208511	0.292237
									0.384375	0.584171	0.676056	0.296296	0.560606	0.546154	9	79	74	6	19	69				0.280374	0.316901	0.330233	7	8	13				4	13	21	4	3	8	with BLM			0.584171	0.454023	0.247619	0.676056	0.24581	0.282895	0.231092	0.297491
									0.262467	0.728417	0.944444	0.321429	0.547101	0.686747	15	110	68	17	20	86				0.292237	0.509589	0.307317	2	4	7				3	14	33	8	8	16	control	UAS-Ime4	UAS-Mettl14	0.728417	0.311594	0.243243	0.944444	0.280543	0.377551	0.239669	0.1417
									0.32967	0.991817	0.705882	0.216216	0.612111	0.71134	54	57	35	18	16	16				0.338346	0.531157	0.336493	7	0	3				8	46	12	3	5	11				0.991817	0.589744	0.083333	0.705882	0.270386	0.390805	0.168831	0.169118
									0.583333	0.828265	0.460317	0.372727	0.532792	0.263547		46		4	59	16				0.338542	0.466083	0.411765	7	6	8				4	9	22	4	7	13				0.828265	0.628866	0.242236	0.460317	0.276498	0.177305	0.173267	0.213559
									0.3125	0.72973	0.666667	0.084034	0.83698	0.787746		35		4	67	14				0.516908		0.372093	1	3	8				7	73	11	4	5	3				0.72973	0.272727	0.195876	0.666667	0.247423	0.293103	0.175781	0.231618
									0.304124	0.550246	0.5	0.274074	0.607221	0.474747				6	66	13				0.319149		0.31068	2	5	8				4	42	6	4	10	3				0.550246	0.209003	0.291005	0.5	0.386207	0.283019	0.14094	0.208511
									0.447674	0.540187	0.683168	0.104839	0.470878	0.462687					84	26						0.285024	1	6	2				7	3	25	7	9	4				0.540187	0.252747	0.295337	0.683168	0.361842	0.34375		0.294393
									0.357143	0.611888	0.601227	0.202532	0.589698	0.322581					76							0.231733	1	12	3				5	33	5	6	8	4				0.611888	0.189944	0.237705	0.601227	0.376289	0.302326		0.182836
									0.38009	0.51938	0.470297	0.165468	0.461702	0.705314					50							0.345133		5	4				5	5	38	3	7	7				0.51938	0.252577	0.252381	0.470297	0.255172	0.155556		0.253846
									0.390698	0.644809	0.570755	0.185841	0.390196	0.572072												0.419355		5	2				5	18	7	3	3	18				0.644809	0.194245	0.32852	0.570755	0.331633	0.254438		0.287554
									0.409756	0.689815	0.60733	0.177419	0.608824	0.844828												0.361905			2				6	8	7	5	12	24				0.689815	0.281046	0.177778	0.60733	0.369942	0.42562		0.240143
									0.553846	0.455224	0.475309	0.298507	0.933884	0.607143												0.295547			2				9	13	14	6	8	18				0.455224	0.247368	0.328185	0.475309	0.443787	0.329412		0.30719
									0.605769	0.819383	0.620968	0.166667	0.78327	0.701031												0.267717			5				6	24	6	3	7	16				0.819383	0.299465	0.20765	0.620968	0.342466	0.285		0.284884
									0.464567	0.72	0.620853	0.15625	0.668617	0.425581												0.293436			6				9	5	5	3	3	19				0.72	0.239362	0.299578	0.620853	0.177632	0.407692		0.224719
									0.338542	0.537879	0.764045	0.18	0.529508	0.44												0.24924			0				12	7	5	3	12	20				0.537879	0.257329	0.2149	0.764045	0.325153	0.358779		0.228261
									0.516908	0.559524	0.919075	0.171569	0.933333	0.539877												0.256881			4				12	21	17	4	8	8				0.559524	0.180473	0.19802	0.919075	0.390244	0.460177		0.241546
									0.319149	0.71066	0.77821	0.137255	0.415011													0.389961			2				9	20	6	5	10	4				0.71066	0.243956	0.184783	0.77821	0.387097	0.308696		0.290323
									0.662125	0.858974	0.82439	0.271429	0.855102													0.384615			14				5	6	4	4	3	6				0.858974	0.254453	0.27551	0.82439	0.368687	0.455446		0.274725
									0.811791	0.686957	0.970803		0.79065													0.343434			10				6	25	9	5	5	4				0.686957	0.240642	0.326667	0.970803		0.401747		0.164794
									0.708054	0.698529	0.618321		0.437573													0.223529							8	5	8	3	8	4				0.698529	0.189189		0.618321		0.388889		0.298343
									0.779874	0.649682	0.590038		0.989865													0.351485							8	7	14	3	3	3				0.649682	0.217822		0.590038		0.372		0.321839
									0.530928	0.671141	0.738589		0.612457																				17	20	27	4	3	6				0.671141	0.172727		0.738589		0.45679
									0.787004	0.69281	0.615819		0.534247																				5	72	11	6	10	4				0.69281	0.16		0.615819		0.379518
											0.511538		0.544948																				6	23	21	5	6	4				0.530928	0.583815		0.511538		0.352564
											0.600509		0.678034																				17	27	14	7	5	5				0.787004	0.364583		0.600509		0.150376
																																	6	20	9	5	3	4				0.662125	0.37234				0.5
																																	6	16	9	5	5	12				0.811791	0.419048				0.492647
																																	12	13	16	6	4	15				0.708054	0.471698
																																	13	11	8	6	3	12				0.779874	0.536723
																																	5	42	10	3	4	5					0.235849
																																	17	67	5	5	4	7					0.546392
																																	14	54	6	6	5	6					0.2
																																	5	66	24	6	4	6					0.12963
																																	7	34	60	6	4	7					0.184466
																																	5	37	6	3	3	5					0.235808
																																	14	33	11	4	6	13					0.245
																																	10	37	9	3	9	23
																																	5	46	9	5	4	30
																																	8	4	14	3	3	5
																																	3	5	32	3	3	5
																																	4	23	12	3	19	5
																																	7	17		6	10	10
																																	7	9	8	4	3	5
																																	11	8	12	3	14	6
																																	17	5	21	3	10	6
																																	5	36	5	3	17	6
																																	9	17	5	3	15	7
																																	9	14	6	3	11	5
																																	6	13	12	4	8	4
																																	4	6	8	3	13	7
																																	15	23	19	5	3	4
																																	4	10	5	5	7	6
																																	6	50	5	3	37	7
																																	5	12	5	5	10	6
																																	9	8	4	4	5	6
																																	3	9	8	4	17	6
																																	6	20	12	4	10	5
																																	7	6	8	3	12	10
																																	6	9	9	3	3	16
																																	3	30	9	3	10	4
																																	7	13	16	5	8	19
																																	6	17	11	3	12	22
																																	6	85	5	6	4	5
																																	7	10	11	7	8	4
																																	3	16	9	3	7	6
																																	5	16	4	3	15	4
																																	3	19	6	5	9	4
																																	8	20	10	3	14	5
																																	7	21	12	3	3	4
																																	15	19	12	3	6	3
																																	6	20	5	3	13	3
																																	5	21	7	3	8	6
																																	9	19	16	5	9	6
																																	9	22	17	6	16	7
																																	5	40	11	7	5	7
																																	10	40	10	3	5	5
																																	4	32	10	6	11	5
																																	6	27	19	3	5	10
																																	7	19	17	5	4	3
																																	8	13	11	8	7	9
																																	6	18	6	3	14	8
																																	6	20	5	3	5	7
																																	9	23	5	5	8	5
																																	9	9	4	16	10	6
																																	5	28	8	5	3	7
																																	6	12	5	3	9	6
																																	8	13	29	5	13	7
																																	7	11	5	5	3	6
																																	3	6	6	4	7	8
																																	7	7	10	3	6	7
																																		8	8	5	15	23
																																		14	33	10	18	19
																																		21	19	3	3	31
																																		26	4	7	3	24
																																		10	9	7	4	17
																																		8	7	11	3	9
																																		12	27	3	6	10
																																		33	34	3	4
																																		40	7	10	3
																																		8	9	5	12
																																		20	13	3	4
																																		19	4	3	22
																																		18	5	3	12
																																		48	6	4	5
																																		47	32		8
																																		54	22		5
																																		13	22		5
																																		72	25		5
																																		14	9		3
																																		26	70		6
																																		35	29		48
																																		14	15		39
																																		24	24		25
																																		12	18		40
																																		17	11		20
																																		40	13		19
																																		19	10
																																		30	6
																																		22	10
																																		21	13
																																		20	14
																																		40	10
																																		12	14
																																		21	37
																																		31	12
																																		41	20
																																		12	9
																																		21	20
																																		31	16
																																		41	9
																																		12	16
																																		34	5
																																		15	13
																																		5	20
																																		47	10
																																		16	22
																																		13	10
																																		27	20
																																		16	6
																																		8	7
																																		25	5
																																		26	28
																																		66	15
																																		19	40
																																		15	31
																																		20	33
																																		8	16
																																		10	22
																																		6	11
																																		8	14
																																		31	12
																																		15	5
																																		42	6
																																		64	8
																																		45	6
																																		50	23
																																		11	14
																																		15	6
																																		10	17
																																		8	14
																																		16	9
																																		33	26
																																		62	23
																																		13	8
																																		42	11
																																		22	12
																																		17	25
																																		42	7
																																		32	7
																																		16	36
																																		9	10
																																		17	9
																																		14	8
																																		39	20
																																		11	12
																																		9	24
																																		27	8
																																		36	19
																																		6	30
																																		11	34
																																		24	30
																																		24	5
																																		6	7
																																		6	52
																																		23	49
																																		13	22
																																		43	29
																																		39	82
																																		59	79
																																		64	14
																																		9	7
																																		50	5
																																		13	7
																																		28	5
																																		17	24
																																		21	5
																																		28	25
																																		43	17
																																		12	13
																																		24	15
																																		14	16
																																		37	6
																																		29	4
																																		6	5
																																		19	36
																																		10	5
																																		12	49
																																		13	14
																																		11	26
																																		8
																																		11
																																		34
																																		13
																																		12
																																		27
																																		19
																																		10
																																		37
																																		17
																																		19
																																		7
																																		16
[truncated: 14 more columns]
